# Supplementary material for: Chromosome-Level Genome Sequences, Comparative Genomic Analyses, and Secondary-Metabolite Biosynthesis Evaluation of the Medicinal Edible Mushroom Laetiporus sulphureus
Source: Microbiol Spectr. 2022 Oct 6;10(5):e02439-22. doi: 10.1128/spectrum.02439-22 (PMC9602373; doi:10.1128/spectrum.02439-22)
Supplement: Supplemental file 2 — Data Set S1. Download spectrum.02439-22-s0002.xlsx, XLSX file, 0.1 MB [file spectrum.02439-22-s0002.xlsx]

## Sheet: Laetiporus sulphureus  NWAFU-1
Dataset 1： Gene distribution of 22 brown-rot fungi based on the six major modules of CAZymes.
g7914.t1	AA1_1(36-338)
g7918.t1	AA1_1(444-746)
g13745.t1	AA14(20-282)
g13734.t1	AA14(21-283)
g3739.t1	AA3_2(29-609)
g3740.t2	AA3_2(30-375)
g3740.t1	AA3_2(30-588)
g3737.t1	AA3_2(53-613)
g12593.t1	AA5_1(215-583)
g7893.t1	AA5_1(22-615)
g9290.t1	AA5_1(37-591)
g1044.t1	AA7(221-526)
g5389.t1	AA9(12-220)
g12195.t1	AA9(17-232)
g10323.t1	CE16(49-200)
g10321.t1	CE16(49-304)
g5047.t1	CE8(46-382)
g9844.t1	GH10(48-163)
g9843.t1	GH10(57-338)
g10287.t1	GH115(37-683)
g11953.t1	GH12(91-241)
g4719.t1	GH127(326-558)
g7988.t1	GH128(100-310)
g3281.t1	GH128(169-386)
g1429.t1	GH13_1(55-358)
g1429.t2	GH13_1(55-358)
g2172.t1	GH13_1(58-362)
g12742.t1	GH13_22(98-499)+GH13_22(1152-1597)
g2925.t1	GH13_22(98-499)+GH13_22(1152-1618)
g4709.t1	GH152(124-229)
g4873.t1	GH152(26-254)
g5646.t1	GH152(26-254)
g5983.t1	GH16_1(58-282)
g10345.t1	GH16_1(61-280)
g11221.t1	GH16_1(65-301)
g6195.t1	GH16_1(87-321)
g9244.t1	GH16_1(96-344)
g5121.t1	GH16_4(248-577)
g9431.t1	GH18(43-180)
g5844.t1	GH18(57-435)
g7751.t1	GH18(63-413)
g11537.t1	GH20(180-499)
g4657.t1	GH27(126-380)
g7592.t1	GH28(45-348)
g4612.t1	GH28(54-414)
g918.t1	GH28(61-366)
g7584.t2	GH28(62-348)
g3677.t2	GH28(63-395)
g3677.t1	GH28(63-397)
g7584.t1	GH28(71-350)
g1353.t1	GH3(307-507)
g2403.t1	GH31(248-764)
g3578.t1	GH31(346-801)
g11950.t1	GH35(71-392)
g11506.t1	GH37(86-544)
g4240.t1	GH43_24(46-280)
g371.t1	GH5_15(72-242)
g6538.t1	GH5_5(28-309)
g7387.t1	GH5_5(28-309)
g9145.t1	GH5_7(74-353)
g6397.t1	GH5_7(77-380)
g7032.t1	GH5_9(87-394)
g6114.t1	GH51(205-540)
g6089.t1	GH51(217-487)
g12853.t1	GH55(36-771)
g2776.t1	GH55(36-771)
g12854.t1	GH55(36-772)
g2775.t1	GH55(36-772)
g2571.t1	GH63(567-781)
g5365.t2	GH71(43-371)
g5365.t1	GH71(43-372)
g11629.t1	GH71(44-403)
g7587.t1	GH72(16-330)
g1286.t1	GH78(65-628)
g1285.t1	GH78(68-608)
g7505.t1	GH79(40-459)
g10283.t1	GH79(94-547)
g10290.t1	GH79(94-550)
g6811.t1	GH89(65-747)
g5512.t1	GH92(272-792)
g7437.t1	GH92(283-766)
g89.t1	GH92(283-766)
g9275.t1	GH92(287-806)
g7575.t1	GT2(66-245)
g1189.t1	GT20(175-483)
g4076.t1	GT24(1279-1526)
g3505.t1	GT39(168-263)
g9622.t1	PL14_5(98-307)
g11002.t2	PL38(197-446)
g11002.t1	PL38(217-465)

## Sheet: Sparassis crispa
XP_027617618.1	AA1_1(35-328)
XP_027610050.1	AA1_1(40-332)
XP_027619462.1	AA14(20-282)
XP_027619473.1	AA14(21-284)
XP_027611498.1	AA2(107-357)
XP_027620324.1	AA3_2(46-629)
XP_027616573.1	AA5(489-1006)
XP_027613054.1	AA5_1(219-766)
XP_027615133.1	AA5_1(23-621)
XP_027612511.1	AA7(140-589)
XP_027612510.1	AA7(140-590)
XP_027620070.1	AA7(143-317)
XP_027614680.1	AA7(70-240)
XP_027609671.1	AA9(11-229)
XP_027616739.1	AA9(7-227)
XP_027617833.1	CE16(35-323)
XP_027617861.1	CE2(148-346)
XP_027610358.1	CE4(151-266)
XP_027609315.1	CE4(217-328)
XP_027612266.1	GH10(50-361)
XP_027616480.1	GH105(136-306)
XP_027616487.1	GH105(136-340)
XP_027617836.1	GH115(37-675)
XP_027608857.1	GH12(91-241)
XP_027620297.1	GH12(92-240)
XP_027610201.1	GH125(75-483)
XP_027610209.1	GH128(139-357)
XP_027613435.1	GH13_1(52-356)
XP_027618105.1	GH13_1(55-338)
XP_027613063.1	GH13_22(98-498)+GH13_22(1151-1617)
XP_027620701.1	GH152(26-254)
XP_027609436.1	GH16_1(157-400)
XP_027617800.1	GH16_1(62-285)
XP_027615994.1	GH16_1(62-297)
XP_027620498.1	GH16_1(83-311)
XP_027614693.1	GH16_19(111-280)
XP_027616569.1	GH16_4(246-574)
XP_027617366.1	GH18(133-370)
XP_027619208.1	GH18(32-282)
XP_027608994.1	GH18(32-298)
XP_027617367.1	GH18(52-274)
XP_027611365.1	GH18(52-417)
XP_027620032.1	GH18(68-433)
XP_027611449.1	GH2(41-793)
XP_027616014.1	GH20(168-506)
XP_027616013.1	GH20(170-507)
XP_027614462.1	GH27(126-381)
XP_027609083.1	GH27(128-375)
XP_027614762.1	GH28(46-393)
XP_027614421.1	GH28(46-409)
XP_027614401.1	GH28(52-410)
XP_027611845.1	GH3(133-330)
XP_027609806.1	GH3(145-374)
XP_027618158.1	GH3(268-465)
XP_027617291.1	GH3(67-317)
XP_027616107.1	GH30_3(58-428)
XP_027615667.1	GH30_3(59-496)
XP_027613800.1	GH31(250-764)
XP_027611777.1	GH31(351-806)
XP_027616054.1	GH37(89-548)
XP_027614925.1	GH47(49-497)
XP_027617154.1	GH47(65-593)
XP_027608726.1	GH5_5(24-306)
XP_027609124.1	GH5_7(64-384)
XP_027612106.1	GH5_7(65-344)
XP_027608488.1	GH5_9(85-392)
XP_027615840.1	GH71(50-468)
XP_027609989.1	GH72(18-332)
XP_027609316.1	GH72(23-340)
XP_027617777.1	GH79(98-471)
XP_027617779.1	GH79(99-517)
XP_027613600.1	GH88(70-393)
XP_027608268.1	GH89(63-718)
XP_027608267.1	GH89(63-719)
XP_027609807.1	GH92(265-561)
XP_027620739.1	GH92(283-704)
XP_027617946.1	GT20(137-600)
XP_027610585.1	GT32(86-162)
XP_027616630.1	GT69(161-388)
XP_027613718.1	PL14_4(205-379)
XP_027618376.1	PL14_5(110-318)
XP_027619834.1	PL14_5(81-290)
XP_027612002.1	PL14_5(96-304)
XP_027609236.1	PL38(278-527)

## Sheet: Serpula lacrymans
XP_007321063.1	AA1_1(35-334)
XP_007321217.1	AA1_1(36-337)
XP_007319086.1	AA1_1(49-350)
XP_007321077.1	AA1_1(53-354)
XP_007313469.1	AA1_2(41-401)
XP_007318871.1	AA14(19-284)
XP_007319142.1	AA14(21-300)
XP_007318869.1	AA14(23-286)
XP_007314087.1	AA16(21-186)
XP_007313133.1	AA4(34-301)
XP_007322387.1	AA5_1(204-752)
XP_007323531.1	AA5_1(20-619)
XP_007320440.1	AA7(128-346)
XP_007316158.1	AA7(140-321)
XP_007315038.1	AA7(63-269)
XP_007314313.1	AA7(85-276)
XP_007323287.1	AA8(25-195)+AA3_1(219-759)
XP_007323530.1	AA8(25-195)+AA3_1(222-759)
XP_007322003.1	AA8(27-205)
XP_007322002.1	AA8(28-209)
XP_007323206.1	AA9(14-227)
XP_007314059.1	AA9(4-218)
XP_007324119.1	AA9(9-216)
XP_007323205.1	AA9(9-223)
XP_007322157.1	CE16(33-302)
XP_007321698.1	CE16(34-305)
XP_007319923.1	CE16(44-316)
XP_007323003.1	CE2(154-352)
XP_007315606.1	CE4(141-257)
XP_007320088.1	CE4(148-259)
XP_007320834.1	CE4(206-317)
XP_007319487.1	CE8(52-354)
XP_007318470.1	GH10(39-347)
XP_007324053.1	GH105(93-356)
XP_007322891.1	GH115(34-674)
XP_007323333.1	GH12(100-253)
XP_007315494.1	GH125(73-482)
XP_007314141.1	GH128(38-234)
XP_007321390.1	GH128(41-252)
XP_007324551.1	GH13_22(97-496)+GH13_22(1150-1616)
XP_007320183.1	GH13_32(65-331)+CBM20(486-570)
XP_007319575.1	GH131(23-253)
XP_007319841.1	GH15(45-447)+CBM20(479-564)
XP_007318288.1	GH152(25-243)
XP_007318289.1	GH152(25-243)
XP_007316983.1	GH152(25-248)
XP_007314124.1	GH152(25-251)
XP_007315477.1	GH16_1(111-343)
XP_007313599.1	GH16_1(60-283)
XP_007320122.1	GH16_1(64-296)
XP_007320126.1	GH16_1(64-299)
XP_007320127.1	GH16_1(64-299)
XP_007319508.1	GH16_1(69-321)
XP_007320982.1	GH16_1(83-326)
XP_007319488.1	GH16_10(34-234)
XP_007313844.1	GH16_19(109-278)
XP_007319155.1	GH18(26-424)
XP_007314887.1	GH18(33-323)
XP_007318072.1	GH18(49-404)
XP_007313460.1	GH18(67-423)
XP_007323289.1	GH18(68-416)
XP_007320538.1	GH18(71-300)
XP_007320926.1	GH18(83-306)
XP_007320380.1	GH28(38-346)
XP_007319456.1	GH28(50-380)
XP_007320405.1	GH28(50-402)
XP_007324292.1	GH28(51-328)
XP_007320406.1	GH28(59-410)
XP_007317002.1	GH28(59-426)
XP_007316597.1	GH28(62-398)
XP_007314783.1	GH3(151-352)
XP_007315123.1	GH3(172-373)
XP_007315122.1	GH3(173-373)
XP_007322463.1	GH3(68-271)
XP_007324549.1	GH3(70-320)
XP_007322918.1	GH30_3(51-488)
XP_007321780.1	GH31(250-764)
XP_007316987.1	GH31(259-739)
XP_007323211.1	GH31(306-848)
XP_007316535.1	GH31(348-803)
XP_007317615.1	GH35(47-311)
XP_007321104.1	GH35(62-417)
XP_007319249.1	GH37(91-542)
XP_007313217.1	GH43_30(29-301)
XP_007313904.1	GH47(159-469)
XP_007321141.1	GH5_15(74-241)
XP_007319687.1	GH5_31(44-325)
XP_007316990.1	GH5_31(45-314)
XP_007313453.1	GH5_5(95-389)
XP_007320580.1	GH5_5(97-391)
XP_007314309.1	GH5_50(89-389)
XP_007317534.1	GH5_7(122-401)
XP_007317489.1	GH5_7(62-344)
XP_007317535.1	GH5_7(62-346)
XP_007324538.1	GH5_7(99-388)
XP_007312873.1	GH5_9(83-381)
XP_007312872.1	GH5_9(83-391)
XP_007313521.1	GH51(184-520)
XP_007323832.1	GH55(37-770)
XP_007323858.1	GH55(37-777)
XP_007323821.1	GH55(39-774)
XP_007321539.1	GH55(76-734)
XP_007322131.1	GH6(110-405)
XP_007324114.1	GH71(23-399)
XP_007319708.1	GH71(59-479)
XP_007313918.1	GH72(23-340)
XP_007323532.1	GH74(76-190)
XP_007317952.1	GH76(38-373)
XP_007314916.1	GH78(127-680)
XP_007312027.1	GH78(72-636)
XP_007318606.1	GH79(45-441)
XP_007318525.1	GH79(58-524)
XP_007317283.1	GH89(74-756)
XP_007316221.1	GH89(75-710)
XP_007315582.1	GH9(49-499)
XP_007317625.1	GH92(284-803)
XP_007314972.1	GT20(160-571)
XP_007314107.1	GT24(1391-1638)
XP_007323229.1	GT90(349-568)
XP_007321623.1	PL14_4(146-367)
XP_007317462.1	PL14_5(97-305)
XP_007323455.1	PL8_4(452-693)

## Sheet: Rhodofomes roseus
jgi|Fomros1|461629|CE461628_887	AA1_1(36-337)
jgi|Fomros1|721589|fgenesh1_pg.5_#_45	AA1_1(37-341)
jgi|Fomros1|724732|fgenesh1_pg.13_#_244	AA1_2(43-429)
jgi|Fomros1|722637|fgenesh1_pg.7_#_180	AA14(21-283)
jgi|Fomros1|414707|CE414706_1145	AA5(498-1013)
jgi|Fomros1|238495|CE238494_351	AA5_1(221-787)
jgi|Fomros1|794973|fgenesh1_pm.4_#_253	AA7(139-333)
jgi|Fomros1|888993|MIX25050_1054_83	AA7(51-502)
jgi|Fomros1|412158|CE412157_360	AA7(57-264)
jgi|Fomros1|321141|CE321140_8189	AA7(71-265)
jgi|Fomros1|852997|gm1.985_g	AA7(74-288)
jgi|Fomros1|123930|CE123929_32927	AA7(78-491)
jgi|Fomros1|794643|fgenesh1_pm.3_#_275	AA9(11-224)
jgi|Fomros1|701776|e_gw1.4.788.1	AA9(9-232)
jgi|Fomros1|236283|CE236282_1339	CE16(30-300)
jgi|Fomros1|561698|CE561697_1056	CE16(48-304)
jgi|Fomros1|906747|estExt_Genemark1.C_8_t10248	CE16(50-304)
jgi|Fomros1|46034|CE46033_2106	CE2(151-348)
jgi|Fomros1|805821|estExt_Genewise1.C_5_t30054	CE4(196-309)
jgi|Fomros1|709661|e_gw1.12.301.1	CE4(224-333)
jgi|Fomros1|794734|fgenesh1_pm.4_#_14	CE8(53-345)
j+22:108gi|Fomros1|320400|CE320399_336	GH10(46-354)
jgi|Fomros1|716230|e_gw1.29.287.1	GH10(50-365)
jgi|Fomros1|716484|e_gw1.29.306.1	GH10(61-375)
jgi|Fomros1|701246|e_gw1.4.727.1	GH105(162-361)
jgi|Fomros1|453115|CE453114_2792	GH105(165-370)
jgi|Fomros1|404478|CE404477_1158	GH105(46-399)
jgi|Fomros1|898158|MIX34215_368_31	GH115(35-681)
jgi|Fomros1|726942|fgenesh1_pg.26_#_110	GH12(92-242)
jgi|Fomros1|581289|CE581288_1970	GH127(333-562)
jgi|Fomros1|706023|e_gw1.8.215.1	GH128(101-310)
jgi|Fomros1|852568|gm1.556_g	GH128(156-377)
jgi|Fomros1|24421|CE24420_4675	GH128(47-266)
jgi|Fomros1|796145|fgenesh1_pm.8_#_22	GH13_1(55-358)
jgi|Fomros1|897795|MIX33852_456_38	GH13_1(55-358)
jgi|Fomros1|833243|estExt_Genewise1Plus.C_8_t10073	GH13_1(57-373)
jgi|Fomros1|719190|e_gw1.52.19.1	GH13_1(59-363)
jgi|Fomros1|903668|estExt_Genemark1.C_2_t10274	GH13_22(101-501)+GH13_22(1151-1617)
jgi|Fomros1|463935|CE463934_8097	GH13_25(1133-1587)
jgi|Fomros1|829205|estExt_Genewise1Plus.C_3_t30048	GH131(33-301)
jgi|Fomros1|346738|CE346737_11080	GH15(41-447)+CBM20(479-564)
jgi|Fomros1|279494|CE279493_206	GH152(25-144)
jgi|Fomros1|279122|CE279121_3799	GH152(25-147)
jgi|Fomros1|127417|CE127416_1241	GH152(25-253)
jgi|Fomros1|49691|CE49690_23671	GH16_1(166-408)
jgi|Fomros1|894720|MIX30777_221_54	GH16_1(59-300)
jgi|Fomros1|870418|MIX6475_2231_35	GH16_1(62-284)
jgi|Fomros1|143497|CE143496_2280	GH16_1(62-287)
jgi|Fomros1|715478|e_gw1.26.235.1	GH16_1(64-296)
jgi|Fomros1|353507|CE353506_445	GH16_1(65-301)
jgi|Fomros1|353594|CE353593_824	GH16_1(67-303)
jgi|Fomros1|291146|CE291145_9928	GH17(100-369)
jgi|Fomros1|863325|gm1.11313_g	GH18(138-484)
jgi|Fomros1|97747|CE97746_2534	GH18(34-428)
jgi|Fomros1|521457|CE521456_12059	GH18(35-345)
jgi|Fomros1|495257|CE495256_21512	GH18(40-405)
jgi|Fomros1|277009|CE277008_5744	GH18(58-408)
jgi|Fomros1|855555|gm1.3543_g	GH18(69-315)
jgi|Fomros1|799398|fgenesh1_pm.31_#_46	GH20(174-509)
jgi|Fomros1|399364|CE399363_6512	GH20(175-512)
jgi|Fomros1|400946|CE400945_3109	GH27(126-382)
jgi|Fomros1|93693|CE93692_7971	GH27(126-394)
jgi|Fomros1|811277|estExt_Genewise1.C_12_t10434	GH27(147-415)
jgi|Fomros1|589491|CE589490_2644	GH28(42-351)
jgi|Fomros1|879163|MIX15220_438_79	GH28(44-348)
jgi|Fomros1|702633|e_gw1.5.453.1	GH28(66-371)
jgi|Fomros1|697926|e_gw1.1.381.1	GH3(154-393)
jgi|Fomros1|721706|fgenesh1_pg.5_#_162	GH3(66-321)
jgi|Fomros1|117996|CE117995_1322	GH3(91-317)
jgi|Fomros1|165320|CE165319_82246	GH30_3(54-485)
jgi|Fomros1|326382|CE326381_53302	GH30_3(55-494)
jgi|Fomros1|725355|fgenesh1_pg.16_#_158	GH30_3(57-484)
jgi|Fomros1|703399|e_gw1.5.875.1	GH30_4(23-501)
jgi|Fomros1|702507|e_gw1.5.1034.1	GH30_4(24-216)
jgi|Fomros1|814068|estExt_Genewise1.C_180225	GH31(346-800)
jgi|Fomros1|501331|CE501330_1853	GH43_14(28-322)
jgi|Fomros1|596026|CE596025_17236	GH43_30(40-311)
jgi|Fomros1|138419|CE138418_6057	GH43_33(39-433)
jgi|Fomros1|713241|e_gw1.19.68.1	GH47(46-495)
jgi|Fomros1|458454|CE458453_1028	GH5_15(72-242)
jgi|Fomros1|702685|e_gw1.5.277.1	GH5_31(48-334)
jgi|Fomros1|702912|e_gw1.5.106.1	GH5_31(48-334)
jgi|Fomros1|703169|e_gw1.5.550.1	GH5_31(48-334)
jgi|Fomros1|717114|e_gw1.32.170.1	GH5_31(48-334)
jgi|Fomros1|829252|estExt_Genewise1Plus.C_3_t30115	GH5_31(49-335)
jgi|Fomros1|830475|estExt_Genewise1Plus.C_5_t10376	GH5_31(49-335)
jgi|Fomros1|845909|estExt_fgenesh1_pg.C_3_t10425	GH5_31(49-335)
jgi|Fomros1|854285|gm1.2273_g	GH5_31(49-335)
jgi|Fomros1|723347|fgenesh1_pg.9_#_37	GH5_5(25-307)
jgi|Fomros1|857308|gm1.5296_g	GH5_5(29-310)
jgi|Fomros1|857433|gm1.5421_g	GH5_7(61-371)
jgi|Fomros1|856010|gm1.3998_g	GH5_7(73-354)
jgi|Fomros1|519698|CE519697_6311	GH5_9(128-434)
jgi|Fomros1|715796|e_gw1.27.352.1	GH51(161-520)
jgi|Fomros1|798044|fgenesh1_pm.17_#_47	GH53(23-337)
jgi|Fomros1|820024|estExt_fgenesh1_pm.C_20176	GH55(34-773)
jgi|Fomros1|720196|fgenesh1_pg.2_#_291	GH55(36-785)
jgi|Fomros1|703874|e_gw1.6.51.1	GH55(37-777)
jgi|Fomros1|794181|fgenesh1_pm.2_#_286	GH63(589-802)
jgi|Fomros1|169967|CE169966_860	GH71(25-403)
jgi|Fomros1|338138|CE338137_3871	GH71(50-472)
jgi|Fomros1|726161|fgenesh1_pg.21_#_3	GH72(18-328)
jgi|Fomros1|723797|fgenesh1_pg.10_#_159	GH76(58-389)
jgi|Fomros1|713903|e_gw1.21.152.1	GH78(62-622)
jgi|Fomros1|567736|CE567735_718	GH78(67-628)
jgi|Fomros1|857074|gm1.5062_g	GH78(68-628)
jgi|Fomros1|144395|CE144394_609	GH79(104-509)
jgi|Fomros1|711413|e_gw1.15.423.1	GH79(88-489)
jgi|Fomros1|698838|e_gw1.2.768.1	GH88(67-409)
jgi|Fomros1|367591|CE367590_2378	GH89(61-737)
jgi|Fomros1|716141|e_gw1.28.293.1	GH89(63-734)
jgi|Fomros1|797719|fgenesh1_pm.14_#_131	GH92(267-779)
jgi|Fomros1|504419|CE504418_2220	GH92(287-806)
jgi|Fomros1|857012|gm1.5000_g	GT20(186-638)
jgi|Fomros1|66059|CE66058_6878	GT24(1278-1525)
jgi|Fomros1|36307|CE36306_15468	GT32(83-161)
jgi|Fomros1|845114|estExt_fgenesh1_pg.C_2_t10121	PL14(215-388)
jgi|Fomros1|266621|CE266620_424	PL14_5(103-316)

## Sheet: Pycnoporellus fulgens
jgi|Pycful1|2742148|fgenesh1_pm.3_#_344	AA1_1(35-329)
jgi|Pycful1|2773659|gm1.8932_g	AA1_1(35-333)
jgi|Pycful1|2585619|e_gw1.2.755.1	AA1_2(40-398)
jgi|Pycful1|19926|CE19925_3489	AA14(21-283)
jgi|Pycful1|2845523|estExt_Genewise1Plus.C_1_t10174	AA14(21-284)
jgi|Pycful1|2871079|estExt_fgenesh1_pm.C_80035	AA3_2(51-634)
jgi|Pycful1|2593208|e_gw1.11.183.1	AA4(72-270)
jgi|Pycful1|2601465|e_gw1.37.193.1	AA5_1(209-761)
jgi|Pycful1|100676|CE100675_241615	AA5_1(36-614)
jgi|Pycful1|2585305|e_gw1.2.737.1	AA7(133-329)
jgi|Pycful1|1865412|CE1865411_2688	AA7(138-336)
jgi|Pycful1|2747030|fgenesh1_pm.45_#_1	AA7(68-262)
jgi|Pycful1|2743821|fgenesh1_pm.10_#_13	AA7(75-257)
jgi|Pycful1|2584972|e_gw1.2.746.1	AA9(10-231)
jgi|Pycful1|2874364|estExt_fgenesh1_pm.C_510023	CE15(40-300)
jgi|Pycful1|1618827|CE1618826_706	CE16(30-301)
jgi|Pycful1|2601082|e_gw1.35.98.1	CE16(56-312)
jgi|Pycful1|2600522|e_gw1.33.225.1	CE4(149-264)
jgi|Pycful1|2843643|MIX69023_119_37	CE8(48-373)
jgi|Pycful1|2613746|fgenesh1_pg.14_#_97	GH10(41-339)
jgi|Pycful1|2594768|e_gw1.14.515.1	GH10(44-350)
jgi|Pycful1|2878803|estExt_Genemark1.C_140116	GH10(50-344)
jgi|Pycful1|590215|CE590214_1164	GH105(137-334)
jgi|Pycful1|2768812|gm1.4085_g	GH115(37-676)
jgi|Pycful1|397113|CE397112_1299	GH12(93-241)
jgi|Pycful1|2767383|gm1.2656_g	GH125(74-482)
jgi|Pycful1|891484|CE891483_2024	GH127(376-605)
jgi|Pycful1|2588541|e_gw1.5.212.1	GH128(145-366)
jgi|Pycful1|2879521|estExt_Genemark1.C_190060	GH13_1(55-358)
jgi|Pycful1|2270625|CE2270624_15351	GH13_1(59-363)
jgi|Pycful1|2600846|e_gw1.34.75.1	GH13_22(98-497)+GH13_22(1148-1614)
jgi|Pycful1|2586255|e_gw1.3.996.1	GH13_25(1131-1585)
jgi|Pycful1|2772277|gm1.7550_g	GH13_32(85-352)+CBM20(505-585)
jgi|Pycful1|2742206|fgenesh1_pm.4_#_15	GH15(39-445)+CBM20(478-563)
jgi|Pycful1|2770272|gm1.5545_g	GH152(26-252)
jgi|Pycful1|540559|CE540558_2210	GH152(26-252)
jgi|Pycful1|540485|CE540484_643	GH152(27-249)
jgi|Pycful1|805139|CE805138_14748	GH16_1(162-405)
jgi|Pycful1|2588016|e_gw1.4.729.1	GH16_1(62-297)
jgi|Pycful1|2584929|e_gw1.2.240.1	GH16_1(65-297)
jgi|Pycful1|2596123|e_gw1.17.389.1	GH16_1(81-310)
jgi|Pycful1|2743812|fgenesh1_pm.10_#_4	GH16_19(110-279)
jgi|Pycful1|2808990|MIX34370_251_32	GH18(43-328)
jgi|Pycful1|2613234|fgenesh1_pg.11_#_207	GH18(46-302)
jgi|Pycful1|2766339|gm1.1612_g	GH18(49-312)
jgi|Pycful1|1063831|CE1063830_2785	GH18(55-421)
jgi|Pycful1|1435869|CE1435868_4654	GH18(63-411)
jgi|Pycful1|2585581|e_gw1.2.309.1	GH18(76-446)
jgi|Pycful1|2598352|e_gw1.24.29.1	GH2(40-786)
jgi|Pycful1|1682951|CE1682950_5786	GH20(170-507)
jgi|Pycful1|2587908|e_gw1.4.306.1	GH20(170-508)
jgi|Pycful1|2838120|MIX63500_4584_45	GH27(126-401)
jgi|Pycful1|2602562|e_gw1.44.59.1	GH28(47-395)
jgi|Pycful1|2878951|estExt_Genemark1.C_150084	GH28(47-410)
jgi|Pycful1|2870951|estExt_fgenesh1_pm.C_70042	GH28(48-410)
jgi|Pycful1|1862680|CE1862679_1297	GH28(65-398)
jgi|Pycful1|2835432|MIX60812_1978_28	GH3(132-328)
jgi|Pycful1|1308025|CE1308024_7273	GH3(66-317)
jgi|Pycful1|1732824|CE1732823_8977	GH30_3(58-496)
jgi|Pycful1|1789822|CE1789821_4099	GH31(249-783)
jgi|Pycful1|2123917|CE2123916_10368	GH31(347-802)
jgi|Pycful1|2611212|fgenesh1_pg.4_#_144	GH37(86-546)
jgi|Pycful1|2769144|gm1.4417_g	GH47(46-495)
jgi|Pycful1|2593164|e_gw1.11.27.1	GH5_31(46-332)
jgi|Pycful1|2769532|gm1.4805_g	GH5_5(24-306)
jgi|Pycful1|2769634|gm1.4907_g	GH5_7(61-371)
jgi|Pycful1|140613|CE140612_2112	GH5_9(84-391)
jgi|Pycful1|2259333|CE2259332_7656	GH63(565-779)
jgi|Pycful1|801089|CE801088_10543	GH71(48-435)
jgi|Pycful1|2745840|fgenesh1_pm.25_#_47	GH72(18-333)
jgi|Pycful1|2743769|fgenesh1_pm.9_#_143	GH79(112-493)
jgi|Pycful1|2774218|gm1.9491_g	GH79(46-448)
jgi|Pycful1|2591269|e_gw1.8.712.1	GH88(66-395)
jgi|Pycful1|2612448|fgenesh1_pg.8_#_131	GH88(90-417)
jgi|Pycful1|137026|CE137025_5302	GH89(62-718)
jgi|Pycful1|1769207|CE1769206_4171	GH89(67-748)
jgi|Pycful1|1875156|CE1875155_2982	GH92(270-751)
jgi|Pycful1|2741223|fgenesh1_pm.1_#_198	GH95(64-839)
jgi|Pycful1|2591937|e_gw1.9.188.1	GT20(167-630)
jgi|Pycful1|2564350|gw1.5.182.1	GT32(88-165)
jgi|Pycful1|2615751|fgenesh1_pg.30_#_74	PL14_5(82-295)
jgi|Pycful1|2075091|CE2075090_1749	PL14_5(84-292)
jgi|Pycful1|2769331|gm1.4604_g	PL38(312-561)

## Sheet: Postia placenta
XP_024340825.1	AA1_1(36-341)
XP_024337399.1	AA1_1(61-356)
XP_024340400.1	AA1_2(41-400)
XP_024335625.1	AA14(20-282)
XP_024335611.1	AA14(21-283)
XP_024342753.1	AA2(104-354)
XP_024337698.1	AA3(32-365)
XP_024339458.1	AA3_2(34-594)
XP_024339389.1	AA3_2(34-595)
XP_024342245.1	AA5_1(213-763)
XP_024338978.1	AA5_1(24-621)
XP_024337630.1	AA7(38-450)
XP_024335315.1	AA7(45-460)
XP_024337631.1	AA7(72-265)
XP_024334760.1	AA7(72-270)
XP_024333532.1	AA7(99-256)
XP_024339601.1	AA9(6-227)
XP_024342308.1	CE16(30-301)
XP_024344625.1	CE4(207-316)
XP_024339876.1	CE8(49-349)
XP_024339879.1	CE8(56-333)
XP_024343424.1	GH10(47-372)
XP_024343423.1	GH10(48-358)
XP_024343413.1	GH10(50-327)
XP_024339887.1	GH105(140-316)
XP_024334795.1	GH115(34-679)
XP_024333913.1	GH12(92-240)
XP_024333885.1	GH12(92-241)
XP_024335985.1	GH128(159-378)
XP_024339151.1	GH128(63-272)
XP_024333817.1	GH13_1(55-358)
XP_024333813.1	GH13_1(59-365)
XP_024342042.1	GH13_22(98-499)+GH13_22(1150-1616)
XP_024336480.1	GH15(47-448)+CBM20(476-561)
XP_024344394.1	GH16_1(102-334)
XP_024344682.1	GH16_1(157-400)
XP_024344684.1	GH16_1(163-406)
XP_024334854.1	GH16_1(60-280)
XP_024336858.1	GH16_1(61-297)
XP_024342898.1	GH16_1(61-303)
XP_024333952.1	GH16_1(64-296)
XP_024344710.1	GH16_1(67-302)
XP_024341206.1	GH16_1(85-313)
XP_024340646.1	GH16_19(102-224)
XP_024337624.1	GH16_19(120-289)
XP_024340748.1	GH18(124-320)
XP_024344608.1	GH18(34-365)
XP_024336361.1	GH18(42-408)
XP_024342611.1	GH18(45-402)
XP_024340746.1	GH18(56-324)
XP_024340343.1	GH18(65-438)
XP_024338771.1	GH18(67-416)
XP_024342514.1	GH2(77-755)
XP_024334025.1	GH20(172-514)
XP_024334895.1	GH20(174-511)
XP_024343598.1	GH20(176-511)
XP_024335084.1	GH27(126-382)
XP_024335136.1	GH28(104-408)
XP_024335127.1	GH28(238-439)
XP_024341337.1	GH28(40-342)
XP_024341344.1	GH28(43-351)
XP_024335128.1	GH28(51-431)
XP_024337718.1	GH28(59-314)
XP_024339307.1	GH28(84-365)
XP_024337459.1	GH3(162-394)
XP_024341044.1	GH3(66-317)
XP_024333354.1	GH30_3(55-409)
XP_024338635.1	GH30_3(55-493)
XP_024338485.1	GH31(347-802)
XP_024333878.1	GH35(70-400)
XP_024344711.1	GH5_31(44-330)
XP_024344095.1	GH5_5(28-310)
XP_024344096.1	GH5_5(29-310)
XP_024344227.1	GH5_7(70-355)
XP_024334557.1	GH5_9(127-434)
XP_024343877.1	GH5_9(87-388)
XP_024341910.1	GH55(37-777)
XP_024342957.1	GH55(85-753)
XP_024343284.1	GH71(25-375)
XP_024336666.1	GH71(36-452)
XP_024332969.1	GH72(18-324)
XP_024333401.1	GH78(235-620)
XP_024333404.1	GH78(66-634)
XP_024337449.1	GH79(48-467)
XP_024334904.1	GH79(88-478)
XP_024341637.1	GH88(69-400)
XP_024343630.1	GH89(64-739)
XP_024342867.1	GH92(290-809)
XP_024341870.1	GT15(69-326)
XP_024333484.1	GT20(159-625)
XP_024337090.1	GT32(87-162)
XP_024343384.1	GT76(7-422)
XP_024343214.1	PL14_5(88-291)
XP_024338551.1	PL14_5(89-297)
XP_024343213.1	PL14_5(91-299)

## Sheet: Poria cocos
PCH36517.1	AA1_1(36-336)
PCH44577.1	AA1_1(36-340)
PCH44576.1	AA1_1(38-340)
PCH44700.1	AA1_2(36-394)
PCH42401.1	AA14(19-281)
PCH42354.1	AA14(21-283)
PCH36057.1	AA2(105-353)
PCH40117.1	AA2(28-286)
PCH36474.1	AA3_2(49-635)
PCH37118.1	AA5_1(20-618)
PCH37880.1	AA5_1(207-757)
PCH44702.1	AA7(143-318)
PCH35416.1	AA7(70-269)
PCH36771.1	AA7(82-259)
PCH32986.1	AA9(9-230)
PCH39808.1	CE15(45-373)
PCH37931.1	CE16(33-303)
PCH43140.1	CE16(36-306)
PCH43141.1	CE16(49-306)
PCH33356.1	CE4(187-300)
PCH43501.1	GH10(43-349)
PCH43498.1	GH10(46-348)
PCH39450.1	GH10(46-351)
PCH43497.1	GH10(46-351)
PCH34530.1	GH105(176-373)
PCH43136.1	GH115(36-682)
PCH44341.1	GH115(36-683)
PCH40472.1	GH12(92-241)
PCH40581.1	GH12(93-242)
PCH41442.1	GH125(75-483)
PCH37543.1	GH127(326-554)
PCH35389.1	GH127(331-559)
PCH42018.1	GH128(102-311)
PCH41431.1	GH128(188-407)
PCH42776.1	GH13_1(56-358)
PCH38712.1	GH13_1(59-363)
PCH39892.1	GH15(38-448)+CBM20(476-561)
PCH36848.1	GH152(26-254)
PCH33617.1	GH16_1(107-342)
PCH33206.1	GH16_1(165-408)
PCH43204.1	GH16_1(61-281)
PCH44970.1	GH16_1(62-286)
PCH33256.1	GH16_1(62-297)
PCH36174.1	GH16_1(62-301)
PCH43197.1	GH16_1(63-294)
PCH40441.1	GH16_1(64-297)
PCH39741.1	GH16_1(70-306)
PCH36331.1	GH16_1(90-318)
PCH35418.1	GH16_19(118-287)
PCH33374.1	GH18(34-328)
PCH42234.1	GH18(47-402)
PCH38885.1	GH18(65-416)
PCH44331.1	GH18(71-323)
PCH44329.1	GH18(81-316)
PCH35835.1	GH2(42-753)
PCH34416.1	GH20(173-506)
PCH37488.1	GH27(124-380)
PCH33471.1	GH27(127-411)
PCH36460.1	GH28(44-348)
PCH35371.1	GH28(48-397)
PCH33713.1	GH28(52-348)
PCH37461.1	GH28(52-417)
PCH43287.1	GH28(61-366)
PCH35370.1	GH28(67-412)
PCH37441.1	GH28(74-416)
PCH37443.1	GH28(99-415)
PCH41789.1	GH3(138-374)
PCH42860.1	GH3(293-490)
PCH42864.1	GH3(307-504)
PCH44282.1	GH3(67-317)
PCH36648.1	GH30_3(55-491)
PCH38495.1	GH31(245-764)
PCH40069.1	GH31(308-849)
PCH40075.1	GH31(311-852)
PCH35732.1	GH31(344-800)
PCH40579.1	GH35(70-393)
PCH40410.1	GH37(82-538)
PCH41168.1	GH43_24(45-282)
PCH35277.1	GH47(43-469)
PCH44552.1	GH5_15(74-241)
PCH43597.1	GH5_31(126-266)
PCH33921.1	GH5_5(27-308)
PCH33920.1	GH5_5(29-310)
PCH38120.1	GH5_50(177-458)
PCH33786.1	GH5_7(74-382)
PCH43855.1	GH5_7(75-354)
PCH38148.1	GH55(34-770)
PCH43394.1	GH55(40-775)
PCH36489.1	GH72(18-332)
PCH33354.1	GH72(24-358)
PCH42961.1	GH78(65-633)
PCH42962.1	GH78(67-628)
PCH42963.1	GH78(70-629)
PCH41758.1	GH79(46-490)
PCH43216.1	GH79(89-485)
PCH36943.1	GH92(276-791)
PCH41790.1	GH92(287-770)
PCH37096.1	GH95(32-791)
PCH37875.1	GT22(8-406)
PCH34713.1	GT69(161-388)
PCH43755.1	PL14_5(95-307)

## Sheet: Paxillus rubicundulus
KIK90498.1	AA1_1(33-332)
KIK90496.1	AA1_1(33-332)
KIK92618.1	AA1_1(35-325)
KIK79101.1	AA1_1(49-350)
KIK91569.1	AA1_1(51-353)
KIK91563.1	AA1_1(52-354)
KIK79343.1	AA1_1(52-354)
KIK78844.1	AA1_1(54-358)
KIK79884.1	AA1_1(59-358)
KIK95514.1	AA1_2(41-399)
KIK94802.1	AA14(20-285)
KIK91912.1	AA2(117-356)
KIK75711.1	AA3_2(35-618)
KIK82719.1	AA5_1(25-617)
KIK95398.1	AA7(127-317)
KIK92300.1	AA7(127-322)
KIK95291.1	AA7(132-320)
KIK95950.1	AA7(141-319)
KIK94765.1	AA7(77-263)
KIK96832.1	AA9(11-231)
KIK96831.1	AA9(6-229)
KIK75953.1	CE16(31-223)
KIK75956.1	CE16(31-225)
KIK91347.1	CE16(31-260)
KIK97479.1	CE16(31-300)
KIK91060.1	CE4(136-252)
KIK92445.1	CE4(150-269)
KIK96715.1	CE4(202-312)
K+29:69IK87698.1	GH10(30-355)
KIK95139.1	GH125(74-483)
KIK90993.1	GH128(133-352)
KIK96729.1	GH13_1(64-368)
KIK95999.1	GH13_1(64-383)
KIK97448.1	GH13_22(99-498)+GH13_22(1148-1614)
KIK90547.1	GH15(43-447)+CBM20(478-562)
KIK98604.1	GH152(25-252)
KIK92969.1	GH16_1(102-335)
KIK91498.1	GH16_1(63-295)
KIK93958.1	GH16_1(63-298)
KIK89907.1	GH16_1(65-301)
KIK98984.1	GH16_1(71-304)
KIK98227.1	GH16_1(83-319)
KIK93407.1	GH16_19(112-281)
KIK75295.1	GH18(28-181)
KIK75153.1	GH18(41-282)
KIK95212.1	GH18(46-398)
KIK94729.1	GH18(57-422)
KIK99840.1	GH20(173-527)
KIK94992.1	GH25(27-121)
KIK75421.1	GH25(27-202)
KIK85356.1	GH25(27-211)
KIK76836.1	GH25(27-95)
KIK91137.1	GH27(125-379)
KIK91188.1	GH27(173-427)
KIK97830.1	GH28(39-351)
KIL00164.1	GH28(57-427)
KIK98288.1	GH3(165-365)
KIK77874.1	GH31(349-818)
KIK90605.1	GH47(44-491)
KIK98757.1	GH47(48-481)
KIL00406.1	GH5_30(44-489)
KIK79449.1	GH5_5(23-317)
KIK76207.1	GH5_7(63-345)
KIK99162.1	GH5_7(63-345)
KIK99458.1	GH55(38-778)
KIK99634.1	GH71(62-478)
KIK77729.1	GH79(84-479)
KIK98017.1	GH79(84-503)
KIL00272.1	GH9(57-505)
KIK96988.1	GH92(269-743)
KIK98477.1	GH92(284-802)
KIK93311.1	GT20(186-648)
KIK98602.1	GT24(1325-1572)
KIK92386.1	GT90(330-585)
KIK82254.1	PL14(169-341)
KIK94589.1	PL14_4(102-324)
KIK98268.1	PL14_5(80-287)
KIK94833.1	PL30(331-578)+PL8(475-718)
KIK96751.1	PL38(79-366)

## Sheet: Paxillus involutus
KIJ21227.1	AA1_1(33-332)
KIJ21182.1	AA1_1(35-219)+AA1(215-427)
KIJ21193.1	AA1_1(49-350)
KIJ16094.1	AA1_1(52-354)
KIJ21199.1	AA1_1(54-349)
KIJ21201.1	AA1_1(54-358)
KIJ21220.1	AA1_1(55-354)
KIJ21204.1	AA1_1(59-358)
KIJ21194.1	AA1_1(60-362)
KIJ14567.1	AA1_2(40-399)
KIJ14422.1	AA14(20-284)
KIJ14235.1	AA14(21-283)
KIJ19729.1	AA5(434-942)
KIJ19730.1	AA5(532-1033)
KIJ06496.1	AA7(125-310)
KIJ13653.1	AA7(125-321)
KIJ13631.1	AA7(127-326)
KIJ13627.1	AA7(129-321)
KIJ07015.1	AA7(129-322)
KIJ13625.1	AA7(129-324)
KIJ10986.1	AA7(137-583)
KIJ10985.1	AA7(144-322)
KIJ13843.1	AA7(65-270)
KIJ12300.1	AA7(65-270)
KIJ22107.1	AA7(77-269)
KIJ15796.1	AA9(10-230)
KIJ15794.1	AA9(7-226)
KIJ15795.1	AA9(7-229)
KIJ17020.1	CE16(31-260)
KIJ05298.1	CE16(31-260)
KIJ17021.1	CE16(31-300)
KIJ15803.1	CE16(33-290)
KIJ20539.1	CE4(138-254)
KIJ20540.1	CE4(138-254)
KIJ19353.1	CE4(150-263)
KIJ20949.1	CE4(202-313)
K+37:96IJ13431.1	GH10(29-339)
KIJ17596.1	GH105(56-273)
KIJ19927.1	GH128(139-349)
KIJ17255.1	GH13_1(64-368)
KIJ14854.1	GH13_1(64-383)
KIJ16722.1	GH13_22(99-498)+GH13_22(1148-1614)
KIJ10891.1	GH131(20-314)
KIJ17956.1	GH15(45-448)+CBM20(480-565)
KIJ17955.1	GH15(52-424)+CBM20(471-531)
KIJ17953.1	GH15(58-494)+CBM20(525-610)
KIJ15967.1	GH152(25-252)
KIJ22234.1	GH16_1(149-393)
KIJ22235.1	GH16_1(149-393)
KIJ09998.1	GH16_1(62-293)
KIJ17950.1	GH16_1(62-302)
KIJ10009.1	GH16_1(63-294)
KIJ10008.1	GH16_1(63-295)
KIJ12504.1	GH16_1(65-266)
KIJ17947.1	GH16_1(71-302)
KIJ17946.1	GH16_1(71-304)
KIJ05486.1	GH16_1(84-311)
KIJ14718.1	GH16_19(112-281)
KIJ12662.1	GH18(29-334)
KIJ08758.1	GH18(35-341)
KIJ08332.1	GH18(42-389)
KIJ18460.1	GH18(42-410)
KIJ18459.1	GH18(42-411)
KIJ07532.1	GH18(49-400)
KIJ08331.1	GH18(57-410)
KIJ20541.1	GH18(62-403)
KIJ14561.1	GH18(62-427)
KIJ19596.1	GH18(86-315)
KIJ20628.1	GH25(27-120)
KIJ12277.1	GH25(27-211)
KIJ20627.1	GH25(27-211)
KIJ08264.1	GH25(33-109)
KIJ05984.1	GH25(33-218)
KIJ19579.1	GH28(37-346)
KIJ19727.1	GH28(9-227)
KIJ19605.1	GH28(95-405)
KIJ05826.1	GH29(344-694)
KIJ13936.1	GH3(322-472)
KIJ15608.1	GH31(349-818)
KIJ20177.1	GH47(52-485)
KIJ20487.1	GH5_15(74-241)
KIJ21060.1	GH5_15(78-227)
KIJ17403.1	GH5_30(44-487)
KIJ14619.1	GH5_5(26-320)
KIJ04560.1	GH5_7(63-245)
KIJ22034.1	GH5_9(84-391)
KIJ14887.1	GH55(38-371)
KIJ21365.1	GH55(41-778)
KIJ21410.1	GH72(22-343)
KIJ21411.1	GH72(22-343)
KIJ14396.1	GH79(65-411)
KIJ18005.1	GH79(85-480)
KIJ17116.1	GH88(77-402)
KIJ08773.1	GH89(74-749)
KIJ07025.1	GH9(47-274)
KIJ07024.1	GH9(56-283)
KIJ05797.1	GH9(56-284)
KIJ13978.1	GH92(269-744)
KIJ07692.1	GT20(186-584)
KIJ07691.1	GT20(186-588)
KIJ15968.1	GT24(1193-1440)
KIJ15033.1	GT4(317-485)
KIJ12585.1	PL14(181-355)
KIJ09400.1	PL14_4(168-390)
KIJ18898.1	PL14_5(80-287)
KIJ22232.1	PL30(258-505)+PL8(402-645)

## Sheet: Paxillus ammoniavirescens
KAF8839378.1	AA1_1(33-332)
KAF8835748.1	AA1_1(35-325)
KAF8835560.1	AA1_1(49-350)
KAF8835559.1	AA1_1(52-354)
KAF8839370.1	AA1_1(53-352)
KAF8835817.1	AA1_1(54-190)
KAF8835819.1	AA1_1(54-356)
KAF8835818.1	AA1_1(54-364)
KAF8835823.1	AA1_1(85-384)
KAF8838947.1	AA1_2(41-399)
KAF8839535.1	AA14(19-283)
KAF8841240.1	AA14(21-283)
KAF8839984.1	AA5(494-1012)
KAF8844877.1	AA5_1(201-745)
KAF8836562.1	AA5_1(20-618)
KAF8838541.1	AA7(125-550)
KAF8834781.1	AA7(127-323)
KAF8835607.1	AA7(127-336)
KAF8834780.1	AA7(129-324)
KAF8838009.1	AA7(130-322)
KAF8838540.1	AA7(130-322)
KAF8834784.1	AA7(131-323)
KAF8839302.1	AA7(137-583)
KAF8839317.1	AA7(140-329)
KAF8839303.1	AA7(144-326)
KAF8844229.1	AA7(65-270)
KAF8841132.1	AA7(65-498)
KAF8844111.1	AA7(77-269)
KAF8841526.1	AA7(89-276)
KAF8839802.1	AA9(11-231)
KAF8839801.1	AA9(14-228)
KAF8839803.1	AA9(7-229)
KAF8843670.1	CE16(31-300)
KAF8839794.1	CE16(33-306)
KAF8845776.1	CE4(134-249)
KAF8837175.1	CE4(148-266)
KAF8845053.1	CE4(186-297)
KAF8843737.1	GH10(29-339)
KAF8845689.1	GH125(74-483)
KAF8838339.1	GH128(125-343)
KAF8845681.1	GH128(132-351)
KAF8837017.1	GH13_1(64-368)
KAF8841394.1	GH13_1(64-383)
KAF8843644.1	GH13_22(99-498)+GH13_22(1148-1614)
KAF8837739.1	GH131(20-307)
KAF8843359.1	GH15(50-480)+CBM20(511-595)
KAF8842962.1	GH152(25-252)
KAF8843936.1	GH16_1(112-346)
KAF8845282.1	GH16_1(151-403)
KAF8839823.1	GH16_1(55-287)
KAF8839838.1	GH16_1(62-294)
KAF8844328.1	GH16_1(68-308)
KAF8843265.1	GH16_1(71-302)
KAF8845032.1	GH16_1(83-319)
KAF8840554.1	GH16_19(112-281)
KAF8838284.1	GH18(29-402)
KAF8836506.1	GH18(37-328)
KAF8840850.1	GH18(41-409)
KAF8836466.1	GH18(41-409)
KAF8836467.1	GH18(46-415)
KAF8837404.1	GH18(49-398)
KAF8840849.1	GH18(56-324)
KAF8845828.1	GH18(62-402)
KAF8838941.1	GH18(65-431)
KAF8843280.1	GH20(175-511)
KAF8842365.1	GH25(27-211)
KAF8842366.1	GH25(27-211)
KAF8844297.1	GH27(173-427)
KAF8838222.1	GH28(39-337)
KAF8838221.1	GH28(39-350)
KAF8838224.1	GH28(41-353)
KAF8836104.1	GH28(78-405)
KAF8841650.1	GH3(173-373)
KAF8837752.1	GH37(87-538)
KAF8841552.1	GH5_15(75-242)
KAF8844970.1	GH5_30(44-487)
KAF8839442.1	GH5_41(117-373)
KAF8841984.1	GH5_5(23-317)
KAF8837775.1	GH5_7(63-345)
KAF8836771.1	GH5_7(63-346)
KAF8839676.1	GH51(204-541)
KAF8836367.1	GH55(38-778)
KAF8845533.1	GH55(41-784)
KAF8845487.1	GH72(22-343)
KAF8840938.1	GH79(61-445)
KAF8838073.1	GH79(85-481)
KAF8842491.1	GH88(77-409)
KAF8836856.1	GH89(77-752)
KAF8843196.1	GH9(48-496)
KAF8843038.1	GH92(284-802)
KAF8845351.1	GT1(944-1362)
KAF8836538.1	GT20(183-645)
KAF8842960.1	GT24(1340-1587)
KAF8840426.1	GT69(154-377)
KAF8839864.1	PL14_4(167-389)
KAF8844692.1	PL14_5(80-287)

[truncated: 11 more sheets: Neolentinus lepideus, Laetiporus sulphureus , Gloeophyllum trabeum, Fomitopsis rosea, Fomitopsis pinicola, Fomitopsis betulina, Fistulina hepatica, Daedalea quercina, Coniophora puteana, Calocera viscosa, Calocera cornea]
