# Supplementary material for: Chromosome-Level Genome Sequences, Comparative Genomic Analyses, and Secondary-Metabolite Biosynthesis Evaluation of the Medicinal Edible Mushroom Laetiporus sulphureus
Source: Microbiol Spectr. 2022 Oct 6;10(5):e02439-22. doi: 10.1128/spectrum.02439-22 (PMC9602373; doi:10.1128/spectrum.02439-22)
Supplement: Supplemental file 4 — Data Set S3. Download spectrum.02439-22-s0004.csv, CSV file, 18.3 MB [file spectrum.02439-22-s0004.csv]

Meta	SequenceID
g8845.t1	ATGCCTCTGCCCTCGCTCGACCACCCCCGCATGCTCTGCAGACTCGACGATCTCTCTCTACATGCGGCGTCATGCTCGCGCCGCCTCCTACTGTGGGTGCGGGCGAGGGCCAGTGCCAAGCCAAGCTGGTCTGCCATATCCCTCGCCGTCCCCACCCGGCGCACGCCGCCGAGAGCACGCATCGGTGCGCCTTCTGCCGCCGTTGCCGCCCCCGCGCACGTCGCCGAGCACATTATCCAATTTGTATTCGCGGCCCGCGCTCCGGCTAACGTAGCGCCCACGCTCATCGTCGCCACCACGCTCGTTCAGCTCGCCATGTCCTACGCTCATCCACATCCCCGCTTCTCCGTCCTCTCCTCCTCGTCTCTCTCCTCTGCCGAGCACCTCTCCCCCACCTCC…
g8846.t1	ATGTCGACGACAGCTACCACCCATCGCCCCATCCTGCCTTCCTCGCAGCGCGTTAGCTCTGCCGCAGTGCATAAACGCACTTTGCTCTCCCCGTCAGCCCGCGCATCCTCGTCGACGTACATGGCGGCCTCTTCCCTCGCGCCGACGTCCATCACTCTCCCTGCCCCGGACGACTTTTGCCCCAACTTTGGCCGGGATCTCCTCCCCGCACAGGACCTGCTTCCTCATGCACCACAGACTGACACCGACAACTTGGTCATTGCTCCATGGCTTGCGACACCAGAGGAGGATGCACAGCCGCCGACCCCGCCACCAAAGCCACGGACCTTTGGATTCTCGAACAAATCTTCGTTGTCGTCCTTCACCCTCCCGCGACAACCGTCAGGAATATTTCCCGAT…
g8847.t1	ATGGGGCACGTCCCGACGCGGGGTAATAGCCGCGCTGGACGAGACCCTGCTCATCCCATCCCGGCCACCTCACCTCACACTCCTCGCAGCCCCGGTGGCATCGCGGCGTGGGCGCTGGTCTCGTTCTTCACCGAAATTCGGATTATAGGCGGCGAGAACGTCCCCCGCAATGGCCCCATCATCGTTATCGCGACACACCACAACATGATGATCGACCCTGCGATACTCTCCACCATGTTCCCCTACCACCGGATTCTCCACTTCTGGGCCAAAGCCTCCTTATTCGCGAACCCCATCGCGGACTACGTCCTCCGCTCGGCAGGCAACATCCCAGTCGACCGCAAGGCCAAAGACCGCAAGAAACTCTTCCTCGGCACATTCGACGCGCTCTCGCACGGG…
g8848.t1	ATGCACACCGTCTACGCTCGGGTCAACAACGTCTCTGCGCTGCTCTCGTCTTGCATGATGGCGCTCCTCGCCGCCATCGCGCTCTCCTCGTTCCTATTCACCGCGGACCCGAAGGGCTCGCTCGCCGTCACCTCGGTGCAAGTGTTCTCGGGGAACACGCGGCGCTATGCGACGAAAAAGCAGGAGCTTGCGTTCGTGAACTTTAACGTGACAGCCGACCTCTCCCCTCTATTCAACTGGAACACGAAGCAGCTCTTCCTGTACGTGACGGCAGAGTACACGAACCGCCAGGGGGTCACCAATGAAGTCGTCATATGGGACCGGATTGTTCGCCGTAAAGAAGACGCCAAGATCGAAACGGCGGGCCGCAATAAATATACTTTCCGCGAGATGAGCACG…
g8849.t1	ATGCGGAAAAAGGGCTCCTCTTGCGAGGACGAGATGGTGCGATCGTCGGCGGTGCGTGCAGTACCCATGCTGCGAAGGTCTCCCACCGATACCCATGGACGCGTTAATAACGCGCTCTCCCTCCTCGCCATCCTCCCCCATCGTCCCTCCCTCATGCAGTCCACCGCCTACATGATCCACGTTCCGTCACCCGACCCGATCTCCACCCATCCCTGGCTCGGAGACCGCGGCGCCCACTGGCCACACGGCGATTACTATCCGCTTCCCTCCGATCAACAGTTCGCGTATGACCCGTCTGTCGCGCTCGACGTTTGGCAATACCCGGTCGTCTACGATGCGTACGGTTATTCCGAGATGAACGAACAATTACTCGACGGCCCGTCCGCATCCGACTATGGA…
g8850.t1	ATGTCAGCGACAGTGACTGTTACAATCTTCTCCTCTTCCACCGCATCAGCCGCGGCGTCGGCGTCTTCCAGTGCAGCCTCTGGTTCATTCACCGTCTCTGGAAACCTCAAGATTGTTGGAATTATCCTTGCTATTTCCAGCGGCCTCCTCATCGGCTCCAGCTTCGTATTCAAAAAGAAGGGTCTGCTTAGATCTCAGAAAGGACTGGTCGCCGGCGAGGGTGTCGCGTACTTGAAGTCGCCTCTATGGTGGCTTGGAATGACCATGATGATCCTTGGGGAGATATGTAACTTTGTCGCATACGCGTTTGTTGAAGCCATCGTTGTGACTCCTATGGGCGCATTGTCTGTTGTGATATGCGCCATCCTGTCCCATTTCTTTCTCGACGAGAAGCTGAGC…
g8851.t1	ATGTCTTCACCACTAGACCTGTACGAGCCTCTCGACGTCATTGGCACAGGATCCTTCGGTATCATCAGAAAGGTTCGACGAAAATCGGACGGCGTGATATTTGCACGCAAGGAACTCAACTTTGAGCGCATGTCAGAGCGTGACCGCAAGCAGATCGTCTCGGAAGTGAACATCCTCAAAGACCTCCACCACGAACACATCGTTCGCTACCATGACAGGCATGTCGATCGCGATGCAGGGATTCTTTACATCCTCATGGAGTACTGCGGTGGCGGCGACCTCTCGAGTATCATCAAGCAGGCACAGCGGTATAATCGGCCAGTACCGGAGGACACCATTTGGAACTACTTCATGCAGATTCTGCTTGCACTCAACCATTGTCACCATCCGAATAACCCG…
g8852.t1	ATGCGTCTCATCATCCGCGACAATGCTGTCCATGTCGGCGAGTACATCGGGAACTACATCTGCAAGCGCATCAACGACTTTGCCCCCACTCCAGAGAAGCCGTTCGTCCTTGGGCTGCCTACAGGCTCCTCACCCATCCCGACGTACAAGCATCTCATCAAACTCATCAAGGACGGAAAGCTTTCCTTCCAAAATGTGGTCACCTTCAACATGGACGAGTACGTCAGCCTCCCGCAGGACCACCCCGAGTCCTACCACACTTTCATGTTCCGCGAGTTCTTCTCTCACATCGACATCCGCCCGGAGAACGTAAACATCCTCAACGGCAACGCCAAGGACCTCATCGCCGAGTGCAACGCGTACGAGGCCAAGATCAAGGCCTACGGCGGCATCGAGCTC…
g8853.t1	ATGGAGGATGAGAAAAGTCAAGCCAGTGCTGGAAAACTTGTAACGAGTGTGGCGTGGGAATATTGCGGCAAGTCGCGAACTCTACGATTGAGCGCTGGCGAGGACCACACCGAGCACGCCCGAATCGTTGTCTACAAGCTCGCCTACGTCGCTCTTCCCGACGATCGGCTCAAAACAACCTCGCGGTCCACCATGTCGTCAAAATTGCCTTCTGTGCTCAATGCGAGCGAGGATGACATAAAGCTCCTGCTGGCTGCGCAATCACACATTGGTAGCAAAAACTGTGACAAGCAGATGTTGCCGTACGTCTGGAAGCGGAGGTCTGACGGAATCCACCTACTCAACATCGGCAAGACCTGGGAAAAGCTTGTCTTCGCTGCTCGTATCATCGCGGCAATT…
g8854.t1	ATGGAGACTTCGGGGTCCATTGCGAAAGATGCCCATGTTTTGCAAGTTCTCGTGCTTGACGGTGGTTTCGGAACGACACTGGAGGATATGTTCCACCAGAACATATCCACACCCCTGTGGTCAGCGAAGCCTATCGAGGACAACCCAGCGCTGATTATCGACACACATCTTGCGTTCTTGCGGGCCGGCGCAGATGTCATTCTCACCTCAACATACCAATGTGCATTCAGCACATTCGAACGATGCGGCTACGGAAAGGACGATGCTGAACGAATAATGTGCAAGGCTGTCAAGTTGGCGGCGGAAGCCCGAAGACGCTTCGTGAACGAACAAGCGGACAACGGAGCGTGGGCGACCGCTAGAAGGATCAACATCGCACTATCGTTAGGCCCCTTCGGA…
g8855.t1	ATGGGCACGATGTGGGCCATGGCCTTGTTGGCTGCGATCGCAGCATTCCTCCCCGCAGTCGCACTCGCGAACGTGTTCAGCCTGTCTGATCTTCAGTGGACGTTGAGGAACGGGAACGGATCGATAGTAATTCCAGGCTCAGTGCCGTCTCAGGCTCATCTTGACCTCCTTCAAGCTGGAGTCATCACGGAACCGCTGCTGGAAATCAATGAGTATACGCAACGATGGATCGTCAATGATAGCTGGACATACACTGCGGATCTGAAGACGTATACTGATGTGGCTGGTTCGAATGCATCCACGAGGACATTACTGGTATTTTACGGCCTGGATACAATCGCAAACATCACTGTCGCTGGCCACCCCATTGCTTGGGTCGACAATCAGTTCCGGCAGTAC…
g8856.t1	ATGGAAGACCTGGTGAAGAGAAACGCCAACATCCGAATTTTGGCCGTGACGACCACTTACTCGATTGTCGTCAGAGCTATATCTAGCAGCACGAGATCCGACGTCGGGTGGGCAGAAAGTGGCGCTAAATGCCCCTCGCTGCTGGAACTGACTCCCGCTTTGCCCTTCCTCCCCTCTCCCCAGCCCTTGAAAGCCAATTTCACGCACACCAGCCCTTCCGTCGTCAGCGCATACAACCTCAGGCTCTGCCGCGCCGCCGAGCTACGGTATCAACCCGACCCGGATAAGCCGCCTGAAGACAAGGCCACCGCAGGAAAGCTCATCAACGTGCGCATTCTGGGACATCTTCTATCTTATGCCCCCAACGACACGGCTGTTGCCGACCTAACGAAAGCCATC…
g8857.t1	ATGCGTCCGTCACGGAGTGTGATGGGACGTGACGTCACGCGGCGCGGATTTCTATCACAGCACCGTCGTATCAGAGGTTCGGGACCCCTTGAAGCATCGAATATCGTCCTTTGCAGTAGTTTCGTATTGATGGGCTCGGCAGCGTCGAAATCCGCGCCAGGAACTCATACGAGGGATCTCGCCTCGCCGTCGCGATTCCGACACGAGGATGAGTCCGATTCGAAGGGTAGGAGTGTTAAAAAGCATGGCGAATTGCGGGCCAGAGTCGTGTTTGATTTGACGACAGGCAGCGTACCACATAAATTTACCTTGCCAACTCTCATCTTCGAAGATGACCCGCTGATCCGTCGCGTTCCTGCTGAAATCCTGCAGCGGGTATTCAGGTTCTACGTCCACGAC…
g8858.t1	ATGGCTCGCGGGCCTGAGCCGCGGTTCGGCACCGACGAGCAGGAAATGGATATAGGCCATCATATATTCCCGACAATGCAGAACACGGGAAGGATTGAATATCGGGACATCAGCCGCGTCACTGGCGATGGGAAGATGTCGTGTGTTTTCTGCAACGACTCCGCAGATGACCTAGAACATTCTGCGTGCAACGTGAATTTAAAATCTGATGGTGCGCTTTCGATAGAAGTCCAGGAACGTGCGTTCAGACACGGAATAAGCGAGTCAAGGGTGCTAGGGCATCTCACGGGCGATGGTCGTGCCCATGTTGAAGTAGGGAATCGCAGCGTAGCTGCCAGGGACGACCAACTTGATCGGAAAGACTTCGGAAAGTCCAGCCAGCTGATCGTCGTCACGGTG…
g8859.t1	ATGGACATTGGCCACAACAAGAGCGCGATCCACGTGCAAGTGACACCGACGGCAATGTGCAACGGCGACCGTCATCCCTTGAGGCTACCATCAAGCTCCCCCCTCCATCTATCTTCTCGCAAGCGATCGCAGGACGACGGCACGTCGGATAACGGGAGATACTTGTCCACACGAGTGCATCACGAATCGGCGGGGAAGAACTCGAGCAGCATCTCCAGCCCAGCTGCAGAGCGAAAGAATAAGGTCGTGGGCCGGTTGAGAACTACGCGAGCGTTCGATGGCTTCTTCAATGCCGCGGCGGCGAAGATACTTGGCGAGCGAAGTCAAGCACAAGGGCACGGCTTGGAAGAGCTTCTAGAGGTGCAGGGAGATGTGTACTGA
g8860.t1	ATGCCTTCGCCCCTCGTTGCCAGCACAATCCACGACACCATAGTCAGAGTCGACAGTGATGGATCCTTTCACTCGAGCAGCCCATTCAAATCGCAAGAGAAGAAGTATCGAAGAGCGCGGCTTCTTCATTCCGAAGCCTTGAATATCATAGCTCTCTTGCGGGACGAGTTGACCGACCACGACAAGTTAGAATGTGACGCGATTCATCAACAGGTCGCGGACGCTAGCTACGCGGGAGGTTCATGGTATCTGGAAGCATCAGAGAGACTGTGGGACTTCGCATTGCAAACGTTCTGCAAATCAAGTAACGACATCTCGCTCGCGTCCGCCTCAATTGGCCTCGACAACGCAAAAGACCAGTCCTTGTACGCCAGTGCAGACGTGGTGGATGCCGAACAT…
g8861.t1	ATGTCGGGTCAGACAAGCCCGTGGACTTTGTCTTGCGTACTCTGCCTCCTGATTGTTGCGTCTGCGATCTGCAACAGCACGTTAAAGGATGTTATGGACACGATGAGGGCCGCCAAGCGTATGCGTAGGACACCGAGATGGACACATGCAGAGCCGATGGAGGCTCACTCATGGATCGGCAGTGACTTTCCAGAGTTGTTCCCGGTCGATGCAGGACCCATCAAGCTCCTCGTCGAGGACAGCGTGCACTACTCCCTGACAGACCCAGAGGCGTACGAGGAATGGCTATGGACGGCGCCGCTCGTAGGCGACAATCACGTCCGGCTCGGGCCAGAAAAGCGCATGTTCGCAGTACCCATGTTCCACCAGCTCCATTGTCTGCGCAGCATACGCTCTGCG…
g8862.t1	ATGTCATCGCTGACGATTACACGCGTCGAACAACCCTCGCCAAAGCTCATCGATGACTCTGTTAATCTATTCGTCGCCCTCATGAAGTCTGATCCCGCAATCGAAAGTCTCTGCGGAGGAGACGTCAGCCTGGCGGGTCCGATGGCCAGAGCGATGCTCAATGCAGGCGTACTCGCGGGGGAGTACTATGCAGCGCTCGACGAGAACGGCGAGCTGGCGGGTTTCACGCTCTGGATGCCACCCGGCCAGGAGACGTTCAGCACGCAGGAACAACGCGACCTTGGCTTGACAGACTTCATGGCAAGGCTGCCGCCGGAAGGCAAAGAGTATTACAAGGACACCTACCTGGCGGAGTTCCCGGGCTTTGTGAGCAGCTGTATCGGGCCGACGGGCAAGGTG…
g8863.t1	ATGCGCGACCGTAGTGAGGAAGTGATCGCACTGTTGGACGCAGGGTCCCGAGAGGAAGATGACACGCCCGAGAAAGCATCCCAAGCCCGGAGCCAGTCACAAACCATTGTCTCCTCTCTACTTCATGGGACAACTGGCATCCTCGTCCTCTTCATTGTTCTCGACCTGATCGCCTTTCTGTATGTGTTCCGCTCCGTCCTAGCCTTGTCCGGGCCTTCCACGGACGAACTCGAGTTTCGAAATCCGTACATTGGGCTGGACGAGCTGTACGCATCCGGACGAGTGAATGCGTCGCGGTACGATCCCATCGTCAACGTGCCTCGCGTAGCGGCACAGGTCAGCAGCACCGAGCCTAACAAGGTCGGCGTCGAGGACGAGCATCGGTATCTGAGCAGTTTC…
g8863.t2	ATGCGCGACCGTAGTGAGGAAGTGATCGCACTGTTGGACGCAGGGTCCCGAGAGGAAGATGACACGCCCGAGAAAGCATCCCAAGCCCGGAGCCAGTCACAAACCATTGTCTCCTCTCTACTTCATGGGACAACTGGCATCCTCGTCCTCTTCATTGTTCTCGACCTGATCGCCTTTCTGTATGTGTTCCGCTCCGTCCTAGCCTTGTCCGGGCCTTCCACGGACGAACTCGAGTTTCGAAATCCGTACATTGGGCTGGACGAGCTGTACGCATCCGGACGAGTGAATGCGTCGCGGTACGATCCCATCGTCAACGTGCCTCGCGTAGCGGCACAGGTCAGCAGCACCGAGCCTAACAAGGTCGGCGTCGAGGACGAGCATCGGTATCTGAGCAGTTTC…
g8864.t1	ATGGTGCCATCAGCTTCGCACTCCCGGGCCGCCTCCGAGACCGAATCAGTTTCGAGCGCTGGAAAGACGGGTGATCGTCGGTTCGCATCAATCAGTCACAGCCATAGGAGATGCATTCGCACCGTCCGGCGACTTTGGATGCGCCCTGGGTGTCGGTTCGTGATCAAGAAATCAAGACAAACAGAAAGCGAGGTATACCACACTCTCCGAGGCACGGAACAGTGGTCTCTATCCATTACTGTCAATCGGGAAGAGTACAAACATAATAGGGAAACGATACATTCACAAGCCAGGCGGGGGGGACATCTTATCAAGACACAGGTACACGGATAG
g8865.t1	ATGAAAGTATTTACCGCTCTCTTCGCTGTCGTCTGTGCTCTTTCTGCTGTCTATGCAGTTCCTGTAGAGGAGCGAGCTGCCGCTCCTACGGATGCAATTTTCCTTCGTCCCGCCAGGCGTGCACAAGTTGCTCGAGGAGTATCGCCTATCGATGCAGTATTCCTAGCACCCGCCACTGTCGAGAGAAGGGCATCGCCCACGGACGCCATCTTCTTACGCCCCGCAGAGAGACGTGCCGCAGAAGAGACGTCGCCTGTAGATGCTGTCTTCCTGCGTCCCCGCGAGCGGCGTGACGAAGCACATCCAGTATCGCCTACTGATGCAGTATTCCTATCTCCTGCTTAG
g8866.t1	ATGCGCTTGGCGGACGCAGTGCCACAAGCCTTTGCCAGCATGCGCCACAATGGACGACGCGATCGCGCTATCATTCTAGAGCAGCTCTATTTTCGTCGTTGTATTAGGGCGCGCTTGTGCCGTATTGGAGAACTCTGCGTTTCTGCCGCGTTAGCTCTCGCGACGCCGGGACTGCCATCAACGGCGGCTGATAGGATCTCTAGGAATAGCTCAAACGTTAAATTGCCGACGATGTCCTTTCATCGAACGCTCTTCGCAGCCGAAGAAGTGAAAGTTGGTGGAATGTCCGCTTACAGAATAGCGCAATCCGGTTACTGGCGACTTGAGGCTCGTTTTGCAAACGTTTACTTCGGCCCCTGCTTGGCCACTACGAGCGACCCTTGA
g8866.t2	ATGCGCTTGGCGGACGCAGTGCCACAAGCCTTTGCCAGCATGCGCCACAATGGACGACGCGATCGCGCTATCATTCTAGAGCAGCTCTATTTTCGGGCGCGCTTGTGCCGTATTGGAGAACTCTGCGTTTCTGCCGCGTTAGCTCTCGCGACGCCGGGACTGCCATCAACGGCGGCTGATAGGATCTCTAGGAATAGCTCAAACGTTAAATTGCCGACGATGTCCTTTCATCGAACGCTCTTCGCAGCCGAAGAAGTGAAAGTTGGTGGAATGTCCGCTTACAGAATAGCGCAATCCGGTTACTGGCGACTTGAGGCTCGTTTTGCAAACGTTTACTTCGGCCCCTGCTTGGCCACTACGAGCGACCCTTGA
g8867.t1	ATGCATGATGATGGCTGTGAACGAGCAAGCCTGTTTTCTCAGAGCATAAGGTCTCGCTATCGCAAGCCGCGCCTACATGCCTCACCGACGACTCTCAGCTTCGCGCTTGTAGGCTTCAGCCTCATTGTGAAAGTTTGCGCGACGATATGGCTCAAGACACTTATGTGGGAGGTCACCAGAGAATACACATACCTCGGAGATGACTATCCAGAAGCTTGGCCCATCGAAATCCCAAACGTCCTCATGGCCTCCGACAACTCGATGCGTTTCCAACTCGACACTCCCGACGGCATCGCCGAGTGGTCCTCTATCGTCCCCGGCGAGTCCGGGCTCCTCCACCTCGGGCCCCATCGTCAGCCGTTCACCGTCTCCATGTTCCACCAGCTGCGCTGCCTGAAC…
g8868.t1	ATGTCGACCAAGGTCTTCGAGCATGCCTTTTACATCGGTGGCCAGATGAGCGCCATCCTCTACGGCGTCGATCTCGTCATGTACTTCACGACGATGCAAGCGCTGCTAACGAAGTCTGACGCGCGGCGGAGCGACCGGTTCTTCACGGTGTACAGCACGATCATGCTGCTCCTGCTCACGGTCGACGTGTCGACCAACGCCGTGTGGGGCGAGCAGATGTGGATCACGTTCCGCGATGAGCCCGGCGGTGTGCCCGAGTTCATCGCGACGCAGACTGCGGTGTGGTACGAGACGCTGTCGTCGACGTCCGTCGTCGCGCTGATTTTCATGAGTGATGCGCTACTGATCTACCGCTGTTTCATCCTGTGGGGATCCCGCTTGATCATCATCGTCCTGCCA…
g8869.t1	ATGTCCTTCTGGCGCGAGGGCAACGATTGCGATGCAGTCCGCAGAACCTTGTCCTTGCATGAGGATGGCTGCGAGCGAGCGAGCGAGCGTGTTCCGTTACAGCATCGCGTACGGCCACAGATGCACGGCTCTTTCGTGAAGCGCCTATATGCGACATCAACGACTCTGAGCTTTGCTCTCATCGTGAAGGTTTGCGCGATGGTATGGCTCAAGGCACTTACGTGGGAGGTAAGGAGAGAATACAGTGAGCGGTCTCGTTTTCAAGGCGACCTCATGCTGGTGTAA
g8870.t1	ATGACGCCGAAGCATTTCCTCTACCGCCATCCGCTGCTCACCGCCCTCACAGTCATCAGCGTTCTCCTCGTCTTTTTCTTCTTCCCGCCAGGCCCACCAAATGACCACGGCGGCTCCTTCAGCAGAGGCAGAGGCGTCGATGCAACGCGCTGGGCAGTCATGGAGGAGGAGGCACGCTACGAGCAGGTCCTGCGTGAGCGTCAGACGATGGTGCGCAAGTGGGGGCCCACACCCGAGCGCGTAGAGGCGTTCCCACTACGCGACGATTTCTACACCCTCTGGGACTTCTACATCCCCGCTTTCCAGTGCCCGCACCGCGTCGACCGCGTCGGCACCCTCGGCGACGGCGGCAAGTGGCTCTGCGGGCTCGCCCGGCTCGCCGCGCAGCCCTCATGCGTC…
g8871.t1	ATGCTGAGCTCACGCCCGCTCGATCTGAACCATGGAGATGGTCCGTCATTTAAGACCCCAGCCAGAGGCTTGAAAGGCAAGAACGGTCCTCAAGAAAACGTCTACGGGCTCAGCATGACCGTCAACGCAAAGGGCAAGAGCTTGCAGACCCCGCGTCGACCGCTGACCGTCCAGAGCCATAAGGCCTTGAGCAACAGTATGAAGCCCATGGTGCGCATCGCCCGCCCGCTCGGAGACAAGACGCCCTTCCCCAACCGCGTCGCGCCCGCCGTGCCCTTCGAGAGCCCCGCCCCCAAGACAGGAAAGCTCGCCAAGCTGTCCCTCCTCGACGCCGACGACACCCCAGCGAAGCCCGCCATCAGCCCCGGCGCGCTTCTCCGTCCGTCGTCCGCGCGGAAG…
g8872.t1	ATGAGCACCATCTACACTGCTCACGGCGTGCTGTGCAAATCACGTCCGGCTTTGTACCATGTAGTAACAAACCTCAACGATTGCCCAGATGATGACTTGTCTCCGGATGAACTGAACATACTATGGTGTAAATATGTAAACGAGAATGAGGCACTTACTTCCCGTGATGATGCCGAATGCTCTCCGTCGCCTGGCTCTGACTCTGCATCCTGCAACGTCTCCTCTCCGTCCACCGATGCATCCTCCCCATCCACGTACGCGTCCTCCTCGTTCACCGATGCATCTTCCCCGCCCCACGACGCGTCGAGCAACATCCCCGCTCCCATCCCCAAGCCGCAAGACGCCACCACCTTCGACTTCCAACCCGCACCCATCATGTACTCCGTATCCACTGGAGAG…
g8873.t1	ATGTCCCGCCAGACCGAAACGCAAGTACTGGAGGATCTCCATCCGCACGATGCTGAACTCCGACGAGCCGGGACAGCAGGAGACTTGACGCATGAACCGAAACCGGCGAACCGCGCTGGCCAGAACATTTCCCCGCGCCCAGATCACGCCAACACAATACCTATCGCCAAGATGCTGGAAGAGCCCATATATCCCGCTGGAGAGCCTATGCTCACCGAAGGAGGTGAAGAACACACGCAGTCCACCCAAGCCGCCACCCAAACGCAGCCCGCCTCGCAACCTGCATTCAATCCTATAGACGAGCACCTCTGGGGCTGCCTTATACCTTGCAGCAACACCCTCCGACGCATCGACTTTAACAAGAACAAAAAGGTTTATACCGTCGGCCGCAATCCCACG…
g8874.t1	ATGAGATCCTTCACTATTGCCGTTCTTGCTCTGCTCGGGGCAGCTGCTCCCGTGATGTCCTTCGGTTCCGGCCAGTCAAGTTACTCAGGCTACCAGCCCATGCACCGTGTCGGGGACGTCTACCACCCAATGTACCACCCGCACGACGACGCATACCACTCGATGCATCCTTACTACGGACACGCACACCCGTCCACGCACGACTACCACCACGGCATCCAACACATGCACAGACCGCTGCACGCCTACCGTCCGCACTATCATCACCACCTGTACCGGCCGTCATACTCGCATCTCGGCCACTATGGTCACCACCCGTACCACGCGAGGGAGGTGGAGATGAAGCGGACGGACAGCGCATGCTCGAATAAGGCCTTGTTGCAGAGGCTGGCGACGGAG…
g8875.t1	ATGCCTCGCACAGCAGAAACCGCGAACTACAAGTTCAACCATACGATGCTGCGCGTCAAGGACCCGAAGGTGTCGCTGAAATTCTACACCGAGGTGCTCGGGATGGATCTCGCGGACAAGGCTGAATTCGAAACGTTCACGCTCTACTTCCTCTCCTACAACCACGGCAACGAAGCCACAGACCACGTCACGCGTTTTGGGCGCGAGGGCGTGCTCGAGCTGACGCACAACCACGGCACCGAGTCAGACCCCAACTTCCAGGGCTACGCGTCCGGCAACAGCGAGCCCGGCCGCGGCTTCGGTCACATCGCCATCGCCGTGCCCGACGTCGAGGAGGCCTGTGAGCGCTTTGAGCGTCTTGGGGTTAAGTTTCAGAAGCGCCCCTCGGACGGGAAGATG…
g8876.t1	ATGTCGTCCCCCTTGTTTTCCTCTTCCTCGCCGCCGCACGCGGTTCCTATCAAGTTTAGGCGCAAGAGTGTCTCTTCATCCGACGTCGAGCCCGACCTCTACGACCTCGGCAGCGTGTGCTCGTCCTCGCCAACACGCGCCGCGTCGCGTCTATACCCCCACTCCTATCGCTCATCCTTTGCCTACCCATCCTCCTCATCATATACGTCTCCGACGGACTGTTCATCTTCTTCGTCCTCTCCAGCTGCACCCAGCTCGCCCGTCGAACAGGGCCTTGCTCACATCCGATATCAGTCCAGTCCCATTCACGCACATGAGCAACGCTATGGCTACCAGATCCGCGCACACGATATGCGCGAGGAAGAAGTGATGTACTCACATCCATACGTAAAATCCGGA…
g8877.t1	ATGCGTACTTCCACCGTTCTCGTTCTCGTTGTCTCGGTGGTTGCTGCCACGCCCGTTTTGTCCGTCCCTTTGACCCTTGAGCGTCGAGCGGTGACCAGCTATTCCGATCTTGTCGCACGCGATGAACTCCTACAAGAGCTCGCTGCCCGTGCTTCTCAAGATGGCAGCGAGGCATTTGGCTGGTTCAGTGTCGCCGAGGATGCATTTAAAGCCGCAAAGGCCCTTTCCAGCGCTCACAANNNNNNNNNNNNNNNNNNNNNNNNNNNNNNNNNNCGGGGTCTATATGAATACTACGCTCGCTCCATTCCCCAAGGCAGTGGCGCTGTCAACTGGGAAGGCCTGGTGCACGATGGCGTTCACGTCGCTGAGGACATCTTCGAGGACGGCCACAAGCGCGAG…
g8878.t1	ATGCTCTGCCATGCGATCGAGTTCGTTCATACTAAGCACGGGCCTGCCGAGCATCCCGAGCATCCTGGCTCGGCGTTTGATTTGCACTGCTCCTTCAGCGTTAGTCTCACGAGCCCCAGAAGTCGGCACTGGTTGTCCTTCTGTCACTCACGTCTTTGCTCTTCTCATACTCCGTTCAAGATGATGTTCAAGGCTCCGTTCTCCACCCTTGTCGCCCTTCTTTGCCTGATGGTTTCTCCCGCAATGTCCGCGCCGCTGTCGGCTCGTGAATACAGCATCGCGCATGACATTGCAGCCCGTGCAGTTGCAGCATCTTCCCAACAGGGCAGTGAGGCGCTTGGCATCTTCAGTCTCATCGATGATGGGCTGCAGGGGCTCGGACATCTCATCGAGTCCAAG…
g8879.t1	ATGCCGCATGTATCAGAAAAATCAAAGGGCGGTTCGATAAAGGCCGATTCCCTCTCCTCCGACGACCAAAAGCAGGAAGTCAGACACATCGACAACGTCGCCAGCAACCCAAATGCGAAGCTCGCCAACCCCCTCGAGGGCATTCCCCAGGACCAGCTCCTCGAGGACGCCGCCGCCTTCGCCAAAGCGTATGGCCTCGGTCATCTCACCGATGAGTTTATGAAAGGAGCTCTCGTCGCACAAGACCCCTCTGCATTCGAGATTCTAGATGTGCTTAACGACGAGGACAAAAGCGTTCTGCGAAGAGAGGCGACGCACCGATGGGATCAACCTTGGAAGCTCTACTACCTCGTCATCCTGTGCTCTATGGCCGCCGCAGTCCAAGGCATGGACCAATCC…
g8880.t1	ATGCCGCTAGCTGCCGATGCCTTGCAATGGGCCGCATGCGGCTCTGCACCCTCGCACGGCGCGGCTGATGGCGCGATTAGGCAACCGCCAGTCGTACTACACCCTACTTCGCGTGTGCCACTCACGGCTATATTTGCGTGGCGCAAATCTGCCGTTCCCGATCTGAATATTGAGCTCCACGACGCGCGCCTGCGCCCATTCTTCTCCGAGCTGAATCTGGTGTACGTGAACCTGATTGAAGGCGCGAGGCCGGATCTGGTCGAGTACTCGTTCATGAACATCCGGAGCCGGCACGCGGTAGCGACAGAGCGCTACCTGTAA
g8881.t1	ATGTCGACCAATGTCTTCGAGCATGCCTTTGACATCAGTGGCCAGATGAGCGCCATCCTCTACGGCGTCGATCTCCACGATCATGCTCCTCCTGCTCACGATCGACGTGTCGACCAACGTGGCGCGCCGTACTACTCGCTCGCGATTACGCTCAACATCTGCCTGACGCTGCTCATCTGCGCGCGCCTCGTGTACTTCTCGCGCTTCGTGCGCGTCGCGGTGGGCAGGGAGAGCGCGCAGCTCTACACGGGGCTCGCCGCGCTCATGATCGAGAGCGCGGCGCCATACAGCACGCTCGGTATCATGTTCCTCGTGTTGTATGCGTGCGAGAGCGATGTCAGCATCGCGTTTGGCCAGGTGTGGGCGAAGCTCGCGTGCCTCTCGCCGCAGCTCATCGTC…
g8882.t1	ATGGGGTGTACAACCATTCCAACTGGAACACGGCACTCTTCCAGCACGTTTCTCGACGTGTGGAGCACGGCGCTGCTCGCATCTACCGTGTACCGGCTCGCGACGCTCGAGGGCGTGGACACGTACGCCGCACATGCGGAGCGGTTGCGCGAGGCATTGAGCGCGAAGGGTTTCTATGAGGTGTGGGGAACGGGGAATGGTGTTGGGCCCGCGACGTCGTTTATCCCTTCCGCGACGGACGTGGGCGTGAGGGCGAGAGCAAGTAGCTCATCGGCGACGTAG
g8883.t1	ATGTCTCCACACGCATGCCGCATCCGAAGCGCATTCGGCGGTGCAGAGACGTTCGAGGCCAACCTCGCATTCGCGACCAAGACACGTGTCTCCTTTCGGGCACACCTTTCCACGCCGCTCACGCACACGCTCAAGACTCGTGGCGAGGTATCACTCTTTGGCCTCGAGAAGGACAACTCGAGCTACGCGAGCAGCTCCGAAGGTGTCCGCGGAGTCCGAGCCGTCGTCAGGAATGGCACGCTCGTCGGCGGGATGCATGAATTCGCGTATGAGGCCGTGCTCAGGCACGTCGGAGGCACGTCGGGAATCTCCTTCCCTCTGCGTCTATCAGCATGCGCGAAGCGGCGGGGCAGAGCATCTAGTCTGTGGTGTCGCACTCGTGGGCTCATCCAGGAGCTT…
g8884.t1	ATGGCGAAGTCAACGCATGCAGGCTCGCTCGCCATCATCGACTTCATCACTCAGCAGATATGTGGCAACACTCCGGGGACAGTGTACACTGTGCGCGAAAACCACGATCAGATGGTCGTACAGCGGCCAGCCTGGTTTGAGCCGCTCCAGCTGACGTTCCCCGAGCCATCCCGCATCGACGCCATCAAGGATAGGAAGCCTGACCGGCCTGTGCGTACCGGCACGAATCTCTTCGGTTGA
g8885.t1	ATGCCTCCGCGTCTTCGTGGAGGAGTCCCTGTCTTGCAACGTATAAAACGATCTGCGGCGCGGGCTTATCTCTGTCGTTGTTCAACTTGCTCGCTTGACGGCACGGCATTCGACCCGCTCACTCAGACCGTTGTGCAGGGGACATTGGTCGGACGAAATGAGTTCCTGAGCCATCAACAGAAAGAGAACGCTAAGAAAAATTCTCAAAGAATCGAGACGAAGAGAAAGGCCGCACCATCCTCCCTAAGTTTGGCAGATGGACATCCGGATCTCGATAGTGCCTCTCCAAGCAAAGCTACGCCAAAGACGGGACATCCAGTTGGTTCGCGAGTGGAGACAGCAGCAAAGCTCGATCCTGTTTCACGAAATACCGAGGGAGGCACTGACACAAATTGGAAG…
g8886.t1	ATGGTGATCAAAGGCTACGAATCTACGCTTGGTTTGAAGACCCTTGACTTTGCCGGCACAAAAGAGGCGGTGTACAAGCAAAGCGATTGGCAGCTCGTGAAGCTCCAGACCCACTTCAAGAACGACACCTGCCGTCATTGGCTACGGCTCTCAGGGCCACAGACAGGCCTGAACGCTCGCGATAATGGCCTCAACGTGATCGTTGATGTTTGCAAAGGTGGTCAGACTGGAGGCACGCCGTGGGAGATGGTTCCCGGAAAAACTCTCTTCCCGATCTTGGAGGCGATCAAACTCGGTACTGTCGTCATAAACCTTCTCTCCGACGCCGCGCAGTCGAAGACATGGCCGACCATCGAGCCTCTCATCACCAAGGTCAAGACGCTCTACTTCTCGCATGAT…
g8887.t1	ATGTCCTCCGGCGTGCTCAGCGAGGATGCCCACGTCGTCGTCACTGGCCCCGCGAACACGTACGGCCACTACTTCGCGACGCGCGAGGAGTACGCCGTGCAACGCTATGTGGACACGTCGGCGATATTTGGGCCTTATACACTCAACGCGTACATGTACGAATACGGCAAGTTGGTTCCGTACCTCGCTGCAGTGTGCTACGGGTGCCCCGACGTCTGA
g8888.t1	ATGTGGCAGTACTATAAGCGTCTAGGATCCCCTCCGACCCTTCTTGGCAACGACAGTGCGGAAGTCATAGCCACCGGACTACACTGGCACACCGTGTCGTCTGACCGTATCTTGCTAATTGCATCGTACAAATTTCACGGCATTCAGATTTGGGATGCATCTACTGGTGATGTGGTCGCGACAATCCTGAATACAACTATTCCTATTGGGCCGACATCGATCTCCGTCGAGGAACAACTTCTGGCAGTGGCCATGCAGAACGGCACCGATACCTACGACATTCGTACCGGTGTCCCAGCTATCACCTTCGAGCACAATCTAGGCCGCCCCTCACCCGTCCTATTCGTTCATAACGGCACTGCACTCTTGAGTGCCCACAGCATAGGTGGGGTTAGGCTG…
g8889.t1	ATGATGGCTCCCTCATTGATCTCGTCCACAGATGATGTTCCTTCCGAATCGCACTCCAGCATACCCGGAGCTTCTAGTGCATCGCAGATATGTTTGGCTGGTCCGGAGGCTATACGGTATCCAACTTCCTCTACGCCATTCGCTGCCGCCAGCAAGCCTGCTATCGGACATTCCAGCTTAACCAGTCAGCCTACGCAAATCCAACCTTTCCAACTGTCTACTTCTGGTTTCAATGGTGACTTGTACCCTGCGCCACATGCTGCCAACCTGGACATGCCAAACTTTCCAGTGTCCGTGTTGAACAACACAATGCCGATCAACGAGTTCACCTTCAACCCACTCCTCTCACTGGAGATGCCAATCACTCCGGAGTTGCTCACGTACATGAACAGTAATGTG…
g8890.t1	ATGGCTCCAAGGCCCTGGGCGACTGCTGAACAGCTAGATTGGCTCAACAACGAGCTTCCTGCATTTTTGAAGCATCAGACGGAGTCAAAGGTCAGCAAGTTCTGGAAGCCGACGCACACTGGATGGTTTGGCAAGTGGCCAGAAGAGGAAGCGCTTTGGGGTGATGCCCACGAGGAGATGGAGTTGACAGACGATGATCGTGTGATGCTTGGAGAAGCCCTGAAAGCTCGCAAAAAGCAATTGAAGAATTGGTTCAATAATGAGTCGAAGAAGGGCAGGAGGACACGGCGAACGACGGTGATAACTCCTGCTCTGCTCGGCATGAGGGTCAAGGGCACACGTTGCAAGAAGGTGCTCGAAATATACTCTGAGATGTACTATGAGGCAAAAGTAGCTCCG…
g8891.t1	ATGGCCGCTACTGATGCCGTGAATGCTGAAGGTAATGCCGGTGGTAGTGGCAATCACGGTGGAGACAATGATCAAGACACACGCGTTGAGGAGGAATATGGCACAATGAAGCGTGAGCTTGCGATGGGCAGTACCGAAAATAACATCAAGGCGGTTGATACGAATGATGAGGAGGAACGCCAAAGCCAGACGGACCATATCGAGGGCGCCATTGACAGCGCAACTCTCGTGGCTGGAACACTCCCCCCCTCTCCCGCTGGCCTGATGCCTCCTCTGGTCACAACCACCGCTCAGGAGGTGGCCCAGATGACGCCTCCGGCAACTCCTGTGCAGCCTCCTGGCCATGTATTCATTTCACAGCAGTGCTGGTATGCTGTGATGTGTGGCTTACAGGTCGGC…
g8892.t1	ATGGCTTACCCCAATGCCCATTGGCCTGGATACGCTTTCATCACTCCTGTGTTCTACCCATATTACGATCTCCCGCGCGTATCGCCAATCTTCATATCACCAGAGCTGCCTCCTCAAACCGAACAACCACCTGCTCAAAATCCCGCACCTTTCCCACCACCCAACGCGCAGCAAGTAGCACCGGCAGTCTTTCACGCCGCTGCACCGCAGCCCGCGTTGTTCTTACCCGCTTTCCCCGCGTATGTGACGCCGCCTAGGGTCCATCAGCCGCTTCCTCCCAGGCAGAGGCCCCGACTCCACCCCTTGTTAGACGGCGAATATCAGGCTTCTTTGCCGCTTCTGTTCGACCTCTCGTTGCATGCCTTTATCCCGAAAAGTCTTCGGGGAACAGGGAAGCAC…
g8893.t1	ATGGCCGACTCCTACTATTCGTATCAATACCCTTACACAACTCCTTACCTCTATTCGTATTACAACTCCCCACAAGTATCGCCGTTCGTGCCTCCAATCTCATTTCCGCCATCTCCAGAGCCACCTCGTCGTCAAGTACACTTCGAGGATGAGCACGTGGTTTCCCCTCGCACTAGGCGGCCACCCTCTTGGCACGCTGGAATGACGCCTGCACCCAATCCCGCGCCCTTTCCATCACCTCCCTTCATGTACCAGGGTCTTCCAGCCATGGTACCACTCGCGCCTCCCAGCGAATACACCCATCATCGCCGGCGGTCTGACGGAGTTCTACCGCAGCCTACATGGGTCGCTGTTCCTGCCTATCCTACATTTCTGACGCCTCCCATGTACTCGAAGCCC…
g8894.t1	ATGCAGGGATACGTTGACGGAAAGTGGGTTGATGCAATTGAAGGCGGAAAGATCAAGGTTATCAATCCTGCCACTGAAGAAGAACTTGGCACTGTCCCAGAGATGGGCCTTGCAGAGACCAAGCAAGCTATTGATGCCGCTTCCCGCGCGTTCAAGACCTGGAGCAAGACTACCGCTAAGCACCGACATGACATTCTCATGAGGTTCTATCACCTCATGCTGGAATATCAAGATGACCTCGCGCGAATAAACACTCTGGAGAACGGCAAGCCACTCTTCGAAGCCAAAAGCGAAAACGCATACGCGTCATCCTTCCTTGAGTGGTTCGCTGAGGAAGCAGTCCGGACGTATGGTGAGGTCATCCCCTCGCCATTCCCAGGTCTGCGCAACGTTGTTATA…
g8895.t1	ATGGCCATGGCCTCAAACGAGCGCGTTCGTGTCCGAGGCGTCAGCATACACAGACCCATAATCTATGGCAACACTGCGGTGGTCTTGACTCAAAAGGAACGGGAGGAATCCGCCCATCGTGACCATACTCACCGATGGACCGTCGCTGTGCGTAGCGCCGCATCTGCGCCGGACTCTGATATCGTTGGGGGTGCGGACGACCTCAGCTACTTCATCAAACGGGTGACATTCAAACTGCACGACACATATCCGAACCCGACAAGGAGTGTCGAAAAAGCTCCTTTTGAGATCACAGAGACAGGATGGGGAGAGTTCGAAATCCAGATTCGCATCACCTTCGTTCCCGAGTCCGGCGAGAAGGCCGTCATGACTTACCATCATCTCAAGCTACACCCATGG…
g8896.t1	ATGTCCCCGCTGTTGCGCCCACTCGTCTACAAGGAGAACCATGTCACGGAGTTGCAGAGGCACGTCCAGGCCTCGCATGAACCGGTTTACTACCGCCTCCCCCGCGGGAAGCTATACGTCAAATCGTACTATGCCGTGTTCGCGGGAACAATGGCGTTTACTCTCTACGGCGCGTTCTCCCTCATAAGGGGCAAGCCTTCCACGCAGTAG
g8897.t1	ATGACGGACCAGTACATCTCCCCAAAGGAGGCGCGCGCCTCATACAGGCCAAACAACCTCATGTCCCCCGGCCTCAAACGTGCACGGGAGCCATTCCGCATGCGCAACGCCCTCACTGGAGTTGTGCTTACTGGATTTGTCGCTTCTGTGTGGTGGTACTCCATCAGTGCGGTAAAGCAGGACGTGTTCGACGACGTTGACGAGGAGGCGCGCGCGCTCGCCAAGGCACGGGCGAGCAGCCTTGCAGAGCAGGAGGCGGAACGGCAGACGAAGAGCACGGCGGTGGCGGCAGTGGAGCCTGCGCTGCGTGAACCATCGGTTGCATCAGTCTCGACGGCCGGGAGAGGATTGCTGCCTTCGTTGCTGGACAAGCGGCTACCGCGCTTGCTGGACCCATCG…
g8898.t1	ATGGCGCGTGTATCTGTGAAGGAAGGTGCAGCGCAGCCTTCACCCGCCCATCCATCTCTATCCGCTTCCCCTATTCCTGCATTTATGGCTTCGGAACCTACCGTCGCATCACTCACCTCCCACATCGCCTCCATCCCCGCAAAGACACTGCACTCCTACGTCCTGTCTCACCTCCAGGATGCCCCCGAACGCATCCTCGCTGCGTTCGCGACATTCTTCGCCGAGCTCGTTCCGCCCCCGCGGCTTCATTTCGTGCGCTGCTATAAAGACTACGTGGAAGTCGAGAACGACGATAGGAGCTGTCTGGTACCACATAACGACGAGAGCGCCGAGGTCGAGCGCGTCGGGAGGACCGCGAGAAGCGGCAGGCTCGCGATCGATCCTTGGACGACATACGAG…
g8899.t1	ATGGTTAACGCAGAAGGCGAGTTTGCGACTGCCACCGAAAAGGCTGCTGTGGCAGGGGTCAGCAGCCTCCCAGAGGCCGAAGTGGAAGTGACTGTGGTCGCTTCAATCAGACGCGAGGAGCCGTTGGTAACGAGGAAGGCCGTAGGGCCACTTGCCTACTCCATGACATTGTTCCAGTCCTTTGGAATCGCAGCGGGTTGGGACCCTGCGCAGGGACCAGGCTCAACGTGCAGCTCGTCCGAGCAGTGTGTGCTGCCATGGGGCAGCGGAACCAAGTCCGTCAGTTCAATTGTCCTGATCGCGAACGGAGTGAGCTTTGCTATCATGACGGCGATCTTCACGACGATCCGGTCCGCCGCGGACTACGGCACCTTTGGGCGATGGCTGCTGTTCGTCGTC…
g8900.t1	ATGACTCTCGGCATCTTCCTCTTGGGGGCACTTTTCACTGTCATATTTGAGTCCACGTTGTCGTCCACCTTGATCAGCCACGGCTTCATCGACAATACGCCCTCGGCAGCTATACTCCAGGCTTTGGAGGAGCAGAGGATAGCCCTTGCTCGGCTTTCAGCCTTAGTCGAATCCATCGGTCGTGATGTAATGGTTGTCGACACAATAACCTCGGAAGAATACGTCGCTTCGGATTCCCAATCCTTTATTCATGAATCGCACAATCGCATCAGCGGCGCAACACTGATACTCAATTTGACCACCCCACTTGAGACCACGCCGGTTTGGTGGACGTTGGGTTCTCATTTCGCAAAGCACCGATTCTCGTCTGCTGCCAATGACGCATTCACCTTGCTGGAT…
g8901.t1	ATGCAACCTGCAAGCATGGATGACTTAATGACTCAGGGAGACTCGCCTCTACCGGACAGAGCAAAAGCCCGTCGTGATGGCGGTCAAGATGATTCCGTGACAGCTGTATTGGCCGTTGGCAAAGAAGGAATGATCGCCGATAGATCCTTGAGAAGGAATTCCAATGCTACCACGATCATAGCACAACATCAGCAGAACGACAACGCTCCCGGGCAGCTGGTACCCGGTGCAATGCTGATTAAAGCGGACAGCGATGCTGCACACAACGTTGCTGCAGGCTTTTTGCTCAACGGGCTTAGTAGGGATCGAGTGCCTATAATGGCGGCTGGACTTGGCGATGATGGCCCAGCGGGACAGGTACAAGCGCCTGATGACGGAGGCATACGTATCCATCCGCAG…
g8902.t1	ATGGCCCTGTTCGCTTTGCGCAGCAAACTCAAAGTGCGGAGCCATACTGCACAGAAGGATAGACATCGCAGAAATGCGCTCGGTCTGGAGGAACGGAAGTATTCAAGCCCGAGGCATGAGCGACTCATCACACTGCACAGAAAGTCCAAGCATACGGGGACGATACCTCTGCATCAGCAGTATGCAGAAGGGAAGAAAGGATACAGGGCGCAAGAAGGGCCAGTTCTGCCACAAATTGCGGTCGGCGAGATCAATGAGCATTTAACTGTCGGCGTAACCGTCACGAATATCCCTCCGCCGGGAGATTGCAACTCTGCAGCTGCCGCCAATGACGTGCTCGAGAATACTGAGCCTCCTCCACTGGAAGGATGTTCCATAAACATTGCCTCCCACAACAAT…
g8903.t1	ATGGCAGACTACAGTGGACCTCTTCTGAATGAAGGCGACATGCCTATCATGACAGGATTGCAAATCGCTATGTCAAGAGAACTCTTCGGCTGGCCATTGTACGCCATCGTGATCTGCCTGGGGCAGATGTTGAGCCCAACAAGTTTCCAGATCACGCTGCTCTCCGGAACAATCACACAATCCAATCTACAGCTTTATGTGGTTGGAGGTGTCTTCCTGGCCACATCTTTAGTCTGGTACCCGCTTTTCCGTCTGAAACCATCCGTCTACGTGCTTTCGATACCCTGGGTGTTCTTCTCAATTGCTTTTTTCTTGATTGGCCTGCCATCCGTCGCTTCAACTCTAAACGCTTATCATTACGATCTCGCAAGCGCCGCTACTTGGGCATACTCGATCGCT…
g8904.t1	ATGTGGTCATTCTGTGGCATCAAGTATAACAAGTGGGGTGTGAAGCCAAACAAGGACCACAGCAACTATTTCCCGATCATTGGCTATCTTGGCAACAAGTCAAAGTTTAACCTGACAGAGCCGCACACGCCTCTGACGGAGAAGGTGTTTGGGCACAAGCAGCACGAGATCATCGGCTGGCCGGAGGACAAGAACAAGCGTCGGAAGGTGCTCATTGCAACCCTTGAGTACGAGATCATCGACTGGAAGCTCAAGGTCAAGATCGGTGGTCTCGGTGTCATGTCCATTCTTATGGATAAGGCCATGACCGACGTCGACCTGGTGTGGGTCATTCCTAAGGTCAAGGATCTGGAGTACCCGCCTGGCGAGCCGGCAGAACCCATCGAGGTCATCATCTTC…
g8905.t1	ATGGCGACTTCTCCGCCTCCCATTATGGCAGTATCGTTGTCGAACTCGCAAAGAGAGTATTTCAACATGCACCCGACGGCTTCTGATCTGAGCACCATCGGGACCCCTCCATGGCTAGATGTCGATGTCGCTGCCAACCCGACGGAAGATGACAACCAGTACTTCATCCGTGAGCAAGGCGGGGAGGGCATTGACGGCACAGTGTTCATGAACTCTATCTATCGTGATCTCACGCGCTTCCTCGGCATGGTCGATGACTTGGAGGATGCTTATGATCTCTCCATGGACTTTGTCGACGCATGGGATCAGATGTTTGTCAACGATGACATGCTGAACCCCAACATGGGCGAGTTTGACCCGAGGCATCTGTTTCATGTCAGCAACTTCGATATCTTCCAC…
g8906.t1	ATGACCGTGAAGAGAGATGAGAAACCCACCCTTCATCGAGGAGTAGTTGTTGAGGATGTGGACGATGTTCCTCAACACCCCTCACCTCGGTGTCCTCTTCCACAACCACCCACGCCTGGTCGCGGCTTCACGCAGCTTCCCAGTGTGCGACTACCTCTTGCTGCGGGTACTGCGACCAGCAGCAGTCCCACTGAGTCTGCGACGTCTGCAACCACTGTTCCAGTGTACCTCTCGCGCAATACTGGATTACTCTCTCGAGACGCGTTTCCTGCGAGCCCGTTTCCCACACCTTTGAGAGAGAAGCAATATCTGGATGAGGACGAAGAACGAGTGGTTTACCAAGAGGCGAGGAGTAGGTCGCGGTTGGTTCACGAGAGTGACCGTGAAAACGAGAAAAGC…
g8907.t1	ATGTTAGACTTCGCCATTGGAACCGCATCGAATGTCGTCGGTTTCAAAGGCTACGAGAACGTGTCTGCGCCGTTTAACATCGAGAAATACAAGGCGGGGGGAGAGGAAGGAACAATCGTTGACGTCGACTGGGATGGAGGCGGTTCTGCACCGGAATTTGACCAGTATGGAGACATGGAGGCATTCGGTGTTCACCGCGGGATCAAAGCGCCAAAGGAAGAGGGCCTGAGGCGTCCAGCAGTGGAATCCACCCCTGTGCATGCAAAATGA
g8908.t1	ATGGCGCGTGTATCTGTGAAGGAAGGTGCAGCGCAGCCTTCACCCGCCCATCCATCTCTATCCGCTTCCCCTATTCCTGCATTTATGGCTTCGGAACCTACCGTCGCATCACTCACCTCCCACATCGCCTCCATCCCCGCAAAGACACTGCACTCCTACGTCCTGTCTCACCTCCAGGATGCCCCCGAACGCATCCTCGCTGCGTTCGCGACATTCTTCGCCGAGCTCGTTCTGCCCCCGCGGCTTCATTTCGTGCGCTGCTATAAAGACTACGTGGAAGTCGAGAACGACGATAGGAGCTGTCTGGTACCACATAACGACGAGAGCGCCGAGGTCGAGCGCGTCGGGAGGACCGCGAGAAGCGGCAGGCTCGCGATCGATCCTTGGACGACATACGAG…
g8909.t1	ATGGTGTTCAACTTGCGGGACAGTATCCAGAAGAACACCGCTGCGAGGGAGGCGGCCGAGTTGGCCAACAGGAGTAAATCGGAGTTCTTGGCGAATATGTCCCATGAGATTAGGTTCGTACCTGTGTGGGACGTATGCGGGGCGGATGAAGTGATGTGCCTGGGCAGGACGCCGATGAACGGAATCATCGGTATGACGGAACTTACGTTAGACAGCGATCTGAACCGGTCGCAGCGTGAGAGCTTGCTCTTAGTGCACAGCTTGGCCAGGTCGTTATTATTGATTATTAATATATATTGGATATCTCGAAGATCGAGGCCGAACCAGCTCGACCTGACGTACGATGTCGATCCGGAGATTCCTGATCAGCTCATCGGTGACTCCCTCCGGTTACGCCAA…
g8910.t1	ATGAGCAGCAAGGGCGTGAAACGTGCCTCCCCTGGGGACTCTACAGAGAAGAATCTCCTCAGCGACGTCAAGCTGACAGACGAGTACGCGGCGAAGCTGCAGGGGATCCAAAGGGAACTTGCGCGTCGCGAGCTTATTCTAGAGCGCCATGCGCATGAGTTTCTCTTGTCCGTGTATGAAGACAGGCGGAGCATCCTCAAGGGGATCCCGAAGTTTTGGGCCGTCACGCTCATGAACCACAACATGTTCGCAGTGCAAGCGCAGCACAACTTGGACCAGGTCCTGCTCAGCTATCTGGAGGATGTCTGGGTCGCGCGGGATTTGGGGGAATCGCGGTGTTTCACGATAGAATTTCACTTCAAGGAAAATCCATATTTCTCAAACAGGGTGCTGAAGAAG…
g8911.t1	ATGCTGCCCGCACTCGAGCGCGAATATTCGTCCAACTTCTCTTTTCAGAAACGAAAGAAGTACGTTGCTGATGAGTACGCTGATCCGGAGAAGGTCGAAGTCACGGAGGTCGTCGACGAAAATGACGGCGACATCGTGAACGCCAAGGTCATCGAGAAGGCAGAAGATGTCGCGATTGAGACCTTATCGACTGAAGATCACCCGGAACTACCTACGTGGACCTTCCGCACTGTGTTCCTCGGTATCGGACTAAGTATCTTCGGTGCTGTTCTCGCAACAATCTACACATTCAAGCCTCAGGCTTCAGCTTCTCAGCTCTTCTGCCTCATCGTCGCATACGTTCTTGGGACGCTCATGCATGCTATCATCCCGTCCCATGGCTACTGGAGGTTCTTGAAC…
g8912.t1	ATGCAGTCGTTGCCTTCGTTGCCTGGTGAGCGTTCTTCTTCGCCGTCTGACTGGCCTGAAGCTGGTCCACTGAGCTCGGTTAGATCTGAGCAGGTGACTTTCTCACCATTGAAGCCACAGATACCGCATTATAAGGCCCCAAAGGAGAGAATAGGATCGATTCAGGCTCTGGCCCGAATGGATCCACCAGCTCCTCGTCGTCCTCATCCGAATTGA
g8913.t1	ATGCAGTCGTCGCCTTCTGGCCCTGATGAATGGTTTTCGTCGCCGTCTGACTGGCCTGACGCCGGTGTGTTCCGTCGTCTCTCCAGTTCAAGTGGCTGGATAGTACGGTGGCGCTTAACCGTGACGGCCAGTGGGATCACGGCAGGCTCTGGCACTTTGTCTAAGGCCACAGAGACCACGTTATGTGGTCCTAAAGGCGAGAATAGGATTGATTCGGGCTCTGGCCCGAATGGATCTACTAGCTCCTCCTCCTCGTCATCCGAATTGGGTGGCTGCAACTATATGAAGTCACAGCAACCATGA
g8914.t1	ATGACCGCGAATAGCGCTGCTCTCAAAGCGCCGAAAGGCGCACTCGTCGGACGGCCTGCTGCTGGCAGCGCTGCGGTCACGCTACGGTTCTCTTCAAGTGTCGCAGGGCCTCCTCATTCTTCGCGATATCAAACACTGCTTTCACCAGGGACAAAGGCATCATCTGAAGGCCGCGCAATTAATGCATCGGTTGTAAAGCACCAGTTTCTATACCTCCCGAGATCTTTCCCGTACAGCGGATTCCCGCTCCTATCCTCCTCTCACTTTGCGATAAGATGCTTGTCCAAGGCGTTTCCTTGCGCTTCATCTCCCTGGCCCAATATCTTCCTCGCTGCAGTCTCGAAGAAGTCATCGAACACTCGAGTAGTTCTCACCCGGTCCGTGACCCTCTTCTTTTGC…
g8915.t1	ATGTGGCACGTGCTCCTCTTGTGGCCAGAGTCTGTTGCGGTTGTTGAGTGCAGCTGTTGCTTTCATAGCCAGCTGAGCAGTCTTCGGCGCTGTCTGACCGGCCTGATGCTGGTGCGGTTCCTCGCCTCTCTTATACAAGCAGCGTATTGGTGTTGTGGCGCTCGGCGATGGGGTTCGCTGAGACGAGATGTGGCTCGCCTGTCGTCGAGCATGAGAAAGCACTGGTTTATACGGCCGTCCATTATCAATATACAGACCACATTGTTTGGTCCCAAAGGTGAGAACAGGATTGATTCCGGCTCTGGCCCGAATGGGTCTGCCGGCTCCTCGTCATCGCCATCCGAATTTAGTAGCCGCATCTATATGAAGCAATCATGA
g8915.t2	ATGGGCTCGACATCCATTGTTAAAGTGATATGCGTTGTCCACCGCCTCCAGAAGCTGGTCCAAGGCGCCCCCTTCTGCTTCAGCTTCGTCGCCCAATATCTTCCCCGCTGCGGCCTCGAAGGAGTCATCGAACGCTCGGGTAGTTCTCAACCGGCCCACGACCCTCTTCTTCTTCTCTGCAGCTGCGTCGGAAATGCTATCCGACTCCCTCGCCGTCGATCCATGATGGGGGAGGCTGATGGTAGCCTCAAGGGATGGCGGCTACCCTTGAATATTGGTGTCGGCATCGCTGGCATGTGGCACGTGCTCCTCTTGTGGCCAGAGTCTGTTGCGGTTGTTGAGTGCAGCTGTTGCTTTCATAGCCAGCTGAGCAGTCTTCGGCGCTGTCTGACCGGCCTG…
g8916.t1	ATGACCGCGAATAGCGCTGCTCAAGCGCCGAATCTCGCTGACAGCACGGCGATTCTCTCGAGCGTCGCATCGCACGGCTCTCTCTTTCTTCGCGATATTAAGTTCCTCCCGAGCACTGATTGTTCCGATCCACTATGCATCGCCACAGAGACCACATTGTTTGGCCCCAAAGGCGAAAACAGAATTGGATCAGATTCTGGCTTGAATGGCGCAACCAACTCCTCTTCCTCATCCTCCAGGTTGACCGGTGGCAACTAA
g8917.t1	ATGCAGAGAAGAGTCAACAATCAGGCCGCCGCTGAGTTTACCCTAATATTCACCCACCAACGCTTTCATCGCGTAGTGATGTCCCTCTTCAGAACTACTGTGACCGCCATGAAGCGTGCCATACGTCGACTTTGTCGCCGTCCACGCGTCGCTCGAGTGAATCACCGGGAATCATCCACAATCACGCAGGTTTTCGCGCCTGTGAACACGCAAACAGACACGATCGAGAACGATCACCTCGGCAGTCAGCTCGGTCAAGCTGGATATGACCTCAATGCGTACGGCAATGCTGCTGTCGCAAATAACTTTGTGGTGTCCATCAGGAACGGTTCGGAATGGTGCAGCAGAGAGGGAACACGCATCGAGGGCGAAGGCGAGGATCCGATGAGTGACCAAACA…
g8918.t1	ATGGGGCTGTATAATGAGCAGGATATAAGAGGAAAGTCGCGACGAGAGGTAGACGAAGACAAAGGTGAAAACCAAAGACAAAACTTGCACAAAAGACGCGTACTGAGATGTATTGATGTTTGGGAACAAGTGTGCAGGCCCTCATTCTTTCACGTATCACATCAACTTGTCAGAAGTGACAAGGCGGTCACGACCACGGCGCAGGCTGTGCAGGCAACATCCAATAAGGCTGTGTGA
g8919.t1	ATGGCCCGTCAGAATAGGTATCGAACGTTGCACACTGCAGAATTAGCTTGGATGGGAAGTGAGGAAGGGGAGCCTGAACGATGCCGCTACTACGAGCCCATCCGAGGTGTCTTTGCACCCTCACTGCTCTCCATCTCCACGAGACTATCCTCGCCTGTATACATGTCAATTCCGTCCGTCTACGCCGTGCTAGATGCTTACATCGCAACCTTTGGCTGCGAAGGCATCTGGACATCCTTTCTGTCATCCTCCGAGATCTCATTCTGGAAGTCCTGCACCCTGCTCAGAGCATCCATGGCTAGTCGGAGGATATCGGGATCCACCGCATTCAGGTCGACGCCGCTAGGTATCATGGGAAGCTGGACCAGAGATTGCAATGAAAGCTTGGAAATCATGGAC…
g8919.t2	ATGGCCCGTCAGAATAGGTATCGAACGTTGCACACTGCAGAATTAGCTTGGATGGGAAGTGAGGAAGGGGAGCCTGAACGATGCCGCTACTACGAGCCCATCCGAGGTGTCTTTGCACCCTCACTGCTCTCCATCTCCACGAGACTATCCTCGCCTGTATACATGTCAATTCCGTCCGTCTACGCCGTGCTAGATGCTTACATCGCAACCTTTGGCTGCGAAGGCATCTGGACATCCTTTCTGTCATCCTCCGAGATCTCATTCTGGAAGTCCTGCACCCTGCTCAGAGCATCCATGGCTAGTCGGAGGATATCGGGATCCACCGCATTCAGGTCGACGCCGCTAGGTATCATGGGAAGCTGGACCAGAGATTGCAATGAAAGCTTGGAAATCATGGAC…
g8919.t3	ATGGCCCGTCAGAATAGAATTAGCTTGGATGGGAACCTGAACGATGCCGCTACTACGAGCCCATCCGAGGTGTCTTTGCACCCTCACTGCTCTCCATCTCCACGAGACTATCCTCGCCTGTATACATGCATCTGGACATCCTTTCTGTCATCCTCCGAGATCTCATTCTGGAAGTCCTGCACCCTGCTCAGAGCATCCATGGCTAGTCGGAGGATATCGGGATCCACCGCATTCAGGTCGACGCCGCTAGGTATCATGGGAAGCTGGACCAGAGATTGCAATGAAAGCTTGGAAATCATGGACAAGCTGCAGCGGTTGGTCTCGTCTGCTTGCTCGTGGCGGTCGGATTGTCCTGGATTGGCCGTCTCGAATAGCAGACCGGATGTGGGCGATGGGGAT…
g8920.t1	ATGGGCGCCCATTTCATCGGTCCATGTGCCATTCGCAATGGCATCCAAGCCGACCTCGGGGTCAGCAGCTGTACCGGACTTTGCAGGCCGTGGATACGCGGTGTTGTGCTCCTACGTTGGTCGCATAATGCTCCGTCTCGACATCAAGTGACAGCCTCACGCCATGGTTCGACTTCATCGCATTGCTATCTTTCTGATACATGCGCACTCACCGACCGCTCGGACTGGATCAGCAACCTTTTGTTCTTCCTTTTCGGCAACACTATGCGAGGGGGCGGCCTCCTGGGACTACCGACGACCTCCACGAAGCGCTTGTGGAGTGGATGA
g8921.t1	ATGCAGATGCCGCCTACCCAGCCATTTGATCAAAATCCTCCAAAATGGGCTCGAGATTACATGGAGGCCGTCGCAGCCAAGGCGACCATGAATGTCGTAGATAAGGTCATGGTCACTGCAAGTCAAGAAGTTTTAACGAGCGGAAGGGACAAACCGTCAGCCGCAGGATCGAGCAGGGGTCTTGCGGCCTCTACGGAAGACCACAGGGGAAGCGCAGACTCTGACGCGAGTTCTTCACCGCCCTCGTCAGACATATGCCTCGATGGCAAGGCCAAGGCCCCCAGCGACGCAGCCGATAATGGCTGGCCGACCCAAGACGACTTGGTGGAGATAGCATGCCGCTCGGAGGAAGACATGCAACGCTGTCTCTCCTACTCGTATCGGAAGAAGCATGGGTCA…
g8922.t1	ATGGATTTCACTGCATTGATATGGTGCGCGAAGTCAAATACGGCTCTACTCAATAGGCACCAGTTATCCTTCATATTGGGTTGCCCCAGCATATATTACCGCTACCTCCTTCACCTAATCCATCCGTTGAACGCTCTATCTTCCGCCTCTGGAATCCACGCCTGTGCGTCAACGATGGTCTACTCGTCCGTAGCGCCGCCAGCGAGCACGCAGAAGGCGAAGGGTGTTTTTGACCCATGCTTCTTCCGATACGAGTAG
g8923.t1	ATGGAGGCCGTCGCAGCCAAGGCGACCTTGAATGTCGCAGACAAGGTCATGGTCACTGCAAGTGAAGAAATTTCGACGAGCGGAAGGAACAAACCGCTCCCGCCACTGCCCTGGGAGACGGCGTTGGAGGACCAGTTTGAGCGGAAGCGCAGCAGTGGAGAGTGTGAGAATGAGGTGAATGAGGATTGGATGACTGGAGGCCCACTCCTCCGCGCATTCCAATCCTCGGAGCAAGGCACGCCGACGGCCTCCGCCGCAGGGTCGACGGTGTCACTTTTGCAAGAAGAGAACGAGAGCATTCTCGGACAGGAGTGGGGAAGGAGCTTGGCTCTAAACACGTTTAAGAAATGGCCGATGGACGCATCTTTGGCCTCGCAACTGCCGTCCGCAGGACCGAGC…
g8924.t1	ATGTCCCTGAATGACATCGGTCGCTTCCCAGACTCGCCATCTTGCGTATTATCGGTTGCTTCCCGTCTACAGAGACTGCATCCAGCCGGAGCTATGTTCTTTTCTCACTGCGCTATGCAGAATCTTTCGCTTGACGGCTTCAGCATCTTGGAATGGCCGTCAATGAGATCCACATCAGCGTCCGACAGCATTTCAAGCTTGATGGCGAAGGGACGAAACGTTGTGGATGAGGGAAGGGTACGCATACATCCATGGAGCAAACGGGAGACGGCCTTCGGCGACACTCTATATCACAAATGGTTCTCCAATCGCGGAAGCAGCTCAAGCACATTTGTCGGCCACCAACGGAAGCGTCATGTCCAGAGTGCTGACGAACGACCTTGA
g8925.t1	ATGTCTTCCAAACTCTCATTCCTCTCCTTGACGCTGCATTCTCCCTGCTTCTTGCATTCTTCGGAACCTCGCCAAGAGGAAACGACTCGCCACGCAAATGCGATGGATAGCAACGTCGGAGCAGCCTTAAAAGGTGCAATCGCCACGATGGAAGTCAGTCCGATCTCCGAGCCGCAAGCGCTTGTCTTCTTCGCCTTCGTCGCCATCGAAGTGCGTCTCGATGAGTTACATGCTTCCTGGATGGTTCTCGGATGGACGAGACGTAGCATGGCAACCGAGCCGAGGAACATCGCATGTACTGGCATGACATGGTCTGAGACGCTAAGCTCTAAGCCACAGGTCCCAGTCGTTCAATGCAACAAATCCCACCTTACCTAA
g8925.t2	ATGTCTTCCAAACTCTCATTCCTCTCCTTGACGCTGCATTCTCCCTGCTTCTTGCATTCTTCGGAACCTCGCCAAGAGGAAACGACTCGCCACGCAAATGCGATGGATAGCAACGTCGGAGCAGCCTTAAAAGGTGCAATCGCCACGATGGAAGTCAGTCCGATCTCCGAGCCGCAAGCGCTTGTCTTCTTCGCCTTCGTCGCCATCGAAGTGCGTCTCGATGAGTTACATGCTTCCTGGATGGTTCTCGGATGGACGAGACGTAGCATGGCAACCGAGCCGAGGAACATCGCATGTACTGGCATGACATGGTCTGAGACGCTAAGCTCTAAGCCACAGGTCCCAGTCGTTCAATGCAACAAGTACATTATCCCACCTTACCTAACCAATCTCCGACGT…
g8926.t1	ATGAGCAAGGGAATCTTCCGCGGGTTGCCCTCCCGTACGCACGTCCCGCGCACCCTCCTCCTCGCAGCCCTCGCTGGCGGCCTCCTCTACTTCCTCTACCTCTCCCCCCTCTCGCACGCCCTCGACTCCCTCATCCGCGTCTCCGAGCCGCGCTACCGCAGCACCTGCTCCCCACAAGCATACGCCGATGGCACATGGACGCCCAAGAACCTCTCGCTGCCGGACCACCCCGACATGACTATGCACCGCAAGGAGGACGTCCTCGACTTTGCCGGGTTCGAGGGCTGCGCGAGCGACCGCGAGTTCTGGTGGCACCTCGCGGCCGACAACGAGGCTCAGTGGGATCGCTTCCCCGGCGCACATAGCTGGCAGTGGACTCCGCCCGACGAATGCGAGGTC…
g8927.t1	ATGGATTTCGATGCACTACATAATGTGCGAAGGCAAGTTTACTTCTCAATCCTCCGTTACGGCTACCTCAAGTGCCAGAGACTGCATTCTGGTGTACCCAGAGCTCGAGACAATATCACACAGAATGCAGAAAGGAAATATAATGCAAACCGCTATTGTCCATTTTTCGCATTTACGACCTCCAATGCGTTGTTGTTGATCCTACATAGCACGTAA
g8928.t1	ATGCGTCTAAGGCCTATTGAACTACCAGAAGTCTTCGACGCCGATTGTGACGTAATTATGAACGCTACACAGGAGATATCCTATGTAAGCACACCCGCAGGCACGACCAACAACGGATCTTACAAGATGAATCAACAAGGGGATGGCTACGGCAGGGAGGACACATTCATATCTAGACCATTGTCCCCTCTGTTCTCGGAGGCCCGATTGTTCGGCCTCCGACAAGAAGAGACATCCATGATCGACAGTTTCGGAGATGAACAAGATGTGTGCAGTGAGACGATGCAAACGTTCTCTGGGAGTCACGGTGACGCCGTTCCTGATCTTCAACCCGGAGCCATTCTGTTTGCGCCTGTGCATGCACAGAGCATGTTTGAACTTGCTTCCACGGGCACTTGG…
g8929.t1	ATGAGTGACTCCAGCCACGTTCGCGGTTATTCCATAGTGTACCTGCGACATTTGCTCGAGGAAAATGGACGCGGCCACGATATTACGGATCATCCACTCCACAAGCGCTTCATGGAGGTCGTCGGTAGTCCCAGGAGGCCGCCCCCTCGCATAGTGTTGCCGAAAAGGAAGAACAAAAGGTTGCTGATCCAGTCCGAGCGATCGAAAGATAGCAATGCGATGAAGTCGAACCATGGCGTGAGGCTGTCACTTGATGTCGAGACGGAGCCTGAAGAAGGCGTGCCAAAACCCAGGAGTGAAGAAGATGTTATGGATGGTAAACGCATGCACAGTCACATGGAGCACAACACCGCGTGTCCACGGCCTGCAAAGTCCGGTACAGCTGCTGACCCCGAGGTC…
g8930.t1	ATGGCCCGTCAGAATAGATATGGAAGAACGTTACACGCTGCAGGATTAGCTAGAGTAGGAAGTGAGCAAGGGAATGTCACTTTGGCCGCCGAGTGGCCACGGCGGACGGAGCCTGAAAACATCACGCGATATGGTTTTATTGTCAGAAGCCTTAGCCTGAACTATGCCGCTACTACGAGCCCATCTGAGGTGTCTTTGCACCCTCCCTGCTCTCCATCTCCACGAGACTATCCTCACCTATATACATGTGGCCCACTGCGAGCAGCGGATGACGTGTCGGAGTACACAGTTACCCACTCCTATGAGGAAGGCTTAGTTCTACTCCACTGTGGCGATAAGTTGGAACCGCTCCTGTTCAGGTCAATCAATCGCCTCCAGTCCACCCCATCGTCCTCCATG…
g8930.t2	ATGGCCCGTCAGAATAGATATGGAAGAACGTTACACGCTGCAGGATTAGCTAGAGTAGGAAGTGAGCAAGGGAATGTCACTTTGGCCGCCGAGTGGCCACGGCGGACGGAGCCTGAAAACATCACGCGATATGGTTTTATTGTCAGAAGCCTTAGCCTGAACTATGCCGCTACTACGAGCCCATCTGAGGTGTCTTTGCACCCTCCCTGCTCTCCATCTCCACGAGACTATCCTCACCTATATACATGTGGCCCACTGCGAGCGGATGACGTGTCGGAGTACACAGTTACCCACTCCTATGAGGAAGGCTTAGTTCTACTCCACTGTGGCGATAAGTTGGAACCGCTCCTGTTCAGGTCAATCAATCGCCTCCAGTCCACCCCATCGTCCTCCATGGTG…
g8931.t1	ATGCGCACAGGCGTCTACACGTCTGTGGCGGAAGTGCCACTCGGTGCTCCAGTCGTTGATTGGCTGCGCCATCGCGCACAATCTCTCCTGGTCCTAAGGCTATTCTTTGCGCAGAGAGGATACAAGATAAAATATGATGTTTCGCAGGTCATCGTCTCATCACCGTATATCTTACACACCGTCACGTCAGTTTGCCCAAGCATATATATACCACAAACATTCCTCCCACGTTCACGCAATCCATCCGTTCAACGCCCTCTCTTCCGCCTTGGGAGTCCGCGACGCCGCATCAATACGATGGTCTACTCTTCCGTCGCGCTGCCAGAGAGCACGCAGAACCCGAACGGGGTGCTCGATCCGCGCTTCTTCCTATATGAATAG
g8932.t1	ATGAACCAGCTCCCACCACTGCCCTGGGAGATGGTGTCGGAGGACCAGTTTGAGGGGAAGGGCAGCAGTGGAGAATGTGAAAATGAGGTGAATGAGGATTGGATGACTGGAGGCCCCCTCCTCCGCGCATTCCAATCTTCGGAGCAAGGCACGCCGACCGCCTCCGCCGCAGAGTCGACGGTGTCACTTTTGCAAGAAGAGAACGAGAGCATTCTCCGACACGAGTGGGCAAGGGGTTTGGCTTTGGACATGTCTAAGAAAGGGCTGATGGACTCGTCTTTGGCGTCGCAACTGGACCGAGCGCCGGCCTTGCGGACTCTGTGGGTGACTACAGGGGAAGCACAGGCTCAGGAGCGAGCTCTTCAGGGCCCTCGTTGGACATAA
g8933.t1	ATGGCTCTTGGATTCTTCAAAAAGCCTCGCGTGTCGAATGGAAGTAAGGTCATGCAGATGTTGCCAGCCCATCAAGTCGACCACAATCCTTCAGAATGGGCCCGAACATACATGGAGGCCGTCGCAGCCAAGGCGACCTCGAATGTCGCAGACAAGGTCATGGTCACTGCGAGTGAACAACGATTGACGAGCGGAAGGGACAAACCGCTCCCGCCACTGCCCTGGGAGATGGCGTCGGAGGACCAGTTTGAGGGGAAGGACAGCAGTGGAGAATGTGAGAATGAGGCGAATGAGGATTGGATGACTGGAGGCCCCCTCCTCCGCGCATTCCAATCCTCGGAGCAAGGCATGCCGACCGCCTCCGCCGCAGAGTCGACGGTGTCACTTTTGCAAGAAGAG…
g8934.t1	ATGGAGGCCGTCGCAGCCAAGGCGACCACAGACAAGGTCACGGTCACTGCAAGTGTACAACGTTTGACGAGCGGAAGGGACAAACCGCTCCCGCCACTTCCCTCAGAGGCAGTCCTGGAGGAAGCATTTGAAGTGAGGGGCGACAGTGGAGAGAATGAGAATGACGGGAATGAGGATTGGATGACTGGAGGCCCCCTCCTCCGCGCATTCCAATCCTCGGAGCAAGGCACACCGACCGCCTCCGCCGCAGGGTCGACGGTATCACTCTTGCAAGAAGAGAACGACAGCGTTCTCGAACACGAGTGGGCAAGGGGCTTGGCCAGGGACATGCTTAAGAAATGGCTGATGGACGCATCTTTGGCCTCGCAACTGTCGTCCGCAGGACCGAGCGCCGGCCTT…
g8935.t1	ATGGATTTCGCTGCACTAGACGTTATCCGAAACCAAATCTGGTTGCCCTCAATGGGCACCAATATGTGTAAATATATCCCAAAGCGCAATACAACCGCTCCCCACACCAATGTTGCATCTCCATATAGCTTACATCCTGCCGCGCCGCTTTATTCTCGTAATTTCTTCTCCGGTTGCACCTCAATTCCGCCGTCGAATGTCCCGTCCTTCCTCCCACGAGCCCGCGGCCATACAATGATCTATCATTACTATAGCAGAAGATGGCCTCTGGCGACACTCTGTTTCGCATACGGCTCTCCGCTCGCGGAGGTACCTCAAGCACACCTGTCGGCCATCAACGGAAGCATCATATCCAGAGGGCTGAAGCACAATCTTGACACCAGTGGCCTTGCTGCATCG…
g8936.t1	ATGGCGAGCCCCCCTCCATACAACAAGATCGAGTTGGTTTGCGCTTGCATGCTGGTGGTCGTGGAAGGCGAGTTGGAGGAGGGAAGGAGGAAGACACGAGTGAACTCACGCGCACAGGCGTCTACACAATCTCTCTTTGTTGTAAGGCTATTCTTTGCGCAGAGAGGATACAAGATAAAGTGTGATCATTGCATAGGTCATCGTCTCATCACCGTATATCTTACACCCCCTCGCGTCGGTTTGCCCAAGCATATACACCAATACATCCGCGCACTTTCACGTATCCCATCCAATCAACTCTTTCCTCCGCCTCGGCGGTCCGCGACTGGGCATCAATAG
g8937.t1	ATGTGTCCTCTCGGGCGTTGGGATGAGAGTACATATTCTGCTACATTGTATTATGCCCGGAACCAAATTTGGTTCTCAACTCTTGTCTTGACCACCATCACGAAAATCCGGTTTACTGGCGTTGGCAGTTCCCCTCCACCTAAGACGCAATTGCTGTATTGCATCAGCAGACAAATTGACGCTGTCGTTTTCTGCATGCAAGAGCTTGGCTCAACATCCTGCGATCTCTTCGTCTCTGGCACTGCGCATCGTTTCCCCCTTCGTGAGGATGTCAAAGGCCGTAGCCAAGAGCAAAAGTTCTCGCCAATGCGGCGACACGCTCAGCTTATCAGCTCGCACATACCCTGA
g8937.t2	ATGTGTCCTCTCGGGCGTTGGGATGAGAGTACATATTCTGCTACATTGTATTATGCCCGGAACCAAATTTGGTTCTCAACTCTTGTCTTGACCGTAAAGTGCGGTTCCCCTCCACCTAAGACGCAATTGCTGTATTGCATCAGCAGACAAATTGACGCTGTCGTTTTCTGCATGCAAGAGCTTGGCTCAACATCCTGCGATCTCTTCGTCTCTGGCACTGCGCATCGTTTCCCCCTTCGTGAGGATGTCAAAGGCCGTAGCCAAGAGCAAAAGTTCTCGCCAATGCGGCGACACGCTCAGCTTATCAGCTCGCACATACCCTGA
g8938.t1	ATGCTGCACAAGGTGTTCAGAATTGCGTCCACCGTTGTCCACCGTGCTTTCCATGGTACGGCTCGTCCGGTTGCGACAGAAGAAGGGAATCAACACGTTGCCACTGACCATGCCAATCATATCGACTTCATGAACACACACGCAGACACGATCACAGCCGATCAGCCAGCCGGGGAAGATTTCCAGTCCTCTGGCTCTGACACGCGCCACGATTCCGAAGTGAGTCGGGCGACGGAGACAGGCAGTGATGAAACTGGAGACTATCTCTATTTCGCGAGAGCAGGAGATTCCGTTGAGGGGACCATGCCACAGATCGATGAACTGCGTGACCTCGAGAACGGGAGACCACTTCCGCCACCGAGGCCGCTGCCGGCTAATACTCTGGGGGCGTGGGAGTGG…
g8939.t1	ATGTTGGAATGGCGGGTGTCCGTTGAGACAGCAACAGCAGAGCAAGCGGCGAGCAAGCAAGAGACTCAGGTCCACGACGATAGCTTCAACGTTCATCTGTCGAAGATGTTTCAGTGCAATATCCGTTCTGAACGTGGCGAGGGCCAGAAAGTAAACACGAAGTTTTTTTTCGTAATTTTCAACAGACGGTACTTCACTCGAAGTACGGATGTGAGATCCCTCGTCTTCGCCGCCAACCTTTGA
g8940.t1	ATGCAAGTTGTGTTCGAAGTTGAACTTGTCGACCGTCTTTCCTTGCTCTCTCCAGCAACCGTTCGGCCCCGCTGCACAAGTCGTCTGATCAAGAGCAATCGCAGTTCAGAATGCCTCGTCTTCCATTCTTCTCTGCGGCGGATCGGCAAGACGGATGTATCGCACGACCATGCATTCAGGTCAAGGCATGCGGAGCATCAGGCACTGTTCGACATTGCTGGGAGCTTTTTGGTTCTGCGACGTGGATATGCCAATTGTTCGCGCCATAAGAAAGCATCGCTCGAGTCGGCTTTACCTTCCTACAAATGTGCGGACTCTGCAGGGCGATCCGGCCGACTTTCTGTCTGA
g8941.t1	ATGTTTGTGCACGACTCGTCATCCGACCGGTTTCTCAGTTTGACCTCGAATGATAGCCACAGGGCTGGTGCCATCCCTTTGCGCAAAGTCAGAGCTAAGATGGGCCATGGCGGCGGTCTTTTGGAGCTGTTGGACGCGGAAGAGAAGAGCGCATGGAAACAATGTTTCAGGTCGGACGACACAGGGTGGGTTGAGCAGGAAAGTTGGAAAGGGGATGCAGCTCGGGTGAACCAGACTGACACGTCGCGGTTCGGGCGCTTGTGTCAACGCTGCGCTTTGGCCGCCTTGTGCTCTTTGCTTACGGAACCCGGCCATCGCGCGATATGGTCTTATTGTTCAAAAACCTAG
g8942.t1	ATGGACATAAATCGCGAGGACAACGGCCCTAGCTTCTACTGCATGGTGGAAGGCAAGGACGTCAAGATCCATCCGCCGCCTTTCGAGATCTTGCGCCAGCTGAAGAAAGATCAAACAATGGCGGATGCGCTTGATCTTGAGTACAAGCTCAAGACCGGCGTGATTCGATGGGAGGAGGTCGCTGAGATGAGCATGGCGGAATCTGGGATCATGTCAGAATCGGAATGGGGTACTGTCGAAACTGACACGCCATCCGCCGAATGGGAGCACGGCTATGGCGGACGTCTCTGTGACTCCGGCTGGCCTAACTCTCAGTGGAGGTCCGCCTCTCGGGTCGCCTCATCGAGCTCACCGGAGTTTCCAATGAGGACGAAGAGCAGGCAGAACAGCGAGCAGCAC…
g8943.t1	ATGTTGGGACACTGGTCGTGGTGGGGGAAGAAGCGTGTAGCGAGTGGCCAAAGCGATGCGGTTGACTTTAAAAGAGGCGCCTATGTAGACGCTCGCATGTTTCCGGTCCAAGCCCTCTCGCGGAGTTGTATTCGCGGCATCCTCGTGTATCTTCGGCCAACGCCACAGTGGATCTGTGGTAATTTCTCATCAGATTTGATTATTCACGCGGCCGACTAG
g8944.t1	ATGCCATCTATACATTGCATAAATAATACCCATTGCGGAGACTTCCTCAGGTTGGTAGCTGTCGGGTCAGCGAGAATCTCTGTCACGGAACGAGGTGGAGGATTTCGTTGCATCTGCCTGCGAGCGTCCCCTCTCACCTGCCCAATCGACCTTGGCAATTCGCCTCCACGAATAAGGCTCCTGTTTGCGGCGGGGTGGTGGTGA
g8945.t1	ATGCCCCAGTATGCATTCACTGGAGGATTTTATGTGATGATTGAATATCCATGTGCTCCATCTGCAACGCCGGTGCGGACATCCTATCGCGGCATCAAAGTTCATCTCGTCGACTTACTTGTCTCTCGTCCCTTCTTGCTCGCGCCAGCGACTGCTCAAACCCGCTGGACGGATCGTCTGAGCGAGAGTGATCGCGGTCCAGGAAGGTGGAGTTATGAGGTGCCTGCATTAGGAAGCAAAGAGTCAGCTCAGTTCTGTGAAACTCATGGCATAGCATATGAACCTGCGTTAGCCAACTCTTCACGTCGCACGAAAGCGTCGCTCGAGTTGGCGCCAACCTCCTGCAGACGTGCAGCGGATTGCACAAGGCGATCGATCCAGCCGACAATACCTATGTCG…
g8946.t1	ATGGTGTTCGGGGTTTTCAAGAGGATCGTAAAGGCAGTTAAGAAGAAACTGCCTTATATCTTGGTTATAGTACAGCCACATCCGGAGCTGTCGGAGGCAATCTGCGGCCATCGAGCCACTCCTTTCCATTACGACATCGTCACTCTTGAGAGCACACAGATTAATACGGACGAATCGGACGAGTACGTGCGATCGTCCATTTTGCCGCCGCCACATCGGATTGTTTGCACATGCTCGCAACGCCGACAGCATGAAGTGGACCACACTGGGAACATGGATCGCGACCGTAGTGGACCTAGCTTCTACTGCATGATCGATGGCGAGGACGTCAAGGTCCATCCGCCGCCTTTCGAGATCTTGCGCCAGCTAAAGAAAGAGCAAACGATGGCGGATGCGCTT…
g8947.t1	ATGCGGGACGGCTTGTATTTGCACGTTGGGACGACAGTCGCCCGAGTCATCTCTGAGCCTTTCATTTGTTCTCCGGTCTTCCTGCCCCCGTCGACGTCAGCGGCCGATTGGAGCAACCATACGGCTGTATGGTTAGCAGTGTCGGTGCATGCGGTCGGTCTATCTGGTCAGATACGGAATCCACCATCTAGACATTGCATAGATGATGCCAATCACGGCTGGACCTCTCTGTATGGAAGACATTTTCAAGCTCCCGACGCGGACTATGAACTCCGTACATTGACTTACCTTTGTCTCCGGAAAGAAGATCCTTGTTTGTGCCACGGCGGTAGTGAGCGGCGGCCCGAGATGGCGCTGCAACCCGTGTGCCTCTGA
g8947.t2	ATGCGGGACGGCTTGTATTTGCACGTTGGGACGACAGTCGCCCGAGTCATCTCTGAGCCTTTCATTTGTTCTCCGGTCTTCCTGCCCCCGTCGACGTCAGCGGCCGATTGGAGCAACCATACGGCTGTATGGTTAGCAGTGTCGGTGCATGCGATGATGCCAATCACGAGGCTGGACCTCTCTGTATGGAAGACATTTTCAAGCTGTGAGATGTCAAGTCGGCCAGATTTTCTGACCCGGAGCGAGATGTCATCCGTGTGCATCTGCTCGACATTCCGTTCGGCGAAGAATGTTCCCGACGCGGACTATGAACTCCGTACATTGACTTACCTTTGTCTCCGGAAAGAAGATCCTTGTTTGTGCCACGGCGGTAGTGAGCGGCGGCCCGAGATGGCGCTG…
g8948.t1	ATGCAAGTTGTGTTCGAAGTTGAACTTGCCGATCGTCTTTCCTTGCTCTCGCCAGCAACCGTTCGGCCCCGTCGCACAAGTCGTCTGATCAAGAGCAATCGCAGTTCAGAACGCCTCGTCTTCCATTCTTCTCTGCGGCGGATCGGCAAGACGGATGTATCGCACGACCATGCATTCAGAGGTGGAGATGGAGCATGCTTGGATTGGGAGGCTGGGAGTATCTTGGTTCTGCGACATGGATACGCCAATTGTTCGCGCCATAAGAAAGCATCCCTCGAGTCGGCTTCACCTTCCTACAAATGTGCGGATTCTGCAGGGCGGTCTGGCCGATTTTCTGCCTGA
g8949.t1	ATGCCATCGCTGTGCCCAGAGCGGATAGTTCATACGCTGGCTGTAGCCCTGTCAATATCATCGGGCATTAGGCACTCAGTGCACGACTCGTCATCCGACCGGCTTCTCAGTTTGACCTCGAATGATAGTCACAGGGCTGGTGCCATCCATAGTCCACCATCTTGTGTCGATCACATTATCGGCCATGGCGGCGGTCTTTTGGAGCTGTTGGACGCGGAAGAGAAGACCGCATGGAAACGAGTTGCACGACATAGACCGGGTTGA
g8949.t2	ATGCCATCGCTGTGCCCAGAGCGGATAGTTCATACGCTGGCTGTAGCCCTGTCAATATCATCGGGCATTAGGCACTCAGTGCACGACTCGTCATCCGACCGGCTTCTCAGTTTGACCTCGAATGATAGTCACAGGGCTGGTGCCATCCATAGTCCACCATCTTGTGTCGATCACATTATCGGCCATGGCGGCGGTCTTTTGGAGCTGTTGGACGCGGAAGAGAAGACCGCATGGAAACGATGTTTCAGGTTGCACGACATAGACCGGGTTGACATGAAAGTTGGAAAGAGGACATAG
g8950.t1	ATGGGCATTAGGCGTGAAGGTAACGGTCCTACTTTCTACTGCATGGTCGATGGCGAGGACGTCAAGATCCGTCCCCCGTCTTTTGAGATCCTGCGCCAGCTAAAGAAAGAACAAACAATGGCGGATGCACTTGTCCTCGAGTACAAGCTCAAGACTGGCATGATTCGATGGGAGGAGCTGGGCGACATGAGCATGGCAGAATCTGGGATGATGTCAGAATCGGTGTGGGGTACTGTCGAAACCGACACGCCATCCGCCGAATGGGAGCACGCTTATGGCGGACGTCTCTGTGACTCCGGCTGGCCTAACTCTCAGTGGAGGTCCGCCTCTCGGGTCGCCTCATCGAGCTCACCGGAGTTTCCAATGAGGACAAAGAGCAGGCAGAACAGCGAGCAGCAC…
g8951.t1	ATGTTGTCACAGCAGTGCTCCATCTGCAACGCCGGTGCGGACATCCTATCGCGGCATCAAAGTTCATCGCGTCGACTTACTTGTCTCTCGTCCCTTCTTGCTCGCGCCAGCGGCTGCTCCAACCCGCTGGACGGATCGTCTGATCGAGAGCAATCGCGGTCCAGGAATCCTCATCTTCCATTCTTTCGATGCACTTCCGTCACTGCTCGATATTGGCGCATCCGGGCACTGTTCTGTGAAACTCAAGGCATAGCATATGAGCCTGCCCTCCTGCAGACGTGCGGATTGCACAAGCGATCGATCCGTGATTACACGTCTGGCTTGCATGGTTTCCAAGAACTCGCATCTGCCCGGCTTCTCAATCTGACTTCGAACGGCTTTCGACGTCTATTGAGCATG…
g8951.t2	ATGTTGTCACAGCAGTGCTCCATCTGCAACGCCGGTGCGGACATCCTATCGCGGCATCAAAGTTCATCGCGTCGACTTACTTGTCTCTCGTCCCTTCTTGCTCGCGCCAGCGGCTGCTCCAACCCGCTGGACGGATCGTCTGATCGAGAGCAATCGCGGTCCAGGAATCCTCATCTTCCATTCTTTCGATGCACTTCCGTCACTGCTCGATATTGGCGCATCCGGGCACTGTTCTGTGAAACTCAAGGCATAGCATATGAGCCTGCCCTCCTGCAGACGTGCGGATTGCACAAGCGATCGATCCGTGATTACACGTCTGGCTTGCATGGTTTCCAAGAACTCGCATCTGCCCGGCTTCTCAATCTGACTTCGAACGGCTTTCGACGTCTATTGAGCATG…
g8952.t1	ATGACGCCAACAGGAACGCGTGATGAGACGTGGCGACGCGCAGCCAGTGGTGCTCTGGGAACAAACGTGGGCCCTCTCGCGGAGTTGTACTCGCGGCATCCTCGTGTATCTTCGGCCAGCGCCACAATGTTGGAAAGCGTAGTTAACAAACGCAACCTGTCTAAGTACTGTTCCGCCAGTTCAAAGAGAAAGCGTTTTCTATTCATAACACTGACTGACGGCAACTTCATTTTTCTCAACGGCCTCCTCAAGAGACATCCGTTGATGCTCCCATTGCATTTTATTCTTGTATCGCTAAAGCAGGCGATGAAAGGGGCCTTCGACATGTTCACGCAATTATCCAATATCATACCTCAGGAAACCAAACTGTACATGCTTTGCCCGAAACCCGACTCTACC…
g8953.t1	ATGGCACCCATTGTGGTCCTACGCTCCGAAACCTCCTTCCGCATTGTACCTTCCATCCGAACTAGGAATTCAGTCACGGAACGAGAAGATAGTCGCGATGCTGCAGTCAGCGGTGTGCTCTGTGCGGGATTTGGTGTGTTCCAAGCAGTCGGGCTTTCCATCATGAGAAGGAAGCTGAAATTTGCGCCTGGCAGGCGCAGCGGCACTGGCCTGTGGATCAGTTCACCTTGCGTGCCTTTGACGAGCGTCGGTCGGGGAGCATTCTTGGCACACGACTATCTCACGCAAGACCTCTCGACCGCCGATTGCTGA
g8954.t1	ATGGGATCGCTCTTTTCCAAAGGCTTCACTCCGGATGACCTCCCCGATCTGACCGGCAAAGTCATCGTTGTCACTGGAGGAAACGCAGGAATAGGCTTCGCGACCATACAACATCTTGTCAGACGAGGAGCGAAGATTTACATGGCGGCACGCAACAAGGAACGCGCCGATCGCGCTCTTGAGAGGCTGCATGCTTCCGATATTGGCTCCGGGCAAGTAATATGGCTACATACCGACTTCAGCGATCCCCAGCTCGCGAAGAAAGCAGCGGAGTCGCTCATGGAGAAAGAGGAGAGACTCGACGCCGTGGTGAATTGTGCTGCCTTATTGCTTGTACCCTATGCCAAGACGTCCGATGGGATCCAAGATGTCGTGATGGTTAATTATCTGAGCCCTTTT…
g8955.t1	ATGGCTCTCATCGACCTCAATCCCACGATGGGCGCTACGTTTGTTGGTCTCCTGTTGGGCGCGGTGTTTCATGGTATAACGACGTTGCAGTCGATCTTCTACTATACGACCTATCCAAATGACAAGATTATCCTGAAACTCCTGGTGGCCTTGCTATGGCTTCTCGACTCGCTCTCGTTAGCGATGATTGCATACGGCCTATATAAATACTTGATCACGGACTTCCTGGATCCACTTGCGCTTATGTACATGGACTGGGGTCTTGCTACTGAGCCCATCGTCTCTGGTATCATAGCCTTTATTGTCCATGAGTTCCTAATCTACCGCATATGGATGCTGAACAGACGTTTGGTGATCTACGTAGTCTTCCTCGCTGCATTCTCGCTGTTACCTCTCGCG…
g8956.t1	ATGTGGCCATTCTCGTCGTACCCGGAACGCTCCGTGCAAGAGCTCGAGGACGTCTACGACTATGTCATAGTTGGAGGCGGCACTGCTGGATGCGTGCTCGCTAGCAGGCTCAGCGAAGACGAATCTGCGACAGTGCTGCTGGTGGAGCGCGGAGGCGTGCAGAACTCTTGGATCGCACGGGTACCATTGCTTTCCTCTCACTTCGCATCAGATGGCTCGCGCTCTCGTGTCTGGAAGTCTGTCCCGCAGGAACACGTCAACGGGCGCGCGTTCGAGCTGGCTGGAGGTAACTCGTTGGGAGGCTCATCCAAGATCAACGCCATGCTGTACACGCGCGGCCTTCCCGCGGAGTACAATTCGTGGAGCCAGGCGGGGCATAAAGGGTGGAGCTACGATGAC…
g8957.t1	ATGTTTGTTGGGCAAATCCTTCTGCACCCTTTTGCTAAACTCTGCATTGATTGGCCGGTCGATCACTCCAGGACCGGCTTCGTCGTGAAATGTCTTGACGACCACGCCAGTGTTGCTGTAATCGTATACAGTCGTGAACCGAAGACGGGGTGGAGCGATTGGTTGCTTGTCGTGCGACAGATGCTCTTTACGTTCAATGGCGGTAGTATTGTCGATACCGGACTGGACGATGAGCAGAAGGCGTGCCAAATAGGTATTGTGCTGAGTGGAGGTTATGATGAAGGAGGACGCGACGCAAGAGAGCGAGGAAGACACGTTGGCGTTGGGCGCCAAATCCGCCCTGTCCGACTTAGGCTATCGAGTGGCAACCACTCACCGAGGGGCCCTCAATTTTCGCGC…
g8957.t2	ATGTTTGTTGGGCAAATCCTTCTGCACCCTTTTGCTAAACTCTGCATTGATTGGCCGGTCGATCACTCCAGGACCGGCTTCGTCGTGAAATGTCTTGACGACCACGCCAGTGTTGCTGTAATCGTATACAGTCGTGAACCGAAGACGGGGTGGAGCGATTGGTTGCTTGTCGTGCGACAGATGCTCTTTACGTTCAATGGCGGTAGTATTGTCGATACCGGACTGGACGATGAGCAGAAGGCGTGCCAAATAGGTATTGTCAGTGCTGAGTGGAGGTTATGA
g8958.t1	ATGTCCATTGTCCACCTTTTCCTCCTCTTCCTTATTTCCGCATTGATGCGATCCTCGCCTCAACAGTGGCCGCTCGACCACTCCAGGATCGGCTTCGTCGCGAAGAGCCTTGACAATTACGGCAGCCTTGCTGTAATCGTATACGGTCGTGAACCGAAGACGGGGTGGAGCGATCGGCTGGTTGTCGTGCGACAGATGCTCGTTACGTTCGATGGCGGTGGTATTGTCGAGATCGAGCTGTACGACGAGAGGAAGGCGTGTCAAATGGAGGTATTTGTCATGTCCAGTGGAAGTTATGATGAAGGGGGACGCGACGCAAGAGAGCGAGAAAGACACGTTGGCGTCGGGCGCCAAATCCGCCGTCCTTCGCGCAATATGTTGTCATTGTCAAATAATGTG…
g8958.t2	ATGTCCATTGTCCACCTTTTCCTCCTCTTCCTTATTTCCGCATTGATGCGATCCTCGCCTCAACAGTGGCCGCTCGACCACTCCAGGATCGGCTTCGTCGCGAAGAGCCTTGACAATTACGGCAGCCTTGCTGTAATCGTATACGGTCGTGAACCGAAGACGGGGTGGAGCGATCGGCTGGTTGTCGTGCGACAGATGCTCGTTACGTTCGATGGCGGTGGTATTGTCGAGATCGAGCTGTACGACGAGAGGAAGGCGTGTCAAATGGAGGTATTTTGTCCAGTGGAAGTTATGATGAAGGGGGACGCGACGCAAGAGAGCGAGAAAGACACGTTGGCGGATCGGCCTCAGCCTTCGCGCAATATGTTGTCATTGTCAAATAATGTGGACTTGAAAACT…
g8958.t3	ATGTCCATTGTCCACCTTTTCCTAAGCCTCTTCCTTATTTCCGCATTGATGCGATCCTCGCCTCAACAGTGGCCGCTCGACCACTCCAGGATCGGCTTCGTCGCGAAGAGCCTTGACAATTACGGCAGCCTTGCTGTAATCGTATACGGTCGTGAACCGAAGACGGGGTGGAGCGATCGGCTGGTTGTCGTGCGACAGATGCTCGTTACGTTCGATGGCGGTGGTATTGTCGAGATCGAGCTGTACGACGAGAGGAAGGCGTGTCAAATGGAGGTATTTGTCATGTCCAGTGGAAGTTATGATGAAGGGGGACGCGACGCAAGAGAGCGAGAAAGACACGTTGGCGTCGGGCGCCAAATCCGCCGTCCTTCGCGCAATATGTTGTCATTGTCAAATAAT…
g8958.t4	ATGTCCATTGTCCACCTTTTCCTCCTCTTCCTTATTTCCGCATTGATGCGATCCTCGCCTCAACAGTGGCCGCTCGACCACTCCAGGATCGGCTTCGTCGCGAAGAGCCTTGACAATTACGGCAGCCTTGCTGTAATCGTATACGGTCGTGAACCGAAGACGGGGTGGAGCGATCGGCTGGTTGTCGTGCGACAGATGCTCGTTACGTTCGATGGCGGTGGTATTGTCGAGATCGAGCTGTACGACGAGAGGAAGGCGTGTCAAATGGAGTGTCCAGTGGAAGTTATGATGAAGGGGGACGCGACGCAAGAGAGCGAGAAAGACACGTTGGCGGATCGGCCTCAGCCTTCGCGCAATATGTTGTCATTGTCAAATAATGTGGACTTGAAAACTCCAATT…
g8959.t1	ATGGCCTTCGGTTCCAAGTTCTTGAAAAGAGCGCGCAATACGTTACTCAGAAAACTACCATACATTCTTCTCATCATACAGCCCCATCCGGAGCTGTCAGAAGCTGCATGTGGTCATCGGGCTACTCCCTTCGCCTACAACACCTTTACTCTGAAGAGTGCACAGGAAAACACGGACGAGTTGAACGACGAAATCCAATCAATGGTTTCCGATACTGGATCAGCAGAACCCCTGGGCGACGAAATGGAATGGAAATGCATCGTGCCTGTCAGGGATAATAGAGCATCCTTCTACAGCATGGTTGACAGTGAACTTGTCCAGACGGCCCTTCCGCCAGTCGAGTTCATGCGTCTCTTGTTGAGAGGTGAGGAAATGGCGGTTGCATTCAACCTTGGAGAG…
g8960.t1	ATGAGGGAAGACATTCAAATTCTTCTTGCCAAAAAAACGACTTCGCGGTTACTCGAACGCTGGGTCACGTCTGGCAACGTCTGCTCACGCATTGCCCACACTGATGCTCCTGCGTTGGATGCTCCCGTCGAGTTGGGACTGTCTCTTCATTTTGGAGGCTTTGTCCAGCCATTGTCCGTTGGCCCGAACACGGAGCACGTTCTGCGGCTCCGAAATCGCAGACAGATTGGCCTTATGGTCCGAGGTAGTTGGATTCTCAGTGCCATGTCCGATGGGCACATCGGTCTGTATCCTTTCCTTATTCTCTGCATGAATTTGCTCTTCCCGCTCCTTCAAGAGGTCAAGAAGACCCACTTACAGCTCGGGGGAATGTCGCCTCTGCAGTGGTCGGTCGATCAC…
g8960.t2	ATGAGGGAAGACATTCAAATTCTTCTTGCCAAAAAAACGACTTCGCGGTTACTCGAACGCTGGGTCACGTCTGGCAACGTCTGCTCACGCATTGCCCACACTGATGCTCCTGCGTTGGATGCTCCCGTCGAGTTGGGACTGTCTCTTCATTTTGGAGGCTTTGTCCAGCCATTGTCCGTTGGCCCGAACACGGAGCACGTTCTGCGGCTCCGAAATCGCAGACAGATTGGCCTTATGGTCCGAGGTAGTTGGATTCTCAGTGCCATGTCCGATGGGCACATCGGTCTGTATCCTTTCCTTATTCTCTGCATGAATTTGCTCTTCCCGCTCCTTCAAGAGGTCAAGAAGACCCACTTACAGCTCGGGGGAATGTCGCCTCTGCAGTGGCACACAGGATAT…
g8961.t1	ATGATGCTCCCCGACATTTCCTTCCAGTCTCTAACTTTTCAATGTGCGATGAAGCGGAGACTGTCCTCGGAGTGTGGCACTATCACCAATAGGACAATGTCGCGGATTCGATCAGTGCGATCCTTCAAGGCGGACTTGGCTGCTCGTCGACGAGATGTGGACCAGAACACCTCTGTGGCAGATGGATTGTGGTCACGGCAGCTCGCAGCGCTGCCTGACACATATGGAGTCTTGCTCCAACCGTTTTCTGTGGTGCATGGTCTCCAATTGCGAGGGCTTCAAAAGGGTACCTCCGCCAACTCTATTCATGAGAACTTGTGCCTCGTCCTTTCTCAAGACCACGACTTTCCCATTTATATCTTGGTATCCCCACTTGCCGTGATGGGACGCAGCCGTAGT…
g8962.t1	ATGGCTCTCATTGACCTCAATCCCACGATGGGCGCCGCGTTTGTTGGTCTCCTGTTGGGCGCGGTGTTTCATGGAATAACGACGTTGCAGACGATCTTCTATTATACGACCTATCCAAACGACAAGGTTGTGCTGAAACTCCTGGTGGCCTTGCTTTGGTTTCTCGACTCGCTCTCGCTAGCGATGGTTGCATACGGCCTGTACAAATACTTGATCACGGATTTCCTGGATCCACTTGCGCTTATGTACATGGAATGGGGAATTGCTGCCGAGCCCATCGTCTCTGGTATCATAGCCTTCATCGTCCACGAATTCCTAATCTACCGCATATGGATGCTGAACAGGCGCTTGGTCATCTACGCAGTCTCTCTCGCGGCGTTCTCGCTGTTACCTCTTTCG…
g8963.t1	ATGGTCGCATTGTTCATCCCTCCTCAAATGAGCACTTCAACGCTCCAAATGACATGTACCTCCGCGATGCCGAGGACTTCAATATGCATGTATTTGCGTGAATTGCACGGAAGACTCAATGCAGAGGGCGTTCCAATCATCGTGATGGCCATTCACCCAGGCGTCGTCAATACAGAAGAAGTACGCACACTCCGTCGGGCCCATCTTTTTCCCCATCTACAGCTTCATTACCAATGCATTTTTTGA
g8964.t1	ATGTGGCTAAATACCGACTTCAACGACCCCAAGCTTGCGAAGAAAGCAGCGGAGTCGCTCATGGAGAAAGAGGACAAACTAGACGCCGTGGTGAATTGCGCTGCCTTATTGCTGTATTCTACGTCAAGACGTACGATGGGATTCAAGATGTGGTTATGGTCAATCGAGCGTCACATTGTGGGCGCTGGCGAAACGAGCTGTGCTTCCGACACTTAA
g8965.t1	ATGGAGAACCCACATGCTGAACGACAGAATATCCTCCTCCAGCGCATCATCAAGAATGCCGACAAATGCACAGAAACGATCATTGAGTTGAATCATTGTCTGGAGGAGATTATCCGCGCAAACTCGCAGGTGAAGACGGCAGCAGATTTGGTGACGAAATATCGGAAGAATGAGGGATACGAGGGCTTTATATTGTTCTTGAGCTCACCAATCGTCAACATCACACTGCATGAATTGCTGAATATGCTAAACCCAAGCTTTTTTACTCAACAGCGTCGCTCTAATCGCATCTCTGAAAGTTGCAGGCTAGCAAAGATCCTACACCTGGATTCATACGCTCCACGCCATACTGAGGTGCTCTTTTTCATTCCATCAATGAAGCCCGCGCTTGGGACCGTG…
g8966.t1	ATGGCCGACAATGTTGCCTTTACGAGGAAATGGCAGAATTTCGAAAGCCGATCCTACACCACAACCGAAGAATCCACGGGCGACGATCAGAGAGACTTTGAGCAACTTCCCCATACTGAAGATGCGAAGAAAGAACGACCGTGTCAGTTGATGGGCGGAGCCATATTTGACGTCGAAGACCCTGACTTCACGAAAGGTATGGGAGCGCTCGGGAAGGCCGGGAACACCACGCCACTTTGTGGTTCGTCACAGGAATTGTTCGATGTCTCAGATCCCTGGCTTGCGATGCTCTCCGTAGAAGGTCCTGGGCAGACGTATGGCTTTGATGGATGA
g8967.t1	ATGGGATTCAAGTTCCTGCGAAGAGCCCGTGACGCTATCAAGAAGAAGATTCCTTTCGTTAAGATGATAGTCGTGCCGCATCCTGACCTTCCGCGTAGTTGGTATGAGCAACAACGAGAATGGTCCTGTTCATCACAGCACTGCACGCCCGCGAATACCCAAGGATGGTGGAACGAGAATCACGACCCCACATATCATTATCCACGAACGGATTCCTTCATCTGCCAAGGAACGTCATGGAGACATGATAGTGAACCTGACCACGAACATGACAGAGAGATCGCAAATTGGATTACCGAACGATGCGTCGAGGAAGCATGTCATTTTCGGACAGAACCTGACTCAGTGGCTCCCATAGCACGCCTGAGGCACCCACGACTGCCAGTCGAACTGCATGAC…
g8968.t1	ATGACTTCGGCTGACTCTGACGACTACTACCAGCCGGAAACATATATCGCCGCTCACGGTACAGAGAGTGAAAGGGAAGTGGGAGAACTCCTTGACGAAGGAGAGAGCTCCGAAGATGAGATGATGCAGGGCATGTCGGAAGGAGGAACTCAGGTGGCTGCTCAGATGGCACCTGTCATTCTGCAGTCAAGGTTCCAGCATCAGAATGCGCCCCTGCCCGGTGAAGCCTCTCATCCGAGCGCACAGCGTACTGCGTCCTCCGGTGCTGTGGTGCGTTATGAGATTGCATCAATGCCCGAGCCCCGTGAGGATGAACGTCCTATGGGAAACAATCAGGACCAAAACGTTGCCGCCCAAACCTGGAATACACAACCTCCTGTTGCTGGCATACCGCCGTCT…
g8969.t1	ATGGGCCCCGTTCACCTAGCGCATATCCTGGCACGGGCAACACCTAAGGAAATCACACGTCGATTGGAGTATCACCTTGGTATGTTCCCTGATTCGTTGAACCTTGATTGCAGCCAGAACATTGCTTCCATGTCACCGACGCAACACACATTGTATGACACTGGCAAGACTGCCTGGCTCATGTCATCGGCAATGCTGGACCAGCTGTTAGAGATCTTCGAATCTCACTCACGGTTCACAGCAGAAGAGCGCCAGGTACAGTTCTCAATTGCATTTGGAAGGCAAGTTTGGGAATATCAAGTTATTTCACTCAGCAAAGCCTGCCCAGCCTTCGTCCGGAAGAGTCAAGCAGATGGCACAAACGATATAATCGAATTTCCATACAATGTCCGTATAAAG…
g8970.t1	ATGGATTCTTTACCACTGGAGTCACTTTCCAATGTTGTCAACGACGTCGACCCTGAAATTGTGGCGGATCCTCTACCGCTGGAGTCACTTTCCACCACTGTCAAAGACGACTCACCTGCTCAGTGCTATCATCTTATCCCACTGGACATGAAGGAACAAATCCATTATATGCATGCCTATGAGTGGCACTGGGGTATGGCGAAGGATACTCTCGATCTAGAAGCACCGTCAAATATCATAACCTTACGCCCAGACATGCATGCCCACCTTCAAGCAAAGCGCTGGGTTCTGATCCCGACGTGCAGTGCCATCGACTCCATCATCGACATGTCGAAGCACAATTATTCCTGGCCTGATTGGCATGGCGATGATCGTCGTCAGAGCAGCTACCCATTAAAC…
g8971.t1	ATGGAAACGCCAGCTCTCGATGACGGCTCGTCGACTCCTCTCCCCATTCCTGGACCATCAGACTATACAAATTATGAGCCTGCATGGGACCCAGCGTCGACCGAAGCGGATGTAGAATTCGCGGCCCTTCAGAGGAGGCTGACAGCGGATCTGGTAGCCCTTCAGCCACCAGTTACAACTGACGACGTGCCTCATGAACCTATACATGTCACGACTGAACTCGGCGCCATCCTGCTCAACCCGGCCTTACGTGAAGTGTTCCCGATACTACGGGAGATTCCTCTCCGCATGACTCGAGAAGAACACCGCAACGTCTATCAGAGCGTCTACCTTGACATGAATGATCTCGTTGTCGATGAAAATGCCCACGAACTCAGGGTGTCAGTATATTTCAATGGA…
g8972.t1	ATGCGTGCTTGCCTATATGTCCCAAGCCAAGTGTCCCAAACCAAGGATGATTGCGCTCATTTGGCACAGACGAACGATATTCCAGCGGAGTGGAAGAGTGAATGCACCTGGGAAATCGGTGCTGGGCGCAAGGAAGTGAGCAAGGCTACGTCAGATGATATAAACCGTAAGGCTGGATTGGCTGCCGGTTGGCTGAATGGAAGATGCTCCTGCGGCCGGTCCCGCAATCCTATCGGGACGGATCGCGTGAAGAGGCGTTAA
g8973.t1	ATGATCATCGGCTTCTTAACCAGAACTTGGACCACCATTCAACGTGTGGCGCAGTATCGATCCGGCGTGCATCAAAACAACTCTCAATTTGCTACGAGCTCCGACTATCTGGATTCTATGAACGTACAAACCAAAACGGATGGAGATGGACGATCAGTCACTAAAGCGAGCCGGAATAGTAGCGGCCGTGTCGAAGCCCTTGCACGATCGGCACCCCAGCTCCATACCGGAAACACAGCAACACCTCCAGAGCACATTCCAGGCCGCATCAACTTTCGGCGTAGGGTGGTGACGAGTGGTCTAAGTCCACCGTCAGTAGGACCAATTACCGGGTTATCACCTCCCATCGAGAACCCTCAAGAAATGATCGCAGCAATGTCATCAGTACCGCTCCCGGAA…
g8974.t1	ATGCTCAGTGGCTCATTCTCGACTCGGAAACCGCATGCAACTTTCCAATTGATTGCGTTGGGATTGTTGGTTTTCAATTCCGGTACGGTGGCCGCATTGGTGCAATCATCCTCTAGCAAACGTAGGAGCAGGTCTACTGAGGGGCTCTCCACGTCAGGAGTTCCTCCATCGCCTTCCTTGTACGAGTGGCGGCCTCACTCTCTGGCCAACAAGAACATGGACTTTGCAAGATGTGGCGCGCAGAATAAGGAAGCCATGGGTAAACAAATTATCGCCAGAAACGCGTCATACGTTGACCTCGGATGCGACACTCATGAAAGTCTTCGCTGCAACTGCCTCCTGATACTCTCGCGCCCATTGTAG
g8975.t1	ATGGATTTCGCTGCGCTATATGATGCCAGAAGCCAAAACTGGTTCTACTCGATGGGCACCGACTATCGTTTAGCTGTGCGATCGCGCAGAATATCTGCTGAATCCGGAATTATAATATATGCAAACACGTTTCGAAGCACAATACGCCCATTCCACAGGCCAGGCTCGAGACCATACCATGGCTGTCCCCTAATTGACCGTGAAGGGGCCAATGATCGTGTGGGAGCCAAACGGCATGCTGAGCCTACGCTTCCGTTGCCGTCTGCCACGCCGAGACTGTAA
g8976.t1	ATGCAGTCTCCCATAAAAGTCGATTCAAAAAATAGAAGTACACAAAGCTGGAAAGGGGGGAGAGAGGGACTGAACGGAAAGGACGAGGAGCAGTTCAATGTGCCTGGAGAATATGCCGTGGTAGTATACGACCAGCTCTGCCTTGACGTATGGTCCCGTGAGCTCTTGAAGGTCACTGGCTTCACAAAGATGCTCGCCGTCTGTGTATACCTTTGGCGTTCATCGCCCTGTCGTTTGCCGAGAGGGCTTGTCCATAGCTGCTGCAGCTGTAGAGCATTGTCAGAAGTATCGATGATTATAGCCATACCCAGTCTTGCTGGCACTGTACTGGCTGAATGTGGTCGGTTTCTAGGGATGTCTATGCATCCGGAGCTCTAA
g8977.t1	ATGACGCTATGGTCAATGATATTTGATCACTCTGGATTCCACATCGTTATTGTCGACAACAGCGTTGCCGTACGCATTGAAGTGGTGTCCAGCTTGATCGAGCTTGGGGATGTGCATGGCTCGAAAGTCTGCCTGATTGTGGATGATCCTCGTTCTGAAGAGGGACATCCTGGAAAAGAACAACAACATAAGCATATGAGACGCAGTCGTGCCTGCGCTTTGCGCGAGACTGACTCCACCGCGGCAATCAAGATGCCATGTCCACTAGTATCCTCTATGAGATACTCCTTAGCTGTCACGAATTATGTTACGGTGCCCTACGAGACTCGAGATGCGCCTTCCGAGAACACACGGCGAATTGTATGTCCATTTTTAAAAGCGCAAGTTGCAATATATTCT…
g8977.t2	ATGGAGCAGAACGAAAGAGAGATGACGCAGATCGCTTTAGGTTGTGTGCCCAGTAGTCTGTTACACTACTTCAGTGCATACTTTAATAATGCTCTCGACGCTGGGAGGTCATGCTGCCGCCGTCACTCTATAGGTCTTCCGTCTCACAAGACCCAGCCTGTCGGCTTTAATCATCGCATAGAACTCACCTCAGTTTTTGCCCTCTCCTGCCTGGCATGCTCGATTGCAACCCGTCTCTGTTCCACGATCGCATATGCGGCCATAAAGTCCGTTGCCGTACGCATTGAAGTGGTGTCCAGCTTGATCGAGCTTGGGGATGTGCATGGCTCGAAAGTCTGCCTGATTGTGGATGATCCTCGTTCTGAAGAGGGACATCCTGGAAAAGAACAACAACATAAG…
g8978.t1	ATGGGAGGCCACCGCCTTATATTCACCCACCAACGCTTTCGTCGCGTAGTGATGTCCCTCTTCAGAACTACTGTGACCGCCATGAAGCGCGCTATACGTCGACTTCGTCGCCGTCCACGCGTCGCTCGAGTGAATCACCGAGGATCATCCACAATCAGGCAGACTTTCGAGCCTATGAACACACAAACGAACACGATCGAGAACGATCACCTCAGAAGTCAGCTCGATCAAGCTGGACACCACTTCAATGCGTACGGCAACGCTGTTGTCGACAATAACTTTGCGGTGTCCATCAGGAACGGTTCGGAATGGAGCAGCAGAGAGGGAACAAGCATGGAGGACGAGGGCGAGGACCCGATGAGTGATCAAATATCATTGACCATAGCGTCATCGGGAAGC…
g8979.t1	ATGCCTGTCATCCGGTCCATGGGTCTCATGCTCAAAAGGACGCGCCATAGGGACATCTTCCATTCGGCGAACGGCTCCTCGATTCGTATCATCCCACGAGTTATCTTCGTCTTTATCCTCCTGTCGCTACCCCCAGCATTGATCCCCCACGTACAAGGTCTTCTTCCACTCCGCTGCGATGTTCTCCGTTCATTCCAGACGAGCACGGTAGTGCATGGGCTGAGATATATAGTGATACATAAAAATCAAGATGTAATACAAAACGGACAATGA
g8980.t1	ATGATCATCGGCTTCTTATCCAGAACTTGGACCACCATTCAACGTGTGGCACAATATCGAACCGGCATCTATCAAAACAACCCTCAGTCTGCTACAGCATCCGACTCTCTGGATTCTATGAGCATACACACCGAAACGGATGAAGACGGACGATCAAAGATCACTAAAGCGGACCAGAGTGGTGGTAGTGGGCGTGTCGAGATCCTTGCCCGATCGGCACCCCAGCTCTATATCAAAAACACAGCAATACCTCCGAAGCACGTCCCAGTCCGGATCAAGTTTCGGCGTAGGGTAGGAACGAGTGGCCTAACTCCACCGTCGCTGAGACCAATCGCCGAATTATCACCTCCCGTCGAGGAGTCTCAAGCAATGATCGCAGCGATGTCATCAGTACCACTC…
g8981.t1	ATGTATACTCGGCAGGTCGCCGATTACGTCCGGACATTGATTGCCAGCGCATCAATATTATGTTCCGCTCGGCAGTCAGGATGGGATGCACCTCTATCTGACGTCTTATTTGTGACCCTGTCTGCTATGTCTTTGATATCTCTAGTCCCTGTGAAGGATCTGATCAAAGTCCTCACGAGGGGCATGGGCCGTGGCAACCTCAGTTGGACCATCGAAGATTCTCAGGCAATTTGTCCCTCAGAGGACTCGAAATCGCTCTCTCTGTCTACACAAGCGCGTAACACAGCAGTCTGTGAAGATTTTGAATGGATCTTCGACTGTATACCGGCTCACATGTTCTCCGTGCTCGTTGGTCCATCTTCATCAATCCTGCAGTTGTTCTTCACGGCCATCCCACTC…
g8982.t1	ATGGAAAACCACGTCGCTGAAAATGAGTTTGAGCCACCTGAGTCGCCAGATTCCTGGGACAGCGTTGGCTACATCGAATCCCTAGCGGATATCGAGGACTTTAGCGACGATGAGGGTCTTGTAAACAAACATAGGAACACGGACGACAACGGAGTGCCCCGAGATGAGTGGGCGCACTTGGCATGGATGGAAACCGTCCCGGAGGAGTGGAAGAGGGGGTGGTACCAGACAGAAGGATGGGTCGGCTACCCGTCCGCTACATGGCAGGAGATGCCCCCGCGAACGGTCCGGTTATACATGCCCACGGCCACCAGGCCTCGCGAGAGCTTCAATACCATCCTCGAAGGCAACTGTGTTTTTAAAGAGGTGCACACTTCGAAACGGAACACGGCAGTAGCC…
g8982.t2	ATGGAAAACCACGTCGCTGAAAATGAGTTTGAGCCACCTGAGTCGCCAGATTCCTGGGACAGCGTTGGCTACATCGAATCCCTAGCGGATATCGAGGACTTTAGCGACGATGAGGGTCTTGTAAACAAACATAGGAACACGGACGACAACGGAGTGCCCCGAGATGAGTGGGCGCACTTGGCATGGATGGAAACCGTCCCGGAGGAGTGGAAGAGGGGGTACCTGGGAGATCGGTACTGGGCATGGGCGAGAGCGAGGTTGACGATGATGAGAACTACGTGA
g8983.t1	ATGCTATCCATCTGGGGAACGTTTCGGGTGTATCGATACGAGCCTGCTCACCCTTTGATCAAGGGAAGCGCGAACGGAGCAGAAAACGACGACGACGATGGTGCGACTATGGGCATATTCAGAACAGCCGGCCACGGGGACATCTTCTATTCAGTAAAGGATAGCCAACCCACTGCTGTCGAGATTCGTCAGATCACTTTGAGCTCCATATATAATACTACGACTCGCCGCATCGATCTCCCAGGTACAAATTCATCTTCCACTCCGCTGGAATGTCCTCCATTCATGCAAGGTGAGCACACTCGCCTTTGCTTGCATAGCCTTTTATGTAGTGCATACCGAAAAAGAAAACGTAACACATAG
g8984.t1	ATGTCCATGATCACTGGCTTCTTAACCAGAACTTGGACAACCATTCAACGTGTGGCACAATACCGCGTCGGCGCCCGTCAAGACAACTCTCTGTTTGCTACCATATCTATGAGTATACAAGCAAAAACGGATGGAGACGGACGATCAGTCACCAAAATAGACCAGAGTGACAGCGGCCGTGTCGAAGTCCTTGCGCGATCGGCACCCCAGCTACATACCGGAAACACGGCAACATCTCTGAAGCACATCCCAGTCCGCATCAACTTTCGGCGTAGGGTGGTGACGAGTGGCCTAACTCCACCGTCACTGGAACCAACCACCGAGTTATCACCTCCCATCGAAGACCCTCAAGAAATGATCGCGGCGATGTCATCAGTACCACTCCCGGAGCCACTCCTG…
g8985.t1	ATGATAAGAAAGAATCGCCTGGGATACGAGAAGAGAAGGGATCTCTCCATCCTCTCATCCGCAGGGGACCATTACGAGCAGCATATTGACACTACGATCAGAACAGCACGTTGTCCGCGTATCAGACGATGTCGGAAAGAGCATCGTTCTGTCATCTGGTGTGGGTGGAAGGTAGACGAGCAGATTAGAGCAGCCCGGGGGTTGCATGATGGTCGCCGACTACGTCCGGACATTGATCACCCCCGCGTCAATATTCTATTCCGCTCAGCACTCAAAATGAGACGCACCTGTGTCTGA
g8986.t1	ATGAACGGTCACGTCGTTGAGAGGCACTTCGAGCCACCTGATTCGCCAGAATCCTGGGACAGCTCTGGTTACATCGAGTCTTTTGCGGATATCGAGGACTTCAGCGACGATGAGGCTCTTGTAAGCACACACGATAACATGTACGACAACAACGGAGCGCCAAAAGACGAGTGGGCGCATTTGGCATGGATGGAAACCGTCCCAGAAGAGTGGAAGAGGGACTGGTACCTGGGAGATCGGTACTGGGTATGGGCGAGCGAGGTCGACGATGACGACAACTACGTGAGGTGGTACCAGACGGAAGGATGGGTTGGCGCTACGTGGAGGAAGATGCCCCTGCGAGCGGTCCCATTGTACATGCCCACGGCCACCAGGCCTCGTGAATGCTACAGTACCATT…
g8987.t1	ATGATCTCAGGCTTTGTGAAGCGGGCTCGCGCGGCCTTCAAGCGCAAGATTCCTTTCATACTTATGCTAGTGAAATCCCATCCCAGCCTACCGGGCCATGGCGCTGGCCATCAAGGCAATTTCGAGACCGCCGCTTTCCCTAACACAGGTACCATTACAAAGAAGGACAAGGAATCCTACTCGGATCTCCTGTACTTAGACATATACCAAGGTGATGCATCGTCCTGGGCAGGAGATGTTGAAGACTCTCTTGACTCCGTGGTATCCTACAATTTGGTCAATGGTGATCTCGCTGCTCCCATTCTTCCTCCCATTGAGAAGATACATGAGATGCATGTCAATGGTGACAGCGGATGCCCAGAACACAAGACCACGGATTCGACCGACGGCCAACAGTCA…
g8988.t1	ATGCACCGCCTCGAAGATCTCGATAACAGGCCAGGCGCTTATATTTACATTGACGCCTCGCGATCAGACGTCAAGGCCCCGCTCCTCCGGATCTCCAACGGCTGCTCAGAATTAACGGCCCGGCAGGCGTGGCGAGATGTGCAGCATCTTAGCCGTCGCCTCCTTCCTCCACGCATCTGTCTGCCTGTCCAAGATGGCTTCAAAGCGACGATCCCCTCGCAGCCTCCCCTTGAGGCGACGGAACACCTTGTCCTGCTCCTCGCGCTGCTTGAGATGAGCCACACGCCCACCATAGTACTTCCTCAGGGTCTTGAAAGGCTGCTCCCGGGAGCATCCGACTCGCCTGCCTCGTCGCTTTCTGCAATGGCTGCAGCATCGCCTTCCTGGTTTCACCACGAG…
g8989.t1	ATGCGCGGCGTGTTAATCGACCTCGATCGGTATGGTTCCATCTTGAGCATCACACAGGAGCAGAAAATGAAGGAGCGGGAGAATGCGCTGATGGCATGTCTCACGAAGCACAAGGTCATTATCACACCGAGATCGACGTACCATTTGCCGGACAGCGAGGCGGGATGGTTCCGCATTACGTTCGCGGTGAGGAGGGACCATGTGGACGTGGCATTGAGGAGGATCGAACGTGCAATGGGGTGGGAGACTTGGAGTGGAGAAGGGCTCACTGGCGCAAAGGCAGCGGCTGGCGGCTAA
g8989.t2	ATGGAAGAGGTCGCGTGCCTGGAACGTGCGCTGCAAGACAGCAAGGCGATGGAAAACGCGACGCGAATCAAGGCCGTGATCCTCTGCAATCCACACAACCCCCTAGGCCGGTGCTACCTGCTACCCGCCCGACACGAGATCTACGCGCTCTCCGTCTTCCCCTCCTCGGACGTGCCCCAGCCGGCGCCCTTCACCTCCATTCTGTCGTTCGACCCCACGGCGCTCGGCGTCCACCCGGCGCGCATGCATGTGTTATACGGGATGTCGAAGGACTTTGACGCGAACGGTTTCCGCGCGGGTGCGCTGATCACGCAGGCGAACGCGCGCCTCGTCCGCAGCCTCGCGTTGAGCGCGATGTATATGGCGGTGGGCTCGCCCACGGACGCGCTCTGGAGCGCA…
g8990.t1	ATGCGCGGTAGGATTGGCAGATACTGGCAAATTGTCTGTAGAGCGCAACTGTATGCACACAAGATAGCAGAGGCCCTCGAGGAAGCTCGTGCAGCCGTCAGTAAGGGCAGACAGCACCTCGTAGGTGCCAGCTTCGTCGGGTGGGTTGTAGACATGTCCAATCACGAGGCGAATCCTCGTCTGGAAACGGTTCTCGACAAGGCACCCGCTGCCCTTTGGTTCGCCTACGGCCAGGATCTCGGTAAATATGTCAAGCAAGTCCGTGCGCACGACGCCACTCGCGACCACAAGACGCTCGTGTTCATCACCGTCAACACCGTTGAGGAAGCGAAGCGGAGCGCGCCACCAACGATCTTTGTTGCACCCCTCCCGCTGATCAACGATCCTCAGGAGCGGGAA…
g8991.t1	ATGCTTTCTGTGACTTCTGCTTATGGATCGCCGCTATCTCCTCTTATCGTCCCGGAACCCACATCACCGCCTGCAACGCGCTGGAGTGGGGACGCTGGCAGAGAAGGTGTAGGGTCATGGCCATATCCAACAGCGATCATTGATGTCCTCCATGCCCAGACTTTCCAGCTGGTTGGGAGGATAGTCCATATCCTCTTTCGCATCAGTCATTCTGATGTCGACTCTCTTGCGGAGGTCTGCAGGAAGCTTGTGGCCTTTGTTTTCTCCAAGAGGACGCACGGAATGATCCGTCACAAGCTCACCAGTCGTCTATGCACACAATCTCCCCATTGCTCCTCCCCATTGCTACAGTCTGCCGGGCAGCGCCAGCTGTTGTTGGTCGTTGTCGCCTCCTTAATC…
g8992.t1	ATGCTGCGCTCGCGCATCCATTTCCATCCAGCTCATCCCGTCATCATTGTCCTCGTAAAGATTAAATGCTTATGTGATTTCCTGTTCTCTCTGCAGCCGGCGCAAGAGATCAACCGGGGCAAGGGCCATCTTAAAGAGCTCTTCGTGGACCTTCGCATTATATACCCGATTGTCCTTGCGAGGAAGGATGCATTGCCAGTCCGCATCGTCGCCGCGGGACTCGACAGAATTGGTGATGGAGAATAG
g8993.t1	ATGAACGATGACGTGTTACAAGCGATCTTGTCGTACCTGCGGCCGTTGGCGGCACTGCAATTCGCCATGACCTGTCATGAGGCATATACAATCGCGATGCCTCGACGTCTGCAGGATATCACCCTTAAAACCGGAAAAGACACGATGAGCTTCTGCTCTTTTATTTCCTCCGACATACCTCGCCGAGCACCATGCATCAGAAGCCTCAAGTTCAGCGATATATCCCTCTCTATGCGCCGTCGCATAGGTAGGGAGAAGCGCGTGTTCGACGCGTCGATCGCTTCTATGCTCGCAAGTGTGATAGCTCTCACAACGGGTCTGAGGACGGTGCGCTTCGACAACACGTCTTCGCCAACACTAGGAGTTGTCTTCAATTCCTCGCCTGCGCTGGCGGATGCT…
g8994.t1	ATGATCAACGTGGATCATCAGTGGATACGTGAAACAGATGTATGCCTGCTGAATTGCAACGAATTGCCAAAAGAACGTCGGGCGGTGCGCTCAGCATATCATACCGCACGTGGAATTGGACATCATATCCGCGTTGACAAGGCGCACCACCATCTTCCTCCCAATCAATATCAGATAAGGACGGTGACGGCGAGCGGCAAGGAACTAGACGTTCGATGTCCAGACGCTCACTAA
g8995.t1	ATGATATCGGATCTGGAAAGAGCCACATTGCGAGCAAAGCTGTCGTCTTCCTCACCATTTCCTGCCAGATCGTCTACGGTCCTTGTATTGCGGGAAGCTGTGCCTGTCGTCATCTTGCTATCTCATCTCGGGCGGAAGATTTCATTTCCCAGCCAATTTCGATTCAGTACCCCATCCGTGTCGCAGTCCTGGGAGCTCTTCTTGAGGCCATCGTCCGTCTCCAGCGCGCTACTGCTCTTCCCATGTTCTGAGTCTCACCATCCAACTACTTTTCCGCTCATGCGATATGCTAGCGTGGTTGCGATCTGCCTCATAGCTTCTCTTCGCGGCGCCGCTGCAAGCATCGTGATGCAATGCGACGCGGCGGATCATGCTCTGGACGAGGGCGGAAGCGAGGAG…
g8996.t1	ATGACCAGCGAACCGAAGACCTTCACCAAGTTCCAGGCCCACCCGCCTGATGGACGCACGTTTTCGCGCCAGCACGAGCTTCCCCGTCTTCCCATCCCGCCCCTCGAGGACAGCTGCCGACGATACCTCAAGGCACTCGAGGGCCTCCAAGATCCAAGAGAGCATGAGCACACGAAGCAGGCGATCGAAGAGTTCCTCGTAAGCGACGGACCAAGATGGCAGGAGCGCCTGAAGGAGTACGCCGATGACAAGGCGAGTTATATCGAGGAGTTCTGGTATGAGTCCTACCTTTCGCACACGGACCCAGTCGTGCTCGCCCTCAACCCTTTCTTTGTCCTCGAAAATGATCCCACGCCCGACCGGGGCTCACAGCTTCCCCGCGCGGCCTCTCTCATCGTT…
g8997.t1	ATGAACTGGCGATCAATCCCCAACACTAAGATCGTGCATGATGACTTACGGCCTGGCCCGTGCTATCGGTGCATGCTATCCGACCAGCAGATTCTCCCTTTGCTCTGGAAGAGTGAAGATGACTGGATGCGAGAGGATATGACGATAGGGCAAGTAACCGAGCGCAGCCAGAGCTCGCGGATCGAACTCCCGACTGACATACACGCCATCCGGTGGGTCGAATAA
g8998.t1	ATGAGCTCCCAGGACGTTACTATGAACATGCACGTTATTACGAATGATGACAAGGACGACATCCTGTTGATCCTCGCGAACGGCAATATGGTACCTCTTTGGCTGGACGGAATCGACGCCACCGAAGACATGGATTGCCCTGCTGTCTGTGGCCATATAGATGAAAACGCTCTACTCAAAACAGTCCTTGAGCCTCTAGCGGACACATCGGCTTCCGGACCAATTGCTGGTCTGCTCTCGGATCTCGATGTCCTGGCAACGCTCGCGGAGATCGTAGCAGAGAAAGGCGCGGTAGAGGAAGGGACGGCAGGGGTGGAAGTCACCATGCTAATGGACGATGAAGCCTCAAAAATCGATGCTATTGATAGTATTTCCGTCGATGAAAACGACACCGGGGAA…
g8999.t1	ATGTCGACCACTCTCCCTCCAGAGACCTGGGATAGTATCATTGACCAGCTGTCCTCCCATCGCAGCGCGCTTTCTGCCTGTGGCCTAACATGCCGTATGTGGGTGGCCCGCACCCGGTTTCATCTCTTCCGCTCCGTGGAAATCCGAGACGGCTTACGCTGTGACTCTCTTGCAAGTTTCATCGAATTGTCCCCGCAAGTATCGACTACGTTGCATCCTGGTATTTCCCATTATATCCGTCAAGTCGCCATCCGCCCCTCTCTCGATGGCTACTTCCCCCTACTCGAGGAATACTTTCCCGAACTTTCCGCTTGGCTGGCGCACTCTCTACCCTCTATTCCAACAAAACTGGATGCGATGACAGACCTCAGTCTGGTAGATGTCGATTGGACATTGCCG…
g9000.t1	ATGCTGCCAATCAAGCTCGAGACAGCGTTTGAGAGACGCAAAGCGGCGATGCGGTTGGGACATACGACTCACCTGTATATTCATTCGCGTCTGGCTTCTCGAGAGGCAAATTACGGTCAAGGCCGATACGGCTCGGACTGCCTGCTGCCTACAGTGCAACTTTCACCAACGTTTGACAACGCGGACTATCTACTCTATCTTTGCGCTCGTTCAAATCCCGCCGCTGTTTAA
g9001.t1	ATGGTCGTCCAGACGGAGAAGCGTCTTCTATGGCATCCTCGCCATGAGAACAGGTTCGTCGTTGGCGGCGGTTCCCAAGTGACGCTCTATGAGTGGGATTCGACACTTTTCCAGATCAAGCAAGTAACGTCTCAACTTGATCTAAACCACATGAAGTGCTTTGCATGGTCGCCCGACCCTACTTTTGACGACCTTGTGGCCATTGGAATGGGCTCAGGAAAGGTGGACTTGATGCGCTTGGAGGCAACCAGATACTCCAAAGACCATGTCTACTCCAGCGGTCGCATTGAATCTCTTCCGGCGCGTAGTTCGCGCTCCTGCAACGCTCTCGCATTCTCCGCCGCAGATCCAAATTACCTCGCGGTAGGACTAGACAAAGTCAGAAATGACTCCAGTCTG…
g9001.t2	ATGGTCGTCCAGACGGAGAAGCGTCTTCTATGGCATCCTCGCCATGAGAACAGGTTCGTCGTTGGCGGCGGTTCCCAAGTGACGCTCTATGAGTGGGATTCGACACTTTTCCAGATCAAGCAAGTAACGTCTCAACTTGATCTAAACCACATGAAGTGCTTTGCATGGTCGCCCGACCCTACTTTTGACGACCTTGTGGCCATTGGAATGGGCTCAGGAAAGGTGGACTTGATGCGCTTGGAGGCAACCAGATACTCCAAAGACCATGTCTACTCCAGCGGTCGCATTGAATCTCTTCCGGCGCGTAGTTCGCGCTCCTGCAACGCTCTCGCATTCTCCGCCGCAGATCCAAATTACCTCGCGGTAGGACTAGACAAAGTCAGAAATGACTCCAGTCTG…
g9002.t1	ATGGCCCCGATAATCAACGTCAAGGGAAGCGACTCGGGGGCTGCGCGGATTCTGGGCTCGGGTGCCTCAGGTGTGGCTGAGCTGCTGGTCTTCCATCCGGTAGATACCATCTCGAAGCGGTTGATGAGCAACAAGTCGAAGGTTTCCCTGTCCACTCTTTCTTCGATCATTTTCAGGGAGTATGCGGCTGCGCCACTCGGAAAGAGGCTGCTATCTCTATTCCCTGGTCTTGGCTATGCCGCAGGGTACAAGATTACCCAGCGTATCTACAATCTGACTGGTATCGGTGAAGTCATTTTGCTTCCACTCGATGCTCTTAAGATCAAGCGTCAGGTCAACCCCGATGCCTTCCGAGGACGGGGTGTTATTCGTATCTTCCTCGAGGAAGGAACTACGCTT…
g9003.t1	ATGGCTACATTCGAGGAGCTCTTTAACTCCAATGTGTTGGAGGTAATTGCACCGCAAACGTCCCTCGAATTTCCTGCTGGCTACACCGGTGACAGGGCCACAGAATGGCTATCACGACTACGTGCAGATCCTACGGATAGGAAGGTCGCATTCTTCGATGAGAACATCGACTTGTTGCTCATCATACGCTTTCCAACCTCTGGGATAAACACAGAACGGTCTGCTGACGGCGGGAAGCTGCCAATGCACCTACTTTCCTTCCTGGCCCACCTTCAGATTGCCTACGATGTCTCTTATATCTCTCCATCCGCCCCTCCAGTCAATGTGCCAGAGATTCAACGGCCTCCCATTCCACTGCGCACGACATCTATGAACCAGGTGAAGCCCGCCGCTCTGCTC…
g9004.t1	ATGACTACTGTATCGCCCTTCGCTCGCAGTAGCGTGTTCGACGAACCTCGCCTCGGCGGGCGTGAGCAGACCATCGAGGAGATGTACAGCGTGCCCGAGAGCTTCTTGGAAATAGAGGTGCGCAATCCGCAGACGCATGGGTTCGGACGCAAAATGTATACTGATTATGAGATAGTGTGCAAGACCAATATTCCTGCGTTTAAGCTTCGACATTCAGTCGTGCGCCGACGGTACTCGGATTTCGAGGCGTTTCGTGACATCCTAGAACACGAGTCCACACGTGTCAACATTCCTCCTCTGCCGGGCAAGGTCTTCACCAACCGCTTCTCTGACGAGGTTATCGAGGCGCGGCGTGAAGGCCTTGAACGCTTCTTGACGGTGGTGGCGGGTCACCCTCTG…
g9005.t1	ATGGCGACACGGCAAAACAAGAAGCGAAAGGGCGTCCGCAATGTCATCAACCGAGAACGCACGGTCACCACGTTGACTGCTGGCCCCGAAAGCGCGTTTCTGATCCCAACCACCACTGAAGAACCAGCCGCAGCTCTCATGTCTGCACCTTTTCCTGTCTCCTCGTCTGCTGGCGGCGGTCCAAACATGCAGCAGCCTGCCTTCCCCATGGCTCCCAACTTTGCTCCTTTCCCCTACAACGGCTACATGCCTGGTCAAGGCTTCGTTCCGCAACATCAGCCTCAGCATTTCTTCCAACCAGAGCCAAACTTGCCGCCGGGACAGAACGATCTCGAGGTGTTGGAGAAGCTGAAGGAAACGATCAAAAGTGGTCAGCACGAGCTCTTCCAGCCTGTTCCA…
g9006.t1	ATGAGCGCACTCGCCATCCACCCGCACTCCCCGGACGACCAGTCTGCCTCGCTCATGACCGTCCGTCTCCCCATCCCCGCACGCTGCTCCGTCGACGACGCGGAGGCAGTTCGCATAAACAACCAGATCGACGAGGAGATAAAGCGCGAACATGAGTCTCTCAAGCGTCGGAGGCCGAGAGAAGTCAAAGTGATGCTCCTGGGCCAAGCAGAGTCAGGAAAGTCGACTCTACAAAAGCAATTCCAGCTATACTACGCGTCCCAAACACTCGATCACGAACGTCCCTCCTGGCGGCCCATCGTCTACTTCAACGTCCTCAAAGCCGTCCGTATGATCCTCACCGAGATCGACTATGAGTATTTCTCCAACCAAGGGCCGACCGCCCCGGCGATGTCTCCC…
g9007.t1	ATGTCGACTAGCGGACTAAAGGCGATCTCTCCGGTGCCCACCGCTGCGGACTTCCTGGACATTGTCCTGTCGAGGACGCAGCGGAAGACCCCCACGGTCATCCACAAAAACTTCAAAATCAGTCGTATCCGGAACTTCTACATGCGCAAGGTCAAGTTCACGCAGGATTCATTCGATGAGAAGCTGAGCGCGATCCTGGAAGAGTTCCCTATGCTTGACGACCTCCATCCGTTTCTCTCATCCCTTATGAACGTCCTGTACGACAAGAACCATTACAAACTTGCGCTTGGCCAGCTTCGGACGGCACGGCATCTGATCGACCAAGTAGCGAAAGATTACGTCCGTCTCCTCAAGTTCGGTGACAGTCTGTACCGCTGCAAGCAGCTCAAGCGGGCAGCG…
g9008.t1	ATGGCTCCCCCGCCACCTCCTCCGCCGCCGCCACTATGCTTCCCGTTCTCGAGCAAGCCGAAGCGCAGGCTCACGTTCTCGGAGCTGTCGGCACGGGAATCCTACGACTCACAGCGGTCGAGCGTCGACCGCCTCGACCGCAACCGCTTGGACCGGTCAGGTTCCTACTCTCCGACCGCCACACTGACCTCGCGTGCGGAGAAGCTTACGTTCACGTCGGAGACGGACTCATACGCGTCTGCGCGTAACTACTCGAAGGAAGTGATTGAGGTCAAGCCGAATGTCCTGCGGCGCAATACTACTAAGGGTCGGGTTATGAAGGATACTGCGCCCCCTACACAGCCCGCTCAGGACGCCCCGAAGCCTGCAGGTGAGAAGCCGAAACGACACTTTACGTTG…
g9009.t1	ATGCGCGCAAATCCTACCCCTGAACCTTCTGCGGCCCTCCAACAACTAGTGCACGAAGCGTCGTTCAAACAGTCCTCACGTAACAGTGCAGTCGACGTCGGTCCCCCAACCTTCTCTGCATGTGCGTGCGTGCGTGAGTACCACACTTTCTCAAGTCCTCTGAATCGCACACGCTGGTCATTTGTGAACTTGACACGTCTCCTTCTCGCGCCGTGA
g9010.t1	ATGGCATGCAGAGCACACGCCACAGGCGCGGTGGCAGGCCCGCAGTCTCCTCTTCTCTACCAGAGGCCGCAACCTCCCTCCCAAGACACCTCAATCGTCGTCGTACCGCCACAGCGCCATGATGGGCTCCGACTTGCTCAGAAGAACCCGCGATGCAGCGAAGCGACGGGTATCCCGCGTCCTCTGCGCCTTCCGGCACCGCGGCTGCCAGTGTGCGCGGGCCAGGTGATCGCAGAGTCGCTCATGACGGCGCCGCCGGCGGCCAAACGTGGCAGCCGCATGTACAACACAACTGAGTTTGGGGAGTACCGCCGCCATTCGATGATTGAGTCCCGTGCGATCGGCGGAAGGCAGACGCGAGGCCAAGGGAGGCCTCGTACCATGAGTGGCTACTCCATT…
g9011.t1	ATGATCCCAGGCTTCGTGAAGCGGGCTGGCGCGGCCTTCAAGCGCAAGGTTCCTTTCATACTTATGATAGTGCAACCTCATCCCAACCTACCGGGCTACGGCACTGGCCATCAAGGCGATTTCGAGACCGCCGCTTTCACTAGCACAGTAAACATTACAAAAAAGGACAAGGAATCCTACTTGGATTTCCTTTACTTAGACATATACCAAGGTGATGCATCGTCCTGGGCAGGAGATGTTGAAGACTCTCTTGACTCTGTGGTATCATACAACTCGGTCGACGGAAATCTCGCTGCGTCCACTCTTCCACCCGTTGAGAAGATACACGAGATACAAGCCAATGCTGACAGCGGACACCCTGTGGACAAGACCACCAATTCGACCAACGACCAACAGTCA…
g9012.t1	ATGTACGACAACAATGGAACACCAAAAGACGAGTGGGCGCATCTGGCATGGATGGAAACCGTCCCAGAGGAATGGAAGAGGGACTGGTACCTGGGAGATCGGTACTGGGCGTGGGCGAGCGAGGTCGACGATGATGAAGAGTACGTGAGGTGGTACCAGACAGAAGGATGGGTCGGCTATCCGTCCGCTACCTGGCAGGTAATGCCCCCGCGAACGGTCCGCTTGTACATGCCGAGGGCTACTAGGCCTCGTGAGAGCTATAGTAGTATCCTCCAAGGTAATTGGGATCTCCAACAGATGCACACTTCGAAGGGTGACACGGCAATAGATGTCATGGGCCAGCCTGACACGCTACGTCTTTGCGAAGAGATGGCCGTTCCAGTGCCAAGAAGATTTTCT…
g9013.t1	ATGGTTTCAGACTACGTCCGGACATTGACCGATCCCGCCGATATCTTGGTATCCCCAGTTCCCGTGAAGGATCTGATCAAAGTCCTCGCGAGGCGGCATAGGTCGTGGCATCCTGAGTTGGACCGTCCCCATTTCCGAAGCAATCGGCCCCTCAGAGGACTCAAAGTCACTTTCCCGCGTCTGTGCAAATGTATGAACAAAGCAATCTGGGAAGATTTTAAGTGA
g9014.t1	ATGAGCGATCGCATACATGCGGGGAAGCTCGTGTTCGACGCGTCCCTCGCTGATAAGCTCGCACGTGTGATAGCTCTCGCAACGGGTCTGAAAACCGTGTGCTTCGACAACACGTTTCTACCAGCACTAGGAGCTGCCTTCAATTCCTCGCCTGGGCTGGCGGACGCTCTCGCAGAAAACACCAGTCTTCGAGAAGTACAATTCTATGTCACAGACGGTGCATCCTTCGCTCTGCTTGCTCGGATGAAGAACCGCCTACATTCTGTAACTGTTCTCTTTCATAGACCTAACGGGATTATTGCCCAGATGCGGGCCCTCCTTCAGCCTGCAAGCACATCCCTCGGTGAACCTGACCACGATGCGATTATCCGGCGTTGTCCATCTTTCCTTCATAATTTC…
g9015.t1	ATGGCGTTCGGTTTTCTGAAGAGGGCGCGCCATGCGATCATGAAGAGGTTACCGTACATCATCGTGATCATAAAGCCCCGGCCTGAGCTGTCGGAAGCTGTGTGTGGTCATCAGGCCACTCCCTTCGTCTACAAGACCGTTACTCTACGCAGTGCAAAAATTAATACGAGCGGGATGGACGACCAGTCGCTGGTCTCCATCACTGACTCTGTCGAGTCCCGGCGCGACGATGCAGACTGGCAATACATCCTTTCTCGCAAGGATGATCGGGCATCTCTCCATTGCACGATCCACGAAGAGCTCTTTAGGATGGCCCTTGCCCCGGTTGATCTCATGCGCCGGCTGCAGAGAGAGCAGGAAATAACGGAAGCATTTAATTTTGATGAGAACAATGATGAC…
g9016.t1	ATGGTTCGCTACGTCTCGCTCCTACGCGATCTTATTCTGAGCGACCATCCTGTCTGGCATCTCTCGCTTTTGCTGCAATTCAAATCTCCTGCGTGCGCTTCGATGCTTTCTGTAGCTTCTGCTCATGAATCGTCGCTATCTCCTCTTTTTGGCGGTGCTCGTATCCAGCAGCGATTTCCGATGTCCTCGACGCCCGGACTTTCCAGCTGGCTGAAAGGATCGTCTAAATCCTCTTTCGTATCAGCCGATCTGATGTTCATGCCCTGTGTAACCGGCATATACTGGAATGTGCTCTATGACGAGTGGGGCGCGTCTCTGCAGCTGGACAATGAGACGAGGGCTGATCAAGGCAGGACGTCAGCAGCTGGTGAAAGTCGCGATCAGAGGGAGGACGTGCCT…
g9017.t1	ATGACGACCCCAATCTCCACCCAGTTGACCAAGCTATTTAATATCACGAGCCCGATTGTGTCGGCTCCCATGGCTTTCGCCACAACTCCTGCTTTGGTTGCATCTGTCATCGATGGCGGAGGGCTCGGATTTCTCGGTGCAGGATTGGAGCCCACCCATAAGATAGCAGAAGCCCTTGACCAGGCACGTGCCGCCCTCAGCAAGGACAAGCAACACCTCGTCGGTGTTGGTTTCCTCGGATGGGTTTTGGACAAGTTCAACACCGAGGCGGATCCTCGTCTGAACACGGTTCTCGACAAACAACCCGCTGCCGTCTGGTTTGCCTTTGGCCACAATCTCGGTAAATATGTTGACCAGGTTCGCGCGCACGACACCGATCACGACCACAAAATCCTCGTA…
g9018.t1	ATGACCCGAGTAAACACTGAGCTGACCAAATTGTTCAACATCGCGAGTCCGATCGTCTCGGCACCGATGGCATACGCCACGACACCCGCCCTGGTTTCGGCAGTCATTGAAGGCGGAGGGCTGGGATTCCTGGGCGCAGGCAATGAGCTCGCGCACAAGATAGCAGAGACCCTCGATGAAGCTCGTGCGGCCGTCAGTAAGGACAAGCAGCACCTCGTAGGTGTCGGCTTCGTCGGATGGGTTCTGGACATGTTCAATAGCGAGGCGGATCCTCGTCTGGCAACGGTTCTCGACAAGGCACCTGCGGCCGTTTGGTTCGCCTACGGTCAGGATCTCGGTAAATATGTCAAGCAAGTCCGCGCGCACGACGCCACTCGTGACCACAAGACTATTGTGTTC…
g9019.t1	ATGCCCGACGGTAAAGAACAACAGAACATCTGGGCGCTCGACTCGGAGTTGGTTTGCGCGGCACCATCACCACTGAGTCTCCCATGCGTATCAGAACTCTCTCACTGGCCTGAGGCTTCTGGCGAGTTCTTCCAGCCACTACGCACCAGTACTAAAATGCCGTTCCAACGAGATGCTATGGCAGACGCCACACGAGTCCTCGCAGCATCGATTGTTCTCCCTATCATTTGCTATGTGCTCTTCAACGTGCGCATGGGTAATCGCAGCTCAAAAGGCATTCCGTTACCTCCTGGACCACCTGGCTTGCCCTTCATTGGAAATGCGCATCAAGTGCTGGGAAAAAACATGGTGACCGTCATCGACCGATGGGCTAAGGAATATGGTCCTCTGGTTCACATA…
g9020.t1	ATGACTGCCTCCGATGCACTGTTTCATGAAGCAAGTTCAGGCGTTTTCATCAGAAAATGCATTGGGATGGAGGCCATGTCGTGCTTTGCATCAGAGTTTGGCTGTAGCCACGTGGTCTCCTCCTGCAGTGTCAAACTCGCCAACGAAATCGCTCCCGAGGACTTGAAGAAAGCGATCCAATCCAGTATGATTCGTCTGCGCCATCTAGTTCCAGGAATCGCGGTCAAAGCATCGCCGACTCGTCCTCCGACGGGTGATTGGTCTCACGAATATCGAGTACCCGACACACTTGAGAATGTCTTCGCATGGGTCGAAGAAGTTGTCTCTGTGCACGAAAACGGGACATCGTTCCTCGATAATCACGAAAGGATCTTCCATGAAAGCTGGTGGAGGGCAACG…
g9021.t1	ATGGCAGCCACAGTGGAAAATAAAGAGCTGACGATCGCTTCCTCGAGCCAAGCATCAATGGAGCCGCAATTGTCGGCTTGCGGGGAGGCTCAAGCAGAGAAGGGGGAACTTATCGACACGTTCAAGCTGATTATGAGCGACGCCTATGACGCGGAAGGCAACCCAGAGGGATTTATCAATCTTGGCGTAGCCGAAAATACGCTGATGCAAGAAGAGCTACGGCAATATTTCCAGTGCAACCTCCGTTTGGTGCCAAAGGACTTCACCTATGGAGATGCACTTTCCGGATCTGAACGCCTGCGCACCGCCCTCTCCAACCTCCTCAATTCTTACTTTAGCCCATTTCGACCCGTTAGCCCAGAGCACCTCGTCATAGGTGCCGGTCTCACCTCCGTGATC…
g9022.t1	ATGAAACGTTCACGGACAGCGACTCCGCAAGATTCCGACAACACAGACTATTGTCGCCTTTGGAGGTACATCAATCCAACTCGGCCTGCCAACTTCGAGGAAAGGATGTTGGACTGGAAGAGCCGGACTGATGAAGAAGGAAATTATGTGAGCAGGTGCTTTGTGATGCACCAAACAATGGTCTTCATGGACAGGTCTGCTAACCCCATGACATACACGGACAACTCGCACAATGTCCGGCTGATGGCCGATCCCACCGCCAGAGTCGTCCCACGCCTTACGGAAGGGACTGAAGCAGAATCCCTGGGGCCTGGATATGTTGATGCGGGAAGTCTGTCTAGAGTTTCCCGCATGGGAGCGTCAGACACCAAACGGGTGAGGCGGGTCCCTGTTGGACCA…
g9023.t1	ATGACAGGAACTCATGGTGGAACCAGGAGGATGATGCTGGAACCACCGCAGAAAGCGACGAGGCCGGCGAGCCGGATGCCCAAGGGTGGCCAGACGCGGTCCTTCATGACTCTGGAGAAATATCACGCTCGGTATATGGCCCGTCTCAAGCAGCGCGAGAAGCAGAACAAGGCACCCCGTCTCCTCAAGGAGACTATATGGAAGGCTGCGAGGAGGATTGCGACTTTGAACCGCGTGAGGTTTGCCATCTGGGATAGGCAGAGGGAGGCATGGAAGGCGTGA
g9024.t1	ATGGTGGAAATTGGTCGAGTGGCCGCGAATGATGGATATGCGATGATTGATCTAGCAGGATTGAGGGTGAAGAGGATGACTGACAATAGATACTCGTGTTGGGCGAGTGGCAAGCGTGAAGAGGGTGGCCAAGGCGCGTCGACGCGCGCGGAGTGCCGGGTGGCGGGCTGCAATTGTCCTCCAAAACTGAAGGAGGATAATTCAGCTACGATTGTAGAGCCAAAGACACGCGATATCTCGCCTACTCTGAGCGCATATCCTCGATACGGGCAGCCACACAGCGTTTCGGGCAAATCTTTCGATCTTAGTTAG
g9025.t1	ATGCAACAAGGTTTCGGCGTTGAATGCGACGTCGCACCTGCGATCCTCGAAACCAATACGACCACGAAAGGGAACGACAGGATGTCGGATATCCTCATTCCCCACATCTCCCAGGACGGAACATCCGATACGTTGAGCAGTACTACTTGGACGACCAACACGTCTGTTTACGACTCTATTGAACACAGTAACTCTCTCCACACTGCCCTGGAAGCCATCAAGGGAATGTCAGGCCGAGGTTTGCTCGTGAACCCGGTCGCGTGCATCGCGGCCCAAAGCAATGATGGCGGGTACAGGAAAGATGTGTTTGAGCAGGATGGAGCGATACGGACTGAGGACGCCACAACATCGCAGGTCGACGTCTACATGACTTCTGGTGCCACAGCGACGGCTGGCGCG…
g9025.t2	ATGCAACAAGGTTTCGGCGTTGAATGCGACGTCGCACCTGCGATCCTCGAAACCAATACGACCACGAAAGGGAACGACAGGATGTCGGATATCCTCATTCCCCACATCTCCCAGGACGGAACATCCGATACGTTGAGCAGTACTACTTGGACGACCAACACGTCTGTTTACGACTCTATTGAACACAGTAACTCTCTCCACACTGCCCTGGAAGCCATCAAGGGAATGTCAGGCCGAGGTTTGCTCGTGAACCCGGTCGCGTGCATCGCGGCCCAAAGCAATGATGGCGGGTACAGGAAAGATGTGTTTGAGCAGGATGGAGCGATACGGACTGAGGACGCCACAACATCGGTCGACGTCTACATGACTTCTGGTGCCACAGCGACGGCTGGCGCGGAA…
g9026.t1	ATGAACGGATATCAAGGTATATTCGGTCGATGTGATGATGCGATATCCAGAATTCCACGGCGCAATGAACACTGCAAATGGAAAGGCAGGTTGTACTTGGGATGTGTCTACGATGCGACTGGCATGCACACTAAACATTTGTCCTCACACGCGACTCGTCATCTCCAGCACAATCCGGCATGTTTATATTTGGCGTTGCGATGA
g9027.t1	ATGTCCAGCTTGCTCAAAAGGGCCCATGTGGCCATCAAGAACTCAATTAAACGACTGAAGAAAGTGCAACGCACTTTTGCGGAGCACGACCATGCGCAAGGGCCCACAGGTGTCATCTTCGAGGCAATCACTATGAGAACAAACATAAACACGAATGAGGACGGGGACGACATCTTGTCAACCTACTTCACGGTCGACGGATTTGAGGAACATGCATTGGCAACGGACGGCGATGATGGATGCACGGATGCTTCGGCTGAGTACGAGTCTACGTTCCACATGCGCTTCGGCGCGCGGGTTTTACAACCGATCCCAGAGATTGGGGCTGACGACTTTCCCGAACCGGTGCTCTACCTTGATGGCTGGGACAATGCAGCAGATTATGAAGACGAGCATGTT…
g9028.t1	ATGGGCGACATGACTTGCAGTGAAAGCTTGGGGAAAGGAAGCTGCCATTGGGGAAAAGCGCTGAATCTACAGAGTGACGTTAGTGCTCCTTGGATCCTCTCAGAGTTGCCGCCATTCCTGCCTATACGGCGTAACTTGTTACTGGTTAGTGACATTAGAAACCCGTTTGGATGTCGGGCCTATGAGCAGCAGATAGAGCGATTGGCATCTGACGGCCCCGCAGTTCCAGGAAGATTCCGCTCACGACGCGCAGAAGATTTTTTGATGCGGACATTAAGCTATGTCGTGGCCAAACGAGTGGCGGGCGGTATGCCAACGACAGCGAGCTTAGGTCGCCGCGACAAAGTAGCTTGCAACACGACCGGAGCATTGGATGTGACTGCCGCTTGGCAGGAGACG…
g9029.t1	ATGCGTGAGTTGGACGACTTGAGTCATACGGTCATGTATGAGATCCGCGAAGGATGCGAGGTCGTCCCGCGTCAGGTCTCCTTCGGAAATCTGGAAGGCAAAGATAACACCTCGCTCGATACGTTTGACGTACTTCTTGAGCCCGCATATCGCAGCGATATCCGTCGCTTTGCTGGACCAGGGAGATACGGATCCTGGCCGGGACAGGACATTGCCTTTGTTGCGTTCCCCACGCAAGGCATCGGCGGTGCCCGGAAGCATGTTGTCATCTCCATATTGAAGCAAGCAACTGAGAATCAGCTGCGGCTTGGATCCTGGTTGGTACAGTTCCTCCTGCAACGAGTCGACGAGGTGCAGGTGGACCGCGTCCACGGAGATGATCTTCGGACAACGCTTCTG…
g9030.t1	ATGCTTCCGGGCACCGCCGATGCCTTGCGTGGGGAACGCAACAAAGGCAATGTCCTGTCCCGGCCAGGATCCGTATCTCCCTGGTCCAGCAAAGCGACGGATATCGCTGCGATATGCGGGCTCAAGAAGTACGTCAAACGTATCGAGCGAGGTGTTATCTTTGCCTTCCAGATTTCCGAAGGAGACCTGACGCGGGACGACCTCGCATCCTTCGCGGATCTCATACATGACCGTATGACTCAAGTCGTCCAACTCACGCATCCTGACCCCGAGGTCATATTCTCTCACAAGACTACAAAGCCTCTCGTCACCGTTGACTTGATGTCAGACAGCAAGAATGTCGGAGCTGCTCGCGAGAAGCTGGTCGCCGCAAACAAGGAGTTAGGGTTGGCATTGTCT…
g9031.t1	ATGACGTCCACACCCGGCGACGCAGCCGCCTTCGAGGCCGTTATCATTAGCGCTTGCGCCGAACATGAGCGCTCTCATTGGAGGGAGAATGGCTACAGACGTTACCTCGTCATCGACGGATTCTTCGTTAAATTCGACAGTTACGGGTCTCTGTACCCTGAATTTGAGACGCAGACGTACGTCTTCCAGTGTGCAAAGAGCAACATGAGCGCGCCACACGTTCCTGAGGTCTTTCAATTCTTCCACCGTGACGATCAGATGGCGTACATGGTCATGGAGAACATCAAATTTACACCCACTCCAGTCCCGGACCTTCCCCAAAGGGTGGCACTGGCAATCCAGTGGCTTCGTGATCTTCCAGCTCCTCCTCCCGACCGTGTCCGGATTGGCCCTCTAGGA…
g9032.t1	ATGGCTGTCGTCGGCGTCGATTTCGGTGCACTACACAGCAAGATCGGTGTCGCAAGACATCGAGGAATTGATATTATTGTCAATGAGGTTTCGAATCGCGCTACTCCTTCCCTCGTTTCCTTCGGTCCCAAGCAGCGATCGATTGGAGAGGCCGCAAAGACACTCGAGACTTCCAACTTCCGCAACACGATCGGTGGCCTGATACGACTCATCGGACGGACATTCCAGGATCCCGAAATTCAGGAAGTAGAAGCGAAGTTCCACAATGTGAAAATGGTGGACGTGGACGGATCGCTCGGCGTAGAAGTGCAATACCTGGGTGAGCGACGGGTATTCACCATCACGCAGCTGGTCGCGATGTATTTGGCAAAGCTGCGTGACACTGCATCGAACGAGCTT…
g9033.t1	ATGGCGACAGAACATACAGGCACACATAAGGACCCTGTGACGGGCGAGATGATCTCCAAACAGGAGCTCAAGCGGCNNNNNNNNNNNNNNNNNNNNNNNNNNNNNNNNNNNNNNAAGGCTGCAGCTGCTCCCAAGCCTGCTGTGACTCAGAATGCAGCGGCACAGAATGAGGATGAGTTGAGCCCGAACCAATACTTCGAGCTTCGTTCTCGGCACATTCAAAAGTTGAAGGAGACCAAGTCCCCGAACCCATACCCTCACAAGTTCGAAGTCTCGATATCCCTCACCAACTACATCGAGAAGTATGGCCAAGAAGACAAGATCAAGCCTGGAGAGCGATTGAACGGCGTAGTCGAATGCATCGCGGGACGCATCCACAGTCTACGGGAGTCGAGTCGC…
g9034.t1	ATGGAGCTCGATGAGTTCAACGACTTCAACTCGGCCGAGCATCCGCTCCACAAGATATACGAGGTTGAATACGATTCCCTAAGCCAGACGGACATCGAGAAGATGATGAAGGCGGATATCGACTACATCAGCGAGATATGTGGGGTCGACATACACGCGGCGTCCTTGCTTTTGCGATACTTGAACTGGAACAAGGAGATGCTGATAGAGAAATACATGGACAACCCGATGATCATTTCAACTGCTGCAGGCATTGTACCGCCCAAGAAGGCGCCAGAGCCTGCGCGCTTTCATTCCTCGTCCTCATACTTGCGCTCTACGTTGGGCACCCAACAGAGCAGCAGAAGCGCGGCGACACCTGGGCTTCAGCTTGGCATGTTTAGGATCCTCGGACGAACC…
g9035.t1	ATGGAGCTTGATGCGTTCAACGACTTCAGCTCGCAAGAGCATCCGCACCACAAGATATACGAGGTTGAGTACGATTCCCTAAGCCAGACGGACATCGAGAAGATGATGAAGGCGGATATCGACTACATCAGCGAGATATGTGGGGTCGATACACCCACGGCGTCCTTGCTCTTGCGTCACTTGGACTGGAACAAGGAGAGGCTGATCGAGAAATATATGGACAACCCGACAACCGTTTCAGTTGCTGCGGGCATCATACCGCCCAAGAAGGCGCCAGAGCCTGCTGGGCGCTCGAACCTTTCGTCCTCGTCCTCGCGTTCTACGTCGGGCATCCGGAAGAGCGGAAAAAGTGCAGGGACTCTTGCACTCAAGTCTGGTGCCTCTAAGATCCTTGAACGA…
g9036.t1	ATGCTTCAGCTGACATCTGATCACTTTCCTATATTCGTGCCGCTCGGAGTCATAGGATTCTACCGCTACCTCTGGTACCTCATCCGCATCGCTGCCTGGTCCACCTACCGCCCAATCCCGCTCCCCGAAAATCCCACCTACGTCGCCTCAGAAGATGTCACCATCATCGTGCCCACCATCGACGCCGGCGAGGAGTTCATCGAAGCCGCACACACCTGGCTCGCCGGCAACCCAAAGGAAATTCTCATCATCACCGAGGAGCGCATGCGCGGCCCGCTACAGGCCCTGGCGGATGCGGTCGACCCCGCGCACATCCGCGTGCTCACCGTGCCGTATGCGAACAAGCGCCTCCAGATGGCGCACGGCATCCGCCATGCGACGACGGACATCATCGTGTTC…
g9037.t1	ATGGTACCGGAGTGCGGTTCACCGGATTGGGTTGGGCAAATACAATCCGAGTCGGTCGATCGAGCATCAACGTTTGATCAAGTCAAGAGTCCAAGACCATTCTTGTCAAGACGAAGGGTTCTGCCATCCCACCCTTTCCCAGATGAGCTGCTCTTGCATTTGAAATGGCAATATTATGGTGTGGCGCTGCCGCAGAGTGCTGTAAATGTCTTGGAGGGATGGCGAAGCCGGGGAATCTATACGGTCACTCAAAAAGCGAGTTTGCTGCAGAACGACGAAGGAGCTAGGAGGAGGGGAAGGTCGCCGGTCGCGCACGATCAACCTTCACCGGGAGAGCCGCTATTATCGAGCTTCACGCATCCACCATGCCGTGCTGTTACGACCATGTTGGCTGACTGG…
g9038.t1	ATGTCTCTCTCTCCTCTCTCCAGTAGTTCCTTCTTACCCTCCCTACCACCCACCATCCGGTCTCATACACGTCTCCGTATACGTTTCGTACGATATCACATACTGTGTGCTGGCCTGGTCCCCTCTTTCCTTGACGATTACTCCGTTCTTTTGATCGTATCTAGTGAGTTCGCCAGTGGCATTCCTGATGTGGACTATCCACCTAGGTTCAAGCTACCGTGA
g9039.t1	ATGAGACAGAATTCCGCGAACCGCTCGGTGAGGTCGCACGGCGTCCTAGGATATACAGAAGCTGTCCACTCGAAACCCAAGGTCCCTCGCGCATTGGCGCGGGCAGAGCCTCGCCAGCGAAGGGGAGGAGAGCCGGGGCACGTGCATCGAGGGAGACCTGCGAACGGCGGGCTGCGCGCCATTCTTGTCTGCTTCCTCCCTCACCTCATCGTCTCATCACTAGCGTTTCTTCCCCTTCTGACAAATCGTATGCGATTGAATAATTACCATATACTGCTGGCCGGAGCCAGCCTGGCCTTGCAAGCCAGCGCTGCGCCTATCCGCGTCGTAGTCGTGACGTCTCATCATGAAGTGTCTACCCAGCCCTTCGTCGACGCCAATGGCGAGGCCAGCAGCCGG…
g9040.t1	ATGAATCGTCTCGATGATAGCAAATTTCGTGCCGAACAGCCCGCTCTAGAGGACGGCCGTGCGTCCCTGTTCGATCGCCGTCGTTGCGTTCGCTACCTAAGTCCAAACGCACTTTCAAGCACGGTTGAGACGATGCTGGAACTCCATGGGTCTTCCCATTTGACTCAGACAAGGCGTGATATTCTCCTGAAGAGCATCCAGAAACGTTGTCGGAAGATCGTCTCCGTGGACGCGGTCCACCTGCACCTCGTCGACTCATCTGATGAGGAGCTGTACCAACCAGGATCCAAGCCGCAACTCATCCTCACTCGCTTGCTTCAATATGGAGATGACATCATGCTTCCGGGCACCGCCGATGCCTTGCGCGCAGAGCACAACATTGCCTTTGTCCTTCCCCGA…
g9041.t1	ATGTTAAGCTTGCTCAAAAGGGCCCATGCGGCCATCAAGAACTCAATTAAACGACTGAAGAAAGTGCAACACGCTTTTGCGGAGCACGACCATGCGCAAGGGCCTACTGGCGCCATCTTCGAGGCGATCACTGGAAACACAAACATACACACGGATGACAACAGGGATGATGTCTCGTCAACATGCTTCACGATCGACGGGTTTGAGGAACATGTATCGGCAACGGAGGGCGATGATGGATGCACGGATGCTTCGGATGAATACGAGTCTACGTTCCACATGCGCTTCGGCGCGCGGGTTTTGCAACCGATCCCAGAGATTGGGGCTGACAACTTCCCCGAACCGGTTCTCTACCTTGATGGTTGGGACAACACGGCAGATTTTGAAGACGAGCATGTC…
g9042.t1	ATGGTTCACATACGCATCCTGAAGGAACAAAAACGAGTACCTATAGGACGATATAAGTTAGCCTTCAAATGGCGATCATCTGAAGATACTTTGTGGGAATTCGGGGAGTGGCACCAAGGGACTGCATGTACATACGAATGTCATCATACGGTCGAAGCGGGAAATAACGGACGCATATCACGTACGGATGTTGTAGCTGAACTGGCAAGGAGTCTGCCACTAGCAGTCCTAGCAAAAAATGGTAATATGATGAGATTTTCCGGAGTTGAATTTTGCCACAGTGAAAAGACCAGCGACGCAAGAAACGATGTCAAGCACAACGCACGCCTAGCCTACCTACGCCAATGTATACAGAACCGCATGATAACCGGTCAACTATGGCAGTATGAGGCCATGATT…
g9043.t1	ATGTTGCTCTCCCTTCTATGGCGCATCGGCGCAGCTTTCAAGAAGAGACTCTTGCACAGTGTACAGCCATATCGCTCTGACACGGAGGTTAAGGCTGGCTGTGCGGGAGAGGTCGGCATCGAATGCGAAGTCGCACCTAAGAACCTCGACATAAATACGACCAAGACGGAGAACGACAAGCTAAAACACGGTAGCCACTTTACGACTCTGGAAGTCATTGACGGAGCATCACGCGGAGGACTGGTCGTGGAGTCGACCACCTGCGTCACGGATCGTTATACGTATGGGCAGCTCGAGGAGAATGCACTTGTGCAACATGGGACGGCACGGATTATGGACGACATACCATCGGGCATCATCGGTCGCACATCTGGCACTGTCAACGACGGCTCAGCGATG…
g9044.t1	ATGGACTCGGATGAATCTTCTATTCTCTCCATGCCGATGTCTGTATCGCCGAGTTTGCCGCATGGGGAGCCCGACATGGTGACAGAACAGGTGAACGTAGCGCATTCCCAGCAGCCAATGTTAGCATCAGTGGATTCCTGTCTGCCCACGGTTGTGGCAAACCGTGAACACAATGGCTACACCGTTGAGAGGATGAGCACGTACACCAGGGTGTCGACACTGCCCACGTTCACCAGGCCACGCAGAACGTCACCGGTGGAGTTGAACTTTTACAAGGGATACTTCAGTTACCTGCAGTCGGAGAAGGCGTTTGCAATGCAGCAGACCCCGAGAAGGCTTGCTGAGATGAGGAAGGCTCGTACGGCAAGGAGGGGAGCAAGAGAACTGGAAAGGCGTGCT…
g9045.t1	ATGTTGCTCTGCCTTCTACGGCGCATCAGCGCAGCGTTCAAGAAGAGGTTCTTGCACAGTCTGCAGCCACGTTGCGCTGACACGGGTGTTAAGGCTGGCTGTGTGCCAGAGGTCGGCATCGAATGCGAAGTCAACACTAAGAGACCCGACATTAGTAAGACAAAGGAGGAGAACAACAAGTCAGTGAGTCATTCAACTGCAAATTTTGTACCAACATCGGGGCTCATCACGTCGAAATCGGGTCCCGACGCAGTATTGACTCGGTTGAACGACACTGTTTGCGCCAATGCGGCGGCTGTCAATGGTCTTATTGAACACGGTGGCTGTCACATTACGACTCTGGAAGCCACAGACGGAGACTCAATCGGAGCATTGGCCACGAAATCAACCGCCAGTATC…
g9046.t1	ATGGCAGCTGGATGTACATTTTTTCTGGTCGCTTTCGTCTTTTATGTCTCATTCTCCAAGTTTCGCTCTGCAAGGAGGAATCCAAACGGGTTGCCTTTACCTCCCGGTCCCCCTGGACTCCCTCTCATTGGCAACGCACACCAACTACTGGGAAAAAATATGGTGACTGTGCTGGACCAATGGGCAAAGGAATATGGCCCGTTAATACACTTCAAGCTATTTGGCCGCTCAGTTATTGCTATAAGTTCATCCGAAATTGCGAGGGACCTTTTAGAAACACGTCAAAGGAATTACTCAGACCGACCAGGTCTCATATTGGCATCAAAGGCTATGCAGGGAGACCTAATGTTGCTCTTCATGCAGGCCAACGAGCGATTCCACAGGATCCGCAAGCTGGTC…
g9047.t1	ATGACGACTCCGATCTCCACTAAATTGACCAAGCTGTTTAACATTACGAGCCCGATCGTGTCGGCTCCCATGGCTTACGCCACAACTCCTGCTTTGGTTGCATCCGTCATCGTCGGCGGAGGGCTCGGATTTCTTGGTGCAGGAAATGAGCCCGCCAACAAGATAGCAGAGGCCCTTGACCAGGCACGTGCCGCCGTCGGCAAGGACAAGCAACACCTTGTCGGCGTTGGTTTCGTCGGATGGGTCCTGGACATGTTTAACACCGAGGCGGATCCTCGTCTGACCACGATCCTAGACAAGGCACCCGCTGCCGTCTGGTTTGCCTACGGCCAGGATCTCGGTAAACACGTCGCCCAGGTTCGCGCGCACGACGCCGGTCGCGATCACAAGACCTTCGTG…
g9048.t1	ATGTCGTCCGAGACATTTCTCCGGAAGCCTGGTGAGCAGGAGCTCATCCCCTTGCCCTCTCCGCAAGAGATCATCGAGACCGGTTCAACGATGTTCCCCACCAAGCCTCCGCGCTATCCTCTCTTTCATTCCGCCATTGTTGAGTACCGCAAGCAGTACTTCTCCTTCTACTTCATCTATGTCTTTCTCCTCATTCTTCTCATGTGGGCCCTCCTGCCCATCTATTGGGCGTCGTTGGCGTACACCACACAGCATACACAGAAACTAAGTGTCTGGGTCGTGGACTTTGACCATTCGACAATAGGAAACGGAGTGGTGGCTGCTGTGCAGCGGGCTTTAGATAACGCAGATTCTGCCCCTACTCTCGGATGGCAAATTGTGAACAGTTCCGATAGCATG…
g9049.t1	ATGGGCAAACAAGAAGTGGTGGGCATCGATAGCAAATCATGGACAGTGCGACCACTGTCATCCCGTGGTCAGGTTCAAGCAGACAAGGCAGATACACCTGTGCGACTGCACCGGCTCATGAGAGATTCATACCATGCAGAGCGGAACGTGAATGGGCTTGTAAACCTAGGCGTCGCAGAGAACACATTAATGCACGAAGAGCTGCGAACATACTTCGAGGGTCGTTTCTGCTTGACGTCTGAGGACTTCACGTATGGCGACGGACTGACAGGCACCTCTCGCCTGAGCAATGCAGTAACAAGCTTTCTCAACTCGTATTTCAAACCCTACCGATCGGTTGAGCCATGCCAAATTGTCATAGGCGCAGGGTTAATGCCACTGATGAGCCAAGTTGCTCGC…
g9050.t1	ATGCCTTCGGATTTGGCGAGAGGGCCTGTCCAGGGCGACGTGTTGCAGAGGCCACTCGATGCTGTCACAGGCAAACCGATCCCGATAGATTCTAATAGGGAGACAGGATTCGCACCTGTTGGTCTCTTACGAGCACTTCCATTTTCGGTATCGATAACACCTCGAAATGCGGGCCGCTCGCAATTACTTGCACGCATTGTCGAGGATGAGAACTTGTGA
g9051.t1	ATGTTTAGTGGTGCACAGGCTGTCGCAGTATTCGTCTTCATCCCTATTGTCTGCTACGTCATATTTTCGGAGAGTCTCTCTGGCTCGAGGGGTACGAGAGGCTTGCCCTTGCCTCCAGGTCCACCAGGTCTTCCTTTTATCGGAAATGCACACCAGATCATGGGCAAAAGTATGGTGACCGTGATTGAGCAATGGGCGAGACAATATGGCCCTCTCGTTCATATTAGATTATTCGGACAGTCCGTCATCATCATAAGCTCATCCGATATTGCAAGAGATCTGCTGGAAGTGCGCCACAAGAACTACTCGGGAAGACCAAACTTCATCATGGCATCCAAAGCAATGCAAGGCGATATGATGATGCCTTTCATCCATGCAAATGAACGATTCCGTAGGGTT…
g9051.t2	ATGTTTAGTGGTGCACAGGCTGTCGCAGTATTCGTCTTCATCCCTATTGTCTGCTACGTCATATTTTCGGAGAGTCTCTCTGGCTCGAGGGGTACGAGAGGCTTGCCCTTGCCTCCAGGTCCACCAGGTCTTCCTTTTATCGGAAATGCACACCAGATCATGGGCAAAAGTATGGTGACCGTGATTGAGCAATGGGCGAGACAATATGGCCCTCTCGTTCATATTAGATTATTCGGACAGTCCGTCATCATCATAAGCTCATCCGATATTGCAAGAGATCTGCTGGAAGTGCGCCACAAGAACTACTCGGGAAGACCAAACTTCATCATGGCATCCAAAGCAATGCAAGGCGATATGATGATGCCTTTCATCCATGCAAATGAACGATTCCGTAGGGTT…
g9052.t1	ATGTTAGACGTCTGGACGTTACAGTGGTACCTTGTAAAGTGCTGCCGACACGTCAGCGCGAGTACTTGCGTAATGTCAATCGGTGGAATACTACAAGTCACTTTACAATGGATGCTCTTTAACATCACATTTATCCTGGTCATGCTATATTTTCCCTCTGGCATGAAGTATGTCGGTCTTGACCCCGACCATCTTGCCGTGGACTACAAACCCACTAGGACGAGGGAGTGGCGCGACCTACTGATTTGTACTTGGCTCACGATAGCACATTTCCTGCTGTCTTTCTTGTATACCTCGTACCTAATTGTCTCTGCGCAGTCTGATCCTAACAGTGATGGAGACATCCACTCCGACCCTCAAGTTGCTGCATGGGCCACATTCCTTGGGGCGTCCTCAGCA…
g9053.t1	ATGTCGGGCATCGACTTAATTTACGGGCCAATGCTCATCGGCGTATTCTTCAATTGTATCTTACTTGGGGTCATGATCATGCAGGCCTTCATCTACCACCAAACCTACACCACAGATAGCCGATGGATCCGCTACTTTGTTCTATATCTCGTCACTCTTGAATTCCTGAATACCGCATGCGACATGTATCTCATCTATCAGCCTTTGATACAAGAGTACGCTACCCCTGCGGCTGTCACATATTTCCCTATGATGCTAGCTGCTTCACCGATTGTAACGGTCTGCGTATCGACCCCGGTACAGATGTTCACGGCTTGGCGTATAAGTATTGTGTCGCAAAGCAAGAAGATTGCTGCGATGATATGGCTTTTCTCCGTGATCTCCTTCGTGGGCGGAACA…
g9054.t1	ATGGCCACATTTCCGATAACCGAGCTGTTCCCACCGAGCTTGATTGTCCTAATGAGGGCACAGTACCTCAAAATTGACAGGACACTTGCGTGGCTTCTTTCGACTGTGCTCATGATATGTCTTCTACTTTCGTGCGTCCTCCGCAAGAATCTCAAAGACAAAGATGGACATCCAATTCCACCTGGCCCACCCTTCCGTTTCCCGTTCCTTCCAAAATACCCCGAACGGATCCTGCACAAATGGACAAAGAAGTACGGACCAATATACTCCGTATGGATGGGAAACCAGCTTTTCGTTGTCCTGAACGATCCTCATGTCGCTCGTGATCTCCTGGTCGTGCATGGTGCAAATTTCTCCAGTCGTTGGAACTACTTCATGAAGAATCAGACGATCCTGAAA…
g9055.t1	ATGGCGAATGGTGGCATTGCGGCAGACACTCCGCACTCCGCGAGCGACGAATATAAGCGCCCGTACTTCAACCGCGTCGACGCGTCTTACCCTCCCTCTTCACACTTGTCCCTCGACCACGACCACTGCCTTTTGTCAATCGTCCGCTTCACCTTCGAACATCTATCTCTCATCGCGCATTTTCATCAATCGCGGCCACTCGACGCTGGCTACGTGGGAGAGGTCGGCGTCGAATGCGAAGTCGCACCTAAGAACCTCGACATCGATACGACCAAGATGGAGAACGACAAGCGATCGAACACCTCCATCCTTCACGCCTGCCACGATGTGGCAACCACTGGATTGAACAATATTTTTTGTGCCAACGCGGCAGCTGTTGACAGTTCCATTAAACACGGT…
g9056.t1	ATGTTTCTCTCCCTTATACGGCGCGTCAGCACAGCTTTCAAGAAGAGATTCTTGCACAATCTGCAGCCAAATCGCCCTAATACGGGGGTTAAGACCAGCTGCGTGCAAGAGGTCGGCATCGAGTGCGACATCGCACCTAAGAACCCCGAAGTTAATACGACCAAGGAGGACGACAACAATCTGTGGGACACCTCCATTCCTCACGCCTGCCAGGATGCGGTACTCGCTCGATTGAACGGTATTGTTTGCACCAACGCGGCGGCTATTGATGGTCTTAACAAACACGGTAGCTGTTACATTACGACTCTGGAAGCGACAGACGGAGCATCAGTCGGAGGATTGGCCACGAAGTCGACCGCCAGCGTCAAGGATGGGCGTGGCGATGGGCAGCTCGAGGAG…
g9057.t1	ATGACGTCCACACCCGGCGACGCAGCCGCGTTCGAGGCCGTTATCATTCGTGCTTGCGCCGAACATGAGCGCTCTCATTGGAGGGAAAATGGCTACAGACGTTGCCTCGTCATCGATGGATTCTTCGTTAAATTCGATGATTACGAGTCTCTGTACCCTGAATTTGAGACGCAGGCGTACGTCTTTCAGTGTGCAAAGAGCAACATGAGCGCGCCACGCGTTCCCGAGGTCATTCAATTCTTCCACCGTGACCATCAGATGTCGTACATGGTTATGGAGAACCTCCAGTTTACTCCCACTCCGGTCCCGGACCTCCCCCAAAGGGTGGCACTGGCAATCCAGTGGCTTCATGATCTTCCAGCTCCTCCTCCCGACCGTGTCCGTATTGGCCCTCTAGGA…
g9058.t1	ATGAGTGCGCCACACGTTCCTGAGGTCATTCAATTCTTCTACCGTGACCATCAGATGTCGTACATGGTTATGGAGAACCTGAAGTTTACTCCCACTCCAGTCCCGGACCTTCCCCAAAGGGTGGCACTGGCAATCCAGTGGCTTCGTGATCTTCCAACTCCTCCTCCCGACCGTGTCCGGATTGGCCCTCTAGGAAGCGGTCACGCCCGCCATAAGTTTTTCAAGGACTACAATGCGCCTCTGTCTTTCTCAAGCATCCAGGCTATCGAGCGGTACTTGAATAAAGCTAGTACGAAGGTCACGCCTAGGTCCGGGCCAGTAGCGCTCGTCAGCCTTTGCAATGAGCGGCTGGTCTTTACCCAGTCCGACATGGACGAGAGCAACTTCGGCGTCGATGTC…
g9059.t1	ATGTTGCTTGGCTGGACCTTGCTGGATGAGAGCGACGGACCGGTGACTGGCTTCTGTAGACCAACAAAGCACAGTGAACTCGGTTTAGGCCACGCTCTTGCAGGCGTCTGCCTCAAAGGTTTCGTGACAGAGGGTGCCCTGGCGGTCTGCAAAAACGAAGCTCTCACGCGGGTGGACAGGCTGCGGCATCACCAATGGAATGGTGTACGGGCCTTTGGAACTGGTCATGCTACCACACAATCATTTGCCGTCATCATCCGTCCGCTTCACCCATCTCGACCACCCCTCTCCAAGGTATACGCCCTCGGTGGGCATGACCCAAGGCGACGAGGGACGACTGCCGGAATCGTTCCAATCCTTGAGGTCAATGTCCAACGTCTGCTGGTAGTCGTCCGCCGA…
g9060.t1	ATGTCGCCGGACCATGGCATCGCTAAGGGAAACATCGGCAACAACGGCCCGGTCGAAGCGCACAACACCTCGGACGACTGCAACACTGACTCCGACGAGTCAGGCCTCCCCTCTACGCCGCTCTCCCCGCTGTTCAGCTTCCCGGCCACGCATTTGGACCGTGACACGAAGACCGGACATTTTGACGCCACGATTCCTGACCGTCTGCTGGCCCCACCTCTGCAGGAACCACCCGTCTCATCGAAGGAACAGCCTACAGCTGTGAAAGCGTTCGCGGGAGAGATTGCCAGGTGGCTCGGCGAATACAACGAAGCTCACCGGGACGATGGGGTTCAAGAGCGTTTGTCGCAGCGACACGGACAGGAAGATGGGATGGACGCGACTCTGGAGACGGAGACG…
g9061.t1	ATGTCATGCGGCCTCGGTCCGACAGGGGCCTGCCTCACTCGTTCGGTACTGGACGCGGTCGCTCGCGGAGCCCTTGATACTCTTCCGAGTTTCCGTCACTGTCAGTCCGGCTCTTCCAGTCCGAGAGCCTCTCCTCGAAACTTGAAGGCCAGTTTGGATCGTAGAATGGCCACAGAGGGCGATGGACCTCGTCGACCGAACCCTGTACGCGTTTGGCGTCCGCATTGA
g9062.t1	ATGCCAAAGTCAACGATCCATCCGAACTCAACCTTCCGCTACACGAAGGTGAGAAAATTGCCTAGAGGGATCGTTTCGATAACCTGCGTTTCACGACGCACGTGCAACACGAGGCTTATCAGCCGAAGTAACATCAGCCCAGAGCAGCAGGGGTTCTCCCCCTTCCATCCTTACTTCCTCATGTCAGACCGCCCAAAAGTTGACCAGAAAGTCCTGCGGCCAGCCGCCTCACCCACCCAGCTACGGCGGGACCCGAAACGAGCGGCGTCCCCATTCAACAAGAAGAGCGCCGACATCATCGTCCGGTCAGCAGATGGGATGAACTTCCACTGCCACAAGGCGGTGCTCACTCTAGCATCGCCGGTATTCGAATGCATGTTCCATCCCCCGCCGCCGATC…
g9063.t1	ATGTCCATTGAGGGCTGGGCTTCCGATGGACGACTCGGACACAGCGAAGCCGAACAGGATTCGCTGGTGGGAGACGAGCGCGCAAAACCAACGCAGGACAAGGCCTCTGTCGTTGGTAAAACTGGCCATGAAAGCTCTGCAGCAAAGGCAGGAACAGAAGACATTTGCAGCACCATCATGGACGACTCCTCTCCTCTTGTTACTCCGACATCCCTGTTCTCCGGTGTCTCCTGCATGCATGAACACATCAACATGAAGGCGGAGTACGTAGACGTCATGGCCGCTGAGCAAGTGGTGCTAGCATCGGTGAATTCCCGTCCATTCGGTAGCGAGACAGGCCCTACGGATGTCGACAATGCGGTTGAGGCACCCAGCATGGATATTGAGCGCTCAGGCTTC…
g9064.t1	ATGCGTGTGAGAGTTATCACTGTAATCCTGCATCGATATGGGTTCGTCCATGCGATCTCGCCCGATTCATCCATCATACCGTTCTGGCAGGTAGCAGGAATGAGGGTGTCCGAGTGGCGAGTGGTGCGATGGCGACGAGCGCATATCATACATGGGCTGACCTCGCAATTGACCCTGGTGACTTATCTAGCGGGGGAATCACGGATGGCAGACACTTGTAGTGGTGGTCGAGGGAAAGGCGTGAGGAAGGAGGCCAAGGCGCCTGGAATACAATTGTCCGCCAAGACCGGTAGTCAATGGCCTGTGGCTGAGCTACCGTTTCCTCTCCGGGAGCAGGAAAACTTGATGCAGATGGTCTATGCGCAGCCTCCGGACAAATTTGTCACCCTCGGACGCCAG…
g9065.t1	ATGGAACTCTCGAAGGATGGCCGTCGAAGCTTCGCACGTCCTGTGATGCATCGTACTATGGCGAGACAACTCAAGTATCGGACATATGACCCGCGGAATATTGCGCAGGCAATGCAACCCGCGCCCATTGCTGACACCGACCGAGCGATCATATGCGACCACATTATCTGTAACTCTAACCTTCTGCAGTCCGCATCACTCCGACGGGTTTGA
g9066.t1	ATGAGTGCCTCCTCTGCACGCCCCGCCCAGCCGCCCGCACCTGCCAGCAAGAGCAAGAGCCGGGTGCGCGCCAACGTCAGCAACGACCACCCCCACGATGCGAGCAGAAGCGGCGATGGCGGCGGCAAAGCGCATGGCGGACTCGTTAGCGAGGCCCCAGACCAGAACGAACGGCAGCCTGGTCCGTCGCGGCCCACACAAAGCCATCGGGAAGATCACGGCAGTATGCGAATCTGCGTTCGCGGAGCTCGCATGGGACACCTGCGCAATCCAGCAGGATTTCGGCCTCGCAATGCAGACAACGAGGCAGACCATATCGCATCCCGGGTCCTCCGTCCGCGCTCACGCTTGCCTGATGCTGCTCTCGTCCAGACCGTGCACGCCGGCGACGGTCGCAAG…
g9067.t1	ATGGCTGCCGACTTCGATGCCAGGACGAGATATCGCCTGAATGACGAAGTCCGGTTTTGGTGGGGTTCCCCCGGCCAAGAGAGGGTGCTTGTTGGCAGGGTGTATGCCATTCAGATGACCCAGGACCTGCGTGTAGCCTACGCGATTGAGGTCGTAGATGACAACGCGGATCAAAGACGCACCAGACATTTGAGGGTACCGGAGAGGGCGATCAGGGGCTTGACTCGCAATAATCCGTTGCTCAGGCGGTTGCGCCACCGCCTTCACCTTCGTTGA
g9068.t1	ATGGCATTCCTAGCACTGCTAATAACGAGACAAGCGGAGCACCACGCGGTTTCCAATCCGAAATCTCGTTCTGGACATCTCAATGAATTTGCGCATTGTCGACGCAGGTATATTGTCCAAGGTCGTGCTGCAGCGGTAATACAAGCTCGACTATATGCTAAAGTGACTAAGCGAGATCCCAACAAACATGAGATCGTCGCTACATGA
g9069.t1	ATGATCCTGCCGCGGCTGCGTGGACGGTGTCGCCGAATGGCGGGAATACAAGAAGTTCGGCGGCGTGATGCTGCCAAAGGGCAAAGAAGACAATCTTCCTATCTCGAAGGCGCTCATCTAATTGCCATTGCTGATGTGAACATTCGGCGGTATCATGGCATTCCTAGCACTGCTAATAACGAGCGGAGCACCACGCGGTTTCCAATCCGAAATCTCGTTCTGGACATCTCAATGAATTTGCGCATTGTCGACGCAGGTATATTGTCCAAGGTCGTGCTGCAGCGGTAA
g9070.t1	ATGAGTTACCAGGACTCGGAGCAAGTCATTCACGACAGAGTCAACCTCGGACGGCTGGTCCGTAAACTGGAGAGGACGGTACAGGAGGAGGAATGGGACAATACAAACCCATCATCACGGCCGACATGGGTCAAGACGCAGGGGATGCTGCAGAAATTGAAATATGCGCGGAAACTTCTCAGTAATGTCGAGATGTACGAAGACAGTCCTGATGCTCAATATGAGCGATTGCGGGAGACAATTCATCGTCTGGAAAGCGTGGTGAAGGAAGTGGACAAGCGCGTCGCTCTCAAGCCTCATCGCCCAGCCCCAATCTTACCCACCATTCCGACTCCACTCTTCGCAATACGAGTAACAACGCCAATGCCACCATCCGCTATAACACCGAGTGCTTCCAAC…
g9071.t1	ATGTCCAGAGGAAACTACAACAACCGAGGCGGCGCATTCCGTGGTGACCAGAGCAGAGGACGAGGAGGTCGTGGCCGCGGACGCGGAGGCACTCGAGGCAACGGTTTCCGCGGCGGAAGGGGAAGAGGTGGATACATCCACTTTGACGAATTTGACTTGCCCATTCAACAGTGGCCAGACAATGATCCGCCAGCTCGCGGGGGATTTATCACCCCTAGAGGCAGAGGCCGTGGATGGCCGGGAAATCAGGGATCAGGCTACAACAGTCCGATCCCAACGCGAGGAACGGACAGCCCTCGCAGTCGGGGACGAGGGCGAGGACGAGGATTCTCAGGCGACACTACGCCATATGGAGATCAGGGCCGTAGTGGAAGGAGTGAAGGCTATTTGAAGTCGCGG…
g9072.t1	ATGGTCGCGTTTTTGCAAAGGGCTCGGGCAGCCGTTCGAAAGAGGATTGCTGACCTCATACATACGCGTGATCCTCCTCCACAAAGGGAGTTTACGCGACAGTCCAGTGTTGCCGACTACCAGGTCGACACTAGGAGCCAACATTTCAACACGGGCAAGGACGAGGACGACAAACTGTCGGACCTCTTTGTCTTCAACGCGTTCCAAGATTGCGACTTGGACACGATAAGCGAGATTGTTTGGGCAGAGAATCCGGCTGGGTTCCAGGCTACGGTTGACGAGGACTTGGTCAAGACGCTCCAGCAGTCGATATCGGGGTACTCCTGTGTGGAGCCTGCCCCGCACCCCGATGGCCTCGACTACGTCGTGGACTATGCAGTGAACACCAACGAAGAGGTT…
g9073.t1	ATGGTCGCGTTTTTGCAAAGGGCTCGGGCAGCCGTTCGAAAGAGGATTGCTGACCTCATACATACGCGTGATCCTCCTCCACAAAGGGAGTTTACGCAACAGTCTAGTGTTGCCGACTACCAGGTCGACACTAAGAGAGCACAAACCAACACGGGCAAGGACGAGGACGACAAACTGTCGGACCTCTTTGTCTTCAACGCGTTCCAAGATTGCGACTTGGACACGATAAGCGAGATTGTTTGGGCAGAGAATCCGGCTGGGTTCCAGGCTACGGTTGACGAGGACTTGGTCAAGACGCTCCAGCAGTCGATATCGGGGTACTCCTGTGTGGAGCCTGCCCCGCACCCCGATGGCCTCAACTACGTCGTGGACTATGCAGTGAACACCAACGACGAGGTT…
g9074.t1	ATGACTAGCAATTCACATTTCGGAAGTTATTTAGCCGAGCATGCGAGGGACCTGAATCTGAGCTGGGCTAGCGCGAACAGAACACCACATCACTTGAATAACATGAAGATGCTGCTCTGGGGTGTTGACACAGGCCAACCAATCACACCCGAACGCTATGGTTCTAGTCACTACAATATCATATTCGTTTGTGATCTCCGAGCAATCTCGGAGGAATCTTAA
g9075.t1	ATGATCAATCACTTCAGTATCAAACTTCTCTACGGACTCGCGTTCTTCCTCATTGCCGTGATATGGTTTTGGACAACCGAACAGAAGAATCGTTCGCGGCCGCCAGGGCCGAAGCCGATTCCGTTGCTGGGGAACATGCATCAACTGCCGCTAGAGTATCAACACTATACTTTCAAGAAATGGAGCGCCTCGTTCGGAGAACTCATTCACGCGCGGCTGTTCCGCACTGAAGCGTTGATCCTCAATTCCCAACGAGTAGCCCAGGACCTACTGCAGAATCAAGGATCATCATGTTCGGGCAGACCTCGGGCGGTTCTTTATAACGAATTGATGGGTTATCATATCGACTTCGCGTTCATGCAATATGGTGAACGCTGGCGCAAGCAGCGCAGAATGGCT…
g9076.t1	ATGGTCCAGACGTGGTGGGCAGACTATTTCTATGACCATCCTGGTCATGCGCAGCGGGCATTAGAAGCGTACACAACTGTCCAACGTGAGAAGGTAAAGGTGTGGTGCAAGAGATGCTTCGATCGCCGGGTTGCAGATGAACTTCAAGCAGAACAGGATGCAGTCGCCGATGGCAGAGCTACATATGTGCGAGATAAGGATGACATTATGGAAAGACTTTGGGGCCTATCAAAAACGGTTTCTGTCGCAAACCGATGGATTGAACGTCGTGGCGAGAACTGTCTGCGACATCTGTCAGTCTGCGAGCATCAGGATGATGCCATCAAGTCGCGCGCCAAGGCCGAACATGACGCGCGCAATCTTTCTCCACGCAGGAAGCATCTTCCCTCACACATCGCA…
g9077.t1	ATGTCGTCTCAATATACGTTTAAGAAATGGGGCGAAACATTTGGCGAACTCGTCTACGCCAGGCTATTCTTGAAAGATGCCCTTATCCTCAACTCCTTCCGCGTAGACCACGCTCAGTTCTTCTTAACGAAATATTGGGATATGATTTCGATTTTGGATTCATGCAATACGGCGAACGCTGGCGCAAGCAACGCAAAATGGCTCATATCGCTTTTTCAGACGAACGATCGTCTGTTGAGCTATCGTGCCATACAACGACGAGAAGCGTACACTTTGATCGCTGAACTGTACGAGAATCCGAGTCTGCATGAGCAACATATAAGCAAATTTGCAGCTGCTATTATTTTCGATATAACCTATGGCTATAGGATAACTTCATGTGATGACGAGTATTATGTT…
g9078.t1	ATGGCCTCCTTCTTCGACTCAATATGCATGTGCTGCTTCCGCAGCCGTTCGCGCAGTCCTGATGGACAGCGACAGGGCGAGACGAACGAGCGTACCCACCTGATTCCAGAGACAATTGAGGAGCAGCCAGTCAGCACGTATGTCGTCGACCAGCAACAGATGGACGCACGCCTCAGAACGATCGTGCGTGCGAAGGAAGGGAAGATGGTCAGCGTGAATGCCCCGTTACCATTCAACCTCGCCAACCACTCCGTCCTCGCCCTGTCCCAATCTGCCTCTCGATCCGCCTCCCTTCCGCCCTCCACCTCACGTCCTCATCGTTTCTCCTCCTCGTCCCACTCCCCGCCCCCGCATCAGCGCCACTTCTCTCCATCGCGCTCCTCATCCTCGCTCCGCCTT…
g9079.t1	ATGGCTTCCGGCTCGTCTATCAAACGCGCCAATCCTCCAACATCTCTCACACCTCATCCGAAGCCTACCATCAGTGTGGAGGAATGGGAGGCAAGAGCGCCTCTTGGAGAGCTCGAGATGAGGAGTGTGAGCCTTGTTAAGGCAGCCAGCGAGAAGGCTGTTGTGCCGTCTAAGTTCAGTCCAGATGAACCAGGTTCCTCCTCGCGCCCATCTACGCCCACTTTACGGGTTAAACTCCCTGCTGCAAATGGTGGCTCCAGACCATCGACCCCAACACCTACATCCGACGTCGCTCGCAGCGGTACCGCCGCTACCCATCCTCTCCATCCCAAACAGCCCATTCAGACCCCCCAGCAGTTCTATGACTGGTTTGCCCTCATAGACCGCTCGGTCGCACAC…
g9079.t2	ATGGCTTCCGGCTCGTCTATCAAACGCGCCAATCCTCCAACATCTCTCACACCTCATCCGAAGCCTACCATCAGTGTGGAGGAATGGGAGGCAAGAGCGCCTCTTGGAGAGCTCGAGATGAGGAGTGTGAGCCTTGTTAAGGCAGCCAGCGAGAAGGCTGTTGTGCCGTCTAAGTCAAGTTCAGTCCAGATGAACCAGGTTCCTCCTCGCGCCCATCTACGCCCACTTTACGGCGGTACCGCCGCTACCCATCCTCTCCATCCCAAACAGCCCATTCAGACCCCCCAGCAGTTCTATGACTGGTTTGCCCTCATAGACCGCTCGGTCGCACACAGTCAAGAGGCACATTTTCGAGCCCATCTCGAGAGCGTCTCAGGACATCTGGATACTTGCGACGCT…
g9080.t1	ATGTGCACTTTGAGCTGGACGTTGTGGCATGCCCCAGGTCAGTGCCCACGGGTGGAATACGGTGCCGAAAAGCTCGGAGCTACGGCACGTCATCTGCCCATAATTGCGTGCGATCAATTGCACGCAGTCAAACTGAGGGCGCTACAAGGCCCGAGTTGTGAGCGCCATACGGTCACCACCGTCGTCGAGCCGGCCCCTTTACAGATTGGATCGTGCCAAGCTGTGTGGCTCCTTGTTGACCTTGACGTTGTATCCACGGAGGATATTGCCACCACGATTATTCTTTGA
g9081.t1	ATGGCAAAACAACACCGACCGCGGGGCGGCATCCGAGCCCTCGTGGCCTTCCAGACGTCCCGCTGCTTCATTTCCGGGCGCAGTAGAAGGGGGGCGGCAGCGAAGGGGGTTGCTTTGCTTGCATTGCGGGCCCTGATCGTCGAGCCTGTAATCCTCATCCGCCGTTGGCCTCGCTTTCCCCGCCACATTGGCGGATTGAGCGCAATCACTTCTCGGATCACGAACTTTTGTACATCGTGGCATGGGGCCACTGCAGGCGGTTGTTCCTTGCGGCATTCCGTCAATCGCAGTATCTGCTGTCCAGCAACGTTCGTGGCTTCTGAGCCTCTGGCGAGGTCTCCGTGCTGGGCATCTACCAACTGGAAGGCGGGCGCGCTCCACTCCGCGCTGTATAATTCC…
g9081.t2	ATGGCAAAACAACACCGACCGCGGGGCGGCATCCGAGCCCTCGTGGCCTTCCAGACGTCCCGCTGCTTCATTTCCGGGCGCAGTAGAAGGGGGGCGGCAGCGAAGGGGGTTGCTTTGCTTGCATTGCGGGCCCTGATCGTCGAGCCTGTAATCCTCATCCGCCGTTGGCCTCGCTTTCCCCGCCACATTGGCGGATTGAGCGCAATCACTTCTCGGATCACGAACTTTTGTACATCGTGGCATGGGGCCACTGCAGGCGGTTGTTCCTTGCGGCATTCCGTCAATCGCAGTATCTGCTGTCCAGCAACGTTCGTGGCTTCTGAGCCTCTGGCGAGGTCTCCGTGCTGGGCATCTACCAACTGGAAGGCGGGCGCGCTCCACTCCGCGCTGTATAATTCC…
g9082.t1	ATGCCGCATGGACACGCGCAGGCACGATTTCTGAAAAAGGCAGATGTATATTCCGTGGTCACTGTTGATCAGAACTCGATTGGAAATAATGTCCCAGGATTTGCAGGCCGCTCCTTGCTCTGTGTGCCTGCTGTCGAAAAAGCTCGCGTCTCGCCTCCAGCCTGGACCCGTACATACACTTTCGAGTTTGCGCGCCGTAATCGCGTTAGAGTTTGGGTGGTGAACCAGGAGTCCACAGCTATCCATCTGCGCGTCTCCCAACTCTTTAGCCGTTGGTCCCATGAGACGCGGTTCCTCGCTTCTCGCGTGGCGTTCATATCTATACACTGCCTTCAGCTGCCTCTTCAAGTCCCCTTTGTTCTGACACCAGCGCATCCTGCAGCTCGCCCCTCCTCATCT…
g9082.t2	ATGCCGCATGGACACGCGCAGGCACGATTTCTGAAAAAGGCAGATGTATATTCCGTGGTCACTGTTGATCAGAACTCGATTGGAAATAATGTCCCAGGATTTGCAGGCCGCTCCTTGCTCTGTGTGCCTGCTGTCGAAAAAGCTCGCGTCTCGCCTCCAGCCTGGACCCGTACATACACTTTCGAGTTTGCGCGCCGTAATCGCGTTAGAGTTTGGGTGGTGAACCAGGAGTCCACAGCTATCCATCTGCGCGTCTCCCAACTCTTTAGCCGTTGGTCCCATGAGACGCGGTTCCTCGCTTCTCGCGTGGCGTTCATATCTATACACTGCCTTCAGCTGCCTCTTCAAGTCCCCTTTGTTCTGACACCAGCGCATCCTGCAGCTCGCCCCTCCTCATCT…
g9083.t1	ATGGATATCCAGGTGGCCGTCCAATCGCAATTAGCCAGCGTGGCTACAGCGGCTGGGATGTCCAGGAAGACCGCAGCGGTCTGCTTCAATGCGACAGAAGACCGCCGCTTCTCTGCTGCTCGAACTGGCGAGGTAGCGAACACGCGTATATGCGCTTCCTGGCCAAATTCGAGTTCTTTGGGGTGCGGCGGATCTGTCCTTGGAGTCATTCCATTTCCGCGACGGTATCACCTGACATCGCCGGACTAG
g9084.t1	ATGACGACGTTCGGCATGCCGTATTTCCTCGAGGACCTCACCGGCGAGCTCACAGGCTCCGAGTTTAACGACCTGTATAACCGCACCCGCCTCGCCTTCCGCTGCACGCTCCACGACGCTTCACACACCGCATACATGGTGTACGATCTGTCTGCCTCTGGAAACGGATATAACGCGCCCGTCGCGTGCCTCGACTTTGGCGCGAACAACACGCTCGGCACCGTCAAAATTGGTGACAAGGACAACGTCAGCATGTCCGAATACTTGTCCAAGGTCGGGTCATTTGGCAGTGCCAAGACTCGCAAATTTATTGCATCCGACGGGCAAGAGTACAGATGGACTCACAAGCCGGGCGATGATGCAGAGTGGACTTGCACGAATACGAAGGGCTACCATGTC…
g9085.t1	ATGTTCGAGCCCGTGCGAGGAGGCACACGCGGAGGCCAGGCGGAATTCAAGTGGTCTGACGTCTCGGCAGACAAAGATAGAGAGAACTACCTAGGACACAGCATTAATGCACCTACAGGACGGTGGCAGAAAAACAAGGACATCCACTGGTATAGTCGGGAGCTCCAGCAGACAGATGCAGAAAGAGAGGAAGAGATTCGAAGGGTAAAGGAGGCAGAGGCAGAGGCGCTAGCTGCGGCCCTAGGATTCGCGACGGGTGCGAAACCAGGCACTTCGAACGTCGCCAGCGGACCCGGCACAGGCGCCAATGCAATTGGTGTTGCCCCCAGGCCGGATGCCGTCTCTCCCCCACACGACATCAGCAAAGAAGAGAAGCGACGGCGGAAAGAGGAACGCAGG…
g9086.t1	ATGGAGATTCGGACTCCGATCGTGGAATGCCGAGGCACTGTCGAGCGCATGGTGCGACTCATTGCACAGCTCCGCCTGCTGTGTACCCCCTCGATAGGGCTCTCTGTGCTACCTTTTGAGACCTCCAAAGAATGCGATTTCCTACACGGTCTGCTCAAGGGCATACGAATGGACGATGATGCTGCAGTGCCTCGTGTGTTTGCCTTGGTGATCGGGATTAATGCCTATCTGTCCAACCCCCTCCAAGGTTGCGTCACCGATGCAAAAGAAATGGAAAGATTCTTGAAACAGAAGCTGCACGTACCCGGCTCGCGCTTGATAACGCTCTTTGACGAGCAAGCCACTGGCGAAGCTATTCCCAACACTTTCAGGAAGCATTTCATCGAAAACGAGAACATC…
g9087.t1	ATGTCAGTCAATGATCCCCTCGCCAATGCCCTCCCATCAACGTCTGCCCATCACTCCCTCATACTCATCTCCACCACTCCCTCTTTGCACGACCCTCCACCACCGTATCCCTCGCAAGAACGCCGCTCACGCACCACACGTTCAGGACGCCGCCGCCGCACCATCGATCAACCGCACGACAATGTTTCGCACGTCCCAATAATACACACAGGCGGGAGCTCTGATTATGAAACTCCTTCGCCTTCAATCCCTCACCAGTACGACGCAGACGATCGGGATAACGATGTCTCAGAGACGACACCCCTCCTGCTTGCGTCTCCGCGCAGCCCAGCACGACTACCACCTGGCGGCATCACGCGGCAGCGCACGCTTTCGCTGACGAGCACTGTGCCCTCGTCC…
g9088.t1	ATGGCCTCCACCACCTTCTCCAGCGTCCCAATCCTAGACTACACCCTCCTCTCCTCGCCCTCCACCCGAGCAGAATTCATCGCCCAGCTCCGCCACGCCCTCATCAACGTCGGCTTCCTCTACCTCTCCCACCCGCCCGTCGCGCGCGCAGACATCGACGCCGTCATCGACTACGCGCCGCGCCTCTTCGCGCTGCCGCAGCCCGCCAAGGACGCGATCCGCATGGCCAACTCGGAGCACTTCTTTGGGTACTCCAGGCTCGGCGCGGAGATTACGAAGGGCAAGACCGACCAGCGCGAGCAGTTCGACTTTGCGACGCCGTATGAGAATAGGTGGCACCCTGGCGAGCCGGAGTATCTGCGGTTGTGGGGGCCTGTACAGTGGCCGGATGAGGACCTC…
g9089.t1	ATGAGCTATGTCCAACGCTTCCACGGACTGCCGCGCAATGCCTGGGAGTCTCTCGGCAAACGAGCTGGTTTATATCGGAACGGAGGCCTGAAGTCATCTTGCCAGTCGCCAGATACCTACTCGCGCATACTGCCTGTGCCGCCAACCCGCCCGTCGCTATCCATCACATCCACTGCCTCACCGACCAACATGCCTCCCCCGCCGAAAACGAAGCCACCCCACAAGCTGGTCATCGCGATGAACAGCCTGCGGAACACGACCTTCTCCGTGAACGACGACAAGTTCTACTACGAGGTCGTCACGCGCTACTGGCACGCGAACCTGACGCGGATCATCAAACACGACTTTGAGACCCGCGAGCTGACTCCGCTCGCCGAGATCGAGGGGCTTCAGACCAAG…
g9090.t1	ATGTACGCCACGTTACAAACCTCCCTGCCTAGTCACCCAGGATCGCAGCAGAGCCTTGGGCAAATTGAGCATAGACCTCTCGTTAAAGCGCCGAAAATTCGCCTCCTGGATCCTTTGCGCGATTTCGTGTCCACAGAAGACCTCCATCCACAGCACGACTCAAAATACTTGACGAAGGTCGCAGCTTCGTGGTCATGTCTCAGACTCTGTGTCGGTGCTCGGGAGCTCGGAATTTGGCTTAAAGAAGTCGCTTTTAACCTACTATTCGTCATCATTTACTCTTGTATCTTCAGGCAACGGTCACTGCCCATTTTCTATGCCACTACGTTCCTCTCAGGCTGA
g9091.t1	ATGATCGGCCGCGGGCAACCTGCGGTTACGACACGTTACGACACGTCGCCAATCATCCACCCTGCGCGCGCACCTCATGGACAATTGCGGCTTCGCGCGTACATTGCAGTAAGCGCGCCCAAAGTACACATGCGGCTACTCGGGGAACGTCTTATCGTTACGCCTTATCGTCCCATCTTATCGTCCCATGCGAGTACGTTACCGTGGCCATTGCCATCACCGTCTGAGATGTGCTGCACAGTGTCAGACACCTTCGGTCTAGAAGCAGCCCTGGACGACATCTGCTGA
g9092.t1	ATGAGCAAGAAGGGTAGCAAGGCTCAGACTCAGTCCAAAGAACAGTCCTATGAGGTCCGCGATATCGTTCTCGCGAAAGTCCGGGGCTATCCCCCGTGGCCAGGCATGATTGTCAATCCTGAAAGCGTTCCCGAAAATGTCCAGAACGAGCGACCCAACGCGAAGACGAAAAAGGGGAACTGGTACTGCGTTCGCTTCTTCCCTGCTGGTGACTACGCCTGGATTGTCCCTAAGGACATATCGAAACTCCAACAGCACGAAATCGAGGCCTACATCAACGAGCCCTACAAGCGGAACGGCGACTTGCTGCAAGGTTATCACATCGCTCTAGATCCCGCGAAATGGGAGGAGGAGCGCGAGGCCCGCCGTGCAGAGGCCGCCGAAGAGGAAGCTAATGCG…
g9093.t1	ATGCCATTCAGCGATGACCGCGGCGGCCTTCCACGCCGAGTCGACAGTTTCATAGCATCCAAGATGCCTTTCTTCACCCAGCTCGACGACGAGCTGCGTGACGTCAAGCGCGTCCACTCTCAGGGCCAGGAAGAGGACCTCAGGATGGCTCTCGGCCGGATGATCAGCAGGGTGGAGGAGCTCACATCCATGCTGAAGGAAGCATTCAAGGCGCAGACCGACCTACAAACCGAGCTCACCCTCGCAAAGTCAAACCTGCAGCTCGCCCTCGCGAACAACGAGATGTTGGAAGACGCCTTGAAGCGCGAGGGTGGAGGTCATCTAAAGGACATTGGCTGGCGGCGTTGGAGCGCGAAGGAGCAGAAGGAGCGGCTGGCAGAGGAGGAACGCAGGCGAAGT…
g9094.t1	ATGACCGGTCCCAATCTGCACCTTAACAACACGTATGGCTGCCTATTCGTCGGAATACTTTTCGCTATCATATTGTACGGTTTAGGATGCGCACAGACGATCTACTATGCTACATGGTATCGAAAAGATCCGTTGTGGACGAAGCTCCTAGTGGCATCCACATGGCTCCTTGACACTTGCAGAACTATACTAGATGTTTCGTTGCTGTGGGAGTATACCGTCACCATTCATGGCAACCCTGAAGGCCTCGAGGTATTATTAAATGAACTGTTTGCAGAGTTCTTCATGAACTCTTTCACAGTTGTGATTGTGCAACTATACTTCATCCACATCATCTGGAACCTCTTTATCGATGGCCGCAATCGCTTCCGTATATCGGTTACCGCTGCTGCAATCGCG…
g9094.t2	ATGACCGGTCCCAATCTGCACCTTAACAACACGTATGGCTGCCTATTCGTCGGAATACTTTTCGCTATCATATTGTACGGTTTAGGATGCGCACAGACGATCTACTATGCTACATGGTATCGAAAAGATCCGTTGTGGACGAAGCTCCTAGTGGCATCCACATGGCTCCTTGACACTTGCAGAACTATACTAGATGTTTCGTTGCTGTGGGAGTATACCGTCACCATTCATGGCAACCCTGAAGGCCTCGAGGTATTATTAAATGAACTGTTTGCAGAGTTCTTCATGAACTCTTTCACAGTTGTGATTGTGCAACTATACTTCATCCACATCATCTGGAACCTCTTTATCGATGGCCGCAATCGCTTCCGTATATCGGTTACCGCTGCTGCAATCGCG…
g9095.t1	ATGATGGATCAGATCCGAGCCATCAACGGAATGTCGACCAGCGGGAGCTTACTTCCGCGATTCTACCGTGTCGTCGCTGCATTGACCCGGCTAGCTTACGGTCCGATTCCGAGTCTCAGCGACGTCACGCCGCTCTCCGAGGTTGAGCATGTTGGTTTAGCTCGTTTCAAGTCAATGAAGCGCAAAGCCATAAATCAATTCTTACCTAATCATCTGAGACTCTACCAGAATGCATGTGGACGCCCTGGGCGGATCTTGCTCCCGAGCCCCGAATGTTTGCAAGAGCCCCAGCGCAAATGCCTGGAGTTGAAACTCACAAATCCTGTGCTCTACAGACATCCAATGCATATGCTTCTATGGGGCGCAAGGCCGCAACAATCACGTCCGTCGTTGCCGTTG…
g9095.t2	ATGATGGATCAGATCCGAGCCATCAACGGAATGTCGACCAGCGGGAGCTTACTTCCGCGATTCTACCGTGTCGTCGCTGCATTGACCCGGCTAGCTTACGGTCCGATTCCGAGTCTCAGCGACGTCACGCCGCTCTCCGAGGTTGAGCATGTTGGTTTAGCTCGTTTCAAGTCAATGAAGCGCAAAGCCATAAATCAATTCTTACCTAATCATCTGAGACTCTACCAGAATGCATGTGGACGCCCTGGGCGGATCTTGCTCCCGAGCCCCGAATGTTTGCAAGAGCCCCAGCGCAAATGCCTGGAGTTGAAACTCACAAATCCTGTGCTCTACAGACATCCAATGCATATGCTTCTATGGGGCGCAAGGCCGCAACAATCACGCCAAGAGCTCAGCCTG…
g9096.t1	ATGCTCCCTTTGCCCGTAGTTGTACCGGCGAAGCGACGGCTCAGTCGAACCAGCGTCAGGAGGCACAAAGATGTCTTGCTCGCTCGTGCTCGCATAACGAATCTCGGTCTCTTGCTGCTCGGAGGTTTCACCGCCCTGTCATTACTGCTGAACTTGAGATACTATCTCTTTCCTGCACCGGGTGCGACATGGCATCTTCCTCGCCACCTACGACCACCTTTCAGCTTGCTGGCGACTGTTCCGCACAGCGATGCGTTGTCGTCCTTGAACCATCTTATCATCGTTCCTTGTCACGGTGTTTGGCAAGGGCATGATCCGCTGAAGAGACTGGATGAGGATGATTGGATATTGGAGGATTATCAAAGAGGCGGTGGGTGGGTCTCTGCGCTGAATGGACAT…
g9097.t1	ATGCCCAGTGCCGTAGCACAGCGTGCGTCCTCGCTCGTTGCCGCTAACGCCAGCCCAGGTACGCAGATGCCGCCCATTTTCACTACTGGCTCACCCGGGATCGCCTCTTCCCCCATTTCTACGTCCATGTCGAAAGCCAAGGGCAAAGCCCCTGCATGCGTCGACTTGGCCTCTATGGCTGAACTGGGGCGAAAGTCAAGCGAATCGATACAAACACCTGCTCCTGCGGCTCACTCGACTCTGGAAGAACAGGCATGGCGTGAAGAGCTACAGCTCGGAACAGACCTGAATTTGTCTGCTCCACCCGCTGTATCCGAGCATGAGGTCGCTGGTGCAGGCGAAACTGCCGATGCTGCACCGCCTCTGGATAGGAAGGCGCTCATATTGCTGCTCATACAA…
g9098.t1	ATGACACTCGTTATACCAACTCATGTCGTTTACTTATTCAAATGCGACAGTCCGTTGAGACAGCTGCAAGACCTCGCCAAGGTCTCTGAGTCGAGGTTCGCATACATCCGCGGGCAGAACTGCGCATACATTATGACTCGCAACGTTCATCAGGAGCCAGATGAGCATGTCCTCATCCTCGACTTCATCCAGAGCTCTCGGGGAAAGCAGAGTACAAACCTTGGATTCTTTTTTTTATTCATTTATGTACTCCCGCCAGCGTTAACACCAGAAGCCACGAAGAAAGTGGTAAACAAGCGCAACAAATGCTTCATACAGTCAGTGAACGTCTGCCCGTCGCGTCGCACAGATCTCGCCCTTTCTGCCTTCTGA
g9099.t1	ATGGATCAGATCTGTCTTTCCTCTCTTCACGCCTGGAAGACCCAAAGATCCCGTCTTCTTTTCTGCTCGAAGCCCTTCGCCCGGTCGTACCAGACTGCCGTGCATGCCAAGAAGTCTGTGCCGCCTCTCGCGTTTGCATTTGACATCGATGGTGTCCTCCTCCGCGGAGCCAAGGTGATCCCAGCGGCCAAGCGTGCTCTTCAAATTCTAGAAGGAGAAAATCCGACAGGAAGCAAGATCCCCTACATTCTGATTACCAATGGAGGCGGAAAAAGCGAGGCTGATCGATGTCGGAAACTGACTGAGGCACTCGGGTTTCACATTCAAGAACGCCAGTTTGTACAGTCACATACCGTCTTGAAGTCTATTGTATACAAGTATGCCGACCTTCCAGTACTA…
g9100.t1	ATGTCGCTCGGTGGGTCCCCGCAACGATCTTTCATCCATCCTGCGCGAGGCAAGGCACATAATCTCCGCGAAGCTAAGTTATTTCTGCACTACACAGATATCTGCTTCTCGAAGCGGAATTGCCTCGACCCCCTCAAATCAATTCGCGCGCGCCTCCTCCCTGATCTGCTTATTACTCAAGTCTGCCAGCTCGTCATCAGGGACATGCGTGTTACGAGGGCGATGATCGAAAGACTGGTGGGAACGGGAGACGCTCGGATAGATTAA
g9101.t1	ATGCCTGTGGTGTCAAGGCCTCAACGGACCGAAGCCATCCAGGCGAAGTACAATGTCACAATAGACTTTCCTCACCTCGGCCTGCATTCTGCGGCTGCTAACGGTAATCTGGGACTGGTGAAATATGCCCTCGAGCACGGGCAACCCATCAATTCCGTCCTCGACGGTGTGCTTCCTCTGCACGTTGCGTGCTCCGGAGGCAACGACATGGTAGTGCGTCTCTTGATTGATAGAGGGGCGGACGTGAATGCGCCACGATTGCCTCGCCGATATTCGAGCGAGAAGAGTCGCGATGGGTCACAGCCTATTGTGGGCACTTCTGGTTCTACTCCGCTGCACTTTGCATGTGCCAATGGTCACCTCTCAATTGTTCTCATCTTGCTTATGCATGGAGCGCAT…
g9102.t1	ATGTCAAGGGACGATAGAAGTCAAGAGGGACGCCGCCACATACGGACGCACACGAGGGAGAAATTGCACGAATGCGATAGATGCCATTCTCAGTTCACCAGGAGCGACCTCTTAACGAGGCACAAACGCAGTTGCAGCGATCAGGGCAACGTCAGTCGCTCTCGACGAAGGTCATGTCAAGCGTGCGCCGACTCCAAGGTGAAGTGCGATCTGCAACAGCCCTGCTCGAAATGTAGAAACCGTGGTCGTGACTGCATTTACGTGAACGGTGCCCCTCTTGCATCGGGGTCGCGAGCGGTCAAACAGCAAATGCCGGATATGGGCGATCTCTTGGCCGGATCGCTTGCTATGGCGGACTCCTCGTCATTGCTTGCAACGAGTCCCGGTTCTTCTGGCTCA…
g9103.t1	ATGGGTCTTCCCCGGACGCGTTCTCTGCGAGATGTGGTCCTCATTCTCCTCGGTGCAACGTCAATGCACCTGGCGTCCGTCTTCATGGGCTATCAAGATCCGCCGAATTCCATAATCGTCAGCACACAGGTCAGCTCGCACTTCATGGAGGAGTTTAACGCTTCCCTCAGTGGCCAAAATGAGCTGGAGGACACGAATTCGCCGAGGGAACGTGTGGAGCAGGCAGTCCTCGAAAAAGGGGAAGGCATCCCGACGGTCGATCTCGCCTACGACTTCCCCGAGACTACGATAGTGTCGCAAGCTCCTGGGTGGACCGTCTTCCGCAATCTTTACATGTCGAACGGCACACTGTTCATCGTCTCCTCTCAACCAGCCTCGTCATTTCCAGACATCATGTTC…
g9104.t1	ATGTCAAAAGAACACTTGAAATGTCTTGGACATATCCTTGCAACAAAGTCGTTCCTGGACCTTCTATCCCCACGCAGACAGCTGATCGGAGTTGGGCAGGTTTCAGTACAACGAAAGGGCCCACGTCACCCTCTACATCCACGAGTTGTAATATTCATGCCACGCGCGCATCGTCAGACCACATTTTGCCCAAAGGGAATTCGCCCAGCAATGTGCGGTAGCGGGCGTATTGTCGTTCCAATCCCGGCGGACTACAGAGCGATGCTTCGATGA
g9105.t1	ATGGGCGTCCTCATCTCGTTCCTTGTCGGAACTGTAGCAGCCGTGATCGGCGCCTTCGAACTGGTCTTTGTCGGCCTCGCATGTCTGATCGCCGCCATTCTGTGCTGCGGCTTCTGTGAGGCGTGCTGTGGGCCGCGGCGGGGAGCAGGAGTGGGGGTAGGAGGGCCTGGGGTGGTAGGGGCAGGGACGATAACGAGGGCCAGGAGACAAGGATGGGGTTTCGGACTGAGGAAGGCTCGCCAGGGTGCCGAGACTGGAGCAGGTCCTGGGATGACTGGGGCGGGCTGGGAGACGGGTGCGGGGATGGGTAGTACGCCCGCGTGGAGGCCTCGATGCAGCCCACTCAATGACGGCCTAGCAGTAATGTGA
g9106.t1	ATGTCGGGAGCAGCAACAGCGGCAGGCACGTCCAGGTTCCAGGCGTTCATGAACCACCCCGCAGGCCCGAAGACGGTCTTCTTCTGGGCCCCGCTCATGAAATGGTGCTTGGTTGCGGCGGGCCTCAAGGACCTCTCGCGGCCCGCTGAGAAGCTAAGTGTTCCACAGAATCTCGCTCTCACTGCAACCGGCTTTATCTGGGTGCGCTACTCGCTCGTCATCAAGCCAGTCAATTACAGCCTTGCTGCTGTCAACTTCTTCGTTGGTACGACTGGTGTCGGCCAGCTCGCACGAATCTGGTACTACAACAACACACACAAGGACCCAGTCCTGGACATATTCGGACCAGCACCTCCGGCTGAGCTCACAACGCAAAAGGTTGGACCCATCACGAATGCT…
g9107.t1	ATGGACACCGCAGAGGCGGTTTTACCAGCGTTCCTCGACCCTCTTCTGGACTATCTCTACGAGGCTCTCCCGCCGTCCATCTACAACGCAGTACTGCAGATCCTTGCATATGCATTCTCTTTCTTTGCATCCATGTTTACCGTGATCAAGGATCTCGCAACATCTCCTCCATCGGAATGGGATGCCCATGTGCTCTTACCACCACTTGTCACGCTGCTCGCCGCATACCTCGCACTGCTCAGCATCTACCGCACCACGGGATGGATGGTCCGCACGACGTTTTGGTTCGTGAAATGGGGGGTCGTTATCTCCCTGCTTGCAGCGGGATCGGGGTGGATGTTGGGGAATGCGTATGCGAACGGCGACATCGATATCGCAGGTCTATTTGCGGGCACGGGC…
g9108.t1	ATGGCACTCAAGCGGAAGATGGACTTTGACGATGCGGTCGACGTGCGCCGGGACGTGAAGCAGCCCAAGCTCGTCCCCTTCCCACAGACCGAGCCTGACAGTGACGTTGCCATGATGGATGCTTCCGACTACCCCCTTGAGCCTCTCTTCCTTTCCATGCAACAGTTCCACACGCGTCTTCCTTCTAACGCGAGCTACTCATCGTCGAGCGCGGGGGACTCGCCCCATCTCTCGCCTATGTACCCATCGTTCGACTTGTACCCCTCCGACGATCAGGGCTACATTGGCGCTCAGAATCCCTTCGACTCGCCGATGTGTAACGCGCCTCGTTCTGTTGGTCTCCTCCAGCCGAAGAATGCCTCATTCACACATCATGGTGCCAGCTGTACGCAAATACCG…
g9109.t1	ATGCCGCATGTATCAGAAAAATCCAAGGCCGGATCGATAAAGGCCGACTCCATCTCCTCCGCCGATCAAAAGCAGGAAGTCAGACACATCGACAACGTCGCCAGCAACCCAAATGCGAAGCTCGCTAATCCCCTCGAGGGCATTCCCCAGGACCAGCTCCTCGAGGACGCCGCCGCCTTCGCCAAAGCGTATGGCCTCGGCCATCTCACCGATGAGTTTATGAAAGGGGCTCTAGTCGCACAGGACCCCTCTGCATTCGAGACTCTATATCTCCTTAACGACGAGGACAAAAACGTTCTGCGAAGAGAGGCGACGCACCGATGGGATCAGCCTTGGCAGCTCTACTACCTCGTCATCCTGTGCTCTATGGCCGCTGCAGTCCAAGGCATGGACGAATCC…
g9110.t1	ATGACCCAGACGACGCTCCTGCAGTACGAGGCGCCTTGGCCCGTATACGCTCTGGACTGGTGCAAAACCTCCTCCCCAGGACAGCAGCTACGACCGCGCTCCGCGTTCCGGCTCGCCATCGCCTCGCTGACGGAGGACTCGCGCAACCGCATCGCCATCGTCGGGCTGCAAGATGAGCGCGTGCTCGTGGAGGACGACTATACGGATTACCCGGACTTTGTGACGCTGGCGGAGGCGTCGCATGGGCCGGGGTTCCCTGCGACGGCGCTGCAGTGGCAGCCGGCGAGTGCGGCGAACTTTGCGTGGAACCAGAAGGCGCAGACTTCGGAGCTGCTGGCGACGACGGGGGATTATTTGCGGATATGGGAGTACTCGAGTGATGCACCGCCCCCCGCGTCT…
g9111.t1	ATGAAGCTGTGTCCTGGCTTCTTGCGCTTCCTGCGCTCGCGTGCCCTCCTTCCCTTGATGGACACCATGGATTCCTCGGCTATCATCTCCGGCGCTGCTGTGAACACTGAGGGAGCGGTCGAGCGCAGGACGTCGCATACAAGCAGCTACTCGGTCACCAAAGAGAAGCAGACCGTGCATGATGCTGAGATGCAGGTCATTGAAGATGACGAGGGCCACTCGAGGTCGAGTCTCTTGTACGCTAAGCTCCGGCCTTATCTGCGCCATTTGATCCTCGCTGGCCTCGCGGGGGGAATTCTGGCCTGGTGGATTACATCTACTATTCTGCCCGCTACGCGGCATAGATGGGTCGTGCAAACGTTCTGGGCATGGTTCTTCATCACTGTGATCGCATGGCGA…
g9112.t1	ATGCAGCACCCTGGTGCCATTGTTGCTGCTTCCCGGCGACGTAGCTCAGAGGAAGTCGAGGCTGAGAAGAAAGCGCGGTCGGCATTGAAAAAAAGCAAATATCAGGCAAAGCAACAAGGGTTGAAATGCATCGCAGAAGCAGAAAATGAGATGCGGGAGAAGGAGGAGAACTTCGAGAGCTCACGGATAGTGGAACGTGCAGGCAAGCTGAGCAAGATGAAGAAGCAATTAGCACTGAGTGATAGCAAAAACACAGCTGCCCCTGTCAAGGACAAGAAGCGAGGGCAGGCTGACGACGATTCTCAGTCACCTCTCACCGAGATAGAGTCAGACCAGGAGCCACCCGCAAAGAAGAAGAAAAAAGAAGCTAGTACCCGAGAGGCCGTTGAACAAGCTCGC…
g9113.t1	ATGAAAGACTACAACTTCGCAGATGAATTTCGACACAAAATGGCCAAGTTCTATTCCAAAGAAGATACTCGTGCGCATCAGATGCGAGAAGCACTGGTGGAGTATCTCAATATCCAGGTGGAGGCATCACGCGTACCGCTCAGCGTCAGCTCCTTTACAACGGACGGACATCGTCGTGTTGGTACTTTTTGCTCGACTATTGTCGAAGTAAAAAATGAAATCGGGAGTGGAAGCGCCGAGCCATTTCTGCAGGCCGGTGCCTACTATTTGAACTTTGCTCGTAATCGTGAACTCTGCAAAACGGGCACAGTATTGCCCTGCATCATACTTTGCGCAGCCGGACCTCATATTGGTTTCTCGGGTGCAGCTTTCCCGAACAAGATATGTCAAGATGTCCTG…
g9114.t1	ATGCACGCGCCAGATCCCTCCAGCAGTCAGCCGTCCACGCCATATGATTCACAGAACGAGGAAGGTGCCATGCAGCCTCTGGATATTGACTCCCTGGAGTCCGACGTGGAGATATGGGATCTGCCTGATGACTTGTGCTCTGGCAGGATGCCGATCGTATGTCGAGGGTCAGAGGTCGACTCCGTGCCATCGGGTGAATATATCGAGATGGATGCATCACGGCAGGAGTTCTCCGAGACTGAGGAGCAGTCTGAAAGGGAACAAACGTGGAATGAAAGCCATGATGACGCGGCTCAGAACAGTCAAGATAAGATATACCGGCAACATCGTGCGAGCGTGTCAGACGAGTTATCCGAGTCCGATGATTTGGAACAAGACCTGTCTGAGTGGGACCCTGAA…
g9115.t1	ATGAAGACCGCATTTTATGGGCTGGAGAAGGACGTTTATACTCAGCCCCTATCTGGAGGAGATGGGCGGTCGTTGCAAAAGCCGGTATTGTCCGGCGCCAGCACGCCTGGTGCAAGGCCGAGCAGGGAGGTTGCTCCTATTGCGACTTCTGCAAGGCAGATGATGAGCGAACCACCCTCGCAGCCCTATTCTTTGGCGTCTGCAGACCATCTTGCGGAGACACTTTTGGAAATATTCGACTCCCATCAGGTGCAGGAGTTGCGGACTATCCAAGCAGATCAACAGCAGGTAGTGTCCAGCATCGCCAATGCTGCACAATCAAACGACTTCGTGTCACCCGCGTTCTCGTCTGACAGCATGCAGCCATACTTCGATGATTGGCTGGCATTGCTGAACTCG…
g9116.t1	ATGGTCTTCGGTGCTCTCTGCAAGGCATTGCTCAGCTACTTCCGTGGTTCCTCCGAAGAGCAGCGGCCTGCGCAGCAGCGCTCCCAACAACCTCAGCCTGTATACAAGCTCTACCAACCTGTAACAGAGCAGCCTCCCGAACAATATCGGCCTTCGTACAAGCTCTACCAACCTGTAACAGAGCAGCCTCCCGAACAATATTGGCCTGCATACTTTTTCGACGAACCTGTAACAGAGCAGCCTCCCGAACAATATTGCTGGCTACCTATAACAGAGCAGTTTCCTAGTAGGGCCGCACGATATGCTCCCACGCCAGCCTGGCCCTCGCCTCCTGTGAACACTGTCGAGAAGAACCATGATGATGAGCACTACCAGGATCTCCGCACGCGCGCGAAGAAC…
g9117.t1	ATGGTCTTCGGTGCTCTCTGCAACGCATTGCTCAGCTGCTTCTGTGGCTCCTCCGAAGAGCAGCAGGGACGTCCCGACAACTTCAGCCTGCATGCGCCGGCCGCTGCACACAAGCCCTACCAACGTATCACAGACCAGCCTCCCCAACAACATCGGCTTGGATACGAGCCCTACGAACCTGCAGCAGAGCAGCCTCCTAGTAGGCCCGCACAATACCCTCCCAAGCCAGCCCGGCCCTCGCCTCCTGTGAACGCTGCCGAGAAAAACCATGATAATGAGCACTACCAGGATCTCCGCACCCGCGCGAAGAACGAGGGCGAAGAGATGACGCGCTGCTTCGATGAAAGCGACGCTGCTTATGCGCGCATGGACGGTGCTCTCGCGAAGGAGTTCTCCAAC…
g9118.t1	ATGCCACTCACTGGTGTAGCCGACAAATTCGTTATCGACGAGCTTCGCTGCAAGCGTCCGGTTCTCGACCCTGGATCTGTACTGACTGCATACATCAATCTTGGTGTGCTGCCGCAGAATCTGATCACTGCTTCTGTTGTGATTGTTGACCATGGTACTGAACGGGAGAAGAACAGGCCCACGAACGCGCTTCACGCATTCAGTCAAGGCGCTTTGTTCGGCCTCATCGTCGCCGGTCAAATCCTGACGAATGTACTGGCTGTTGTGTCTCTTGTGTCCACTGTCAACGACCTGCTCACATTGATCGGCAAAGGTTTCGGCCTTCACGTGCTGACCTCCAGCTGA
g9119.t1	ATGAGCAAGGACATCTCGGACAGCAATTCCGAATTCCCGGCCCTTCGTAGCTCTCGCATATTCTATCACGACGTTGTGGAACGCATAGTCATTCTTGTAAGCTCCTGCAATATTGCATACACAGAAGAATCGAGACATGTCTCCAGCAGCGCAAATCCCTACCCATTCCCTAACAACGCCAACCCGACACCCTACCAGATCTTCCACCTCCCGCCCACTGCGACGCGCGATCAGGTGAAGGCACGCTACTACGACCTCGTTCGCATATATCACCCCGATTCCCCCATCAGCCGCGCCGTCCCACCCGAGACCGCTCACTCGCGATTTCAAGCCATCAGCGCCGCCTATGCTGTCCTGACCGGGAAGGTGCAGCGCATGGCCGACGCCGAGTCAGCCAAC…
g9119.t2	ATGAGCAAGGACATCTCGGACAGCAATTCCGAATTCCCGGCCCTTCGTAGCTCTCGCATATTCTATCACGACGTTGTGGAACGCATAGTCATTCTTATATTGCATACACAGAAGAATGTGGAAGAGCGCCTCCCGAGACATGTCTCCAGCAGCGCAAATCCCTACCCATTCCCTAACAACGCCAACCCGACACCCTACCAGATCTTCCACCTCCCGCCCACTGCGACGCGCGATCAGGTGAAGGCACGCTACTACGACCTCGTTCGCATATATCACCCCGATTCCCCCATCAGCCGCGCCGTCCCACCCGAGACCGCTCACTCGCGATTTCAAGCCATCAGCGCCGCCTATGCTGTCCTGACCGGGAAGGTGCAGCGCATGGCCGACGCCGAGTCAGCC…
g9120.t1	ATGGGCTTCGGTGCTTTCTTCCAGGCGTTGCTCAACTGCTTCTGTGGCCCCTCTGCGGAGCAGCGGCCTGCGCAGCAGCCTCCCCAACAAAATCGGCCTGAACACAAGCCCTTCCTGCCTGTAGTAGTGCAGCCTCCTAGTAGGCCCGCACAGCGCCCTTCCAAGCCAGCCCGGCCCTCGCCTCCTGTGAACGCTGCCGAGAAGAACCATGATAATGAGCACTACCAGGATCTCCGCACGCGCGCGAAGAACGAGGGCGCAGAGATGGCGCGCTGCTTCGAGGAGAGTCACGCCGCTTATGCGCGCAAGGACGGCGCGCGCGCGAAGGAGCTCTCCATCGAGGGCAAGGCGCATCAGCGCGAGATGGAGCGGCTGAACGCGCAGGCGAGCGAGTGGATA…
g9121.t1	ATGGGTTTCTGCTGCCTCTGTCAGGATTCGCTGCTTGAGGACACGCACGATGCAGTTGTGCCCAACATCAATACGCGACAGAGGCCGAGGCAGGACGACGTGTATGTGCCGCCGGTGCTGCTCCGCAATGCCGTGACGCGCCAAATACCGCGGTCGCCGCCCCTTTCGTACGACTCGAGTCGGTCAATGGCATCTGTTCCTTCGTATAATAATCCGCCGCCGCCTTACCATCCTATAGACTCCGTGAGGAGCTCGCAAACGCGCCTGTGCATGACGTTTGATAGCACGTCGTCATCGCTCCCTTTTTCAAATTTATTCGACAAAGCAAGATCAACAGCAGATGCTGCTGCTTATCAGACCGAATACGATATTCCCCGAGTCTATAATGACAATGACGAC…
g9122.t1	ATGCTATCATCGTCTCTCGGGGCAGACAGCCTTTACTCCAAGCCCATCGATTATCCTCCCACTCTGCCTCCTGACTTTGCTCATGGCCAGCCGAGCGCGCCCCGTGCGATTGCGGGAAAGGGTGCACATGCACCCCTCCCTGACATCGCTACTCCCCCGCTGACGCCTGACGACGCGGAGGAGGGCGGGGGCAGCCTCGCGGCCATCAGTGCGAAGCAGCAAGATACGGCGCTCGAGTTCCTCTCAACGCTCTTCCCGATGAACGCATTGGGGGCATTGCCGCATGCGAAGAGTGTGTCCATCTCTGGCCCGAACTTGGGTGCAGCCTTCGACGGCGTTGTGCTCGAGTTACCGGGCAAACCGAAAACGCTTTATGTTGACGGAAAAAGCGCAGCAAAC…
g9123.t1	ATGGCCCATTCTAATCTCAAGGTCATAATTGTTACGGGCCCTTCAGAATCTGGCAAGACACAGTTCATCAATAAAGTGGCGAATTCCAATCTTACAGATGGCGAAGGTTCTCTGGAGCCATGCACCAGGCAAATTCAAGAAGAGAAAGTCAACATCGATGGGAGCGCCGTTCTTCTCATTGACACTCCTGGATTCGATGCTTGGGATATGACCAAAATCAAGAATAAGATTGCGGAGCACCTGAGACGGAAACACAACGAAGGTGCAGACGTAGTCGGGATAGTATACATGCATAGCATGTCCGACAATCGCATCGGCGACAACGTCATTAATAGCCTCAAGGCATTCCGCGATATATGCGGCGACGAAGCCATGTCGCACGCTGTGATTGTAACGAAC…
g9124.t1	ATGCAACAACCACTTGGCTCCGTAGATATTGATTTCGACTCATTCATCCCGCTTCCGCGTCGACCAAGAATCACTGTGTACCCGAACTCCCTGCAGTCTCATGCGGCTCGATCCTACTCCACCGATGTCCGCCACACAGAGCTCTCTGCGAGCGCATGCTTCGGGCCTGTAGCAGAGCGCTACGCGTCAAATGCCGACCGGCGAAGCGAGAACGATGTCACGTCTCTTCTGCCGTCTCGTACGCTACCAACACGGGTAGTTGCTGCTTCAATTACTGACGTTATACACTCGCCTCAAGCTGGAGCTGGTAGCATACACTCAGACTCCTCCAGGTCGTCGTCTAGAGGAAGCTCAAACTCGCCCTGTAACACCGATCTCAGTGTGGAAGCGTTCGCGTTG…
g9125.t1	ATGGATTCATCCCGGAAAGTGGGCCGGACCCCGGTGACCAGGGTCCTGCCGTCAGGGCAGGCGTTCAGCCACATCTCTAGTAATCGACGCCCAAGGCAAGCAGCAAACACACCGGCGAGCTCGACCTACCTCAAGAATTATCTCCTCGGACGTGGCCGTCGTGGCCCTCGCCGTGGAGGCCGCAAAGACGAGGAGAAGGAGTGGGTGCCTGTCACGAAGCTCGGCCGTCTCGTGAAGGACGGCAAGATCAAGTCCATGGAGGAGATCTATCTCTTCTCGCTGCCTGTGAAGGAGTTCCAGATCGTCGATTTCTTCTTGCCAAAGCTCAAGGATGAAGTGATGAAGATTATGCCCGTCCAGAAACAGACCCGTGCCGGACAACGCACGCGCTTCAAGGCG…
g9126.t1	ATGCTTGCCGATGCCAGACTGGACTGGGTAAATAAGAGGTGCGGTGTGCAGCCGTTTGACCTGCTCTCTGCTCTCGCTCCTCCGTGCATCAGACCAAGTTCACCACTGATATTCCTGTTGTCGAAAATTTATCGCGGGATGGCTCTGGATCTGGTGCAAGTCAGCGATCCCAGCATAGCGTACATTATGCTGGGAGGATTCGTTGTCTTATTTAGTATTGTATCGTTGCTTGTGAAGGAGAAGTTCTACATTAGTGAGGTCGTGCTCGGGACTGTTTTCGGTATCATTATCGGTCCATCCTGCGCCAACGTCTTCGATCCTCGATCATGGGGTAGCAATTCGAATACCGTCACATTGGAAGTCATGCGCATCGTTCTGGCGACTGGCCTGTTCGCTATC…
g9127.t1	ATGGCACCGTGCGACTCCTTGAGCCGCAAGGACGAGGAGAAGGAATGGGTGCCTGTCACGAAGCTCGGTCGTCTCGTGAAAGACAGCAAGATCAAGGAGATCGAGGAGATCTATCTCTTCTCGCTGCCTGTGAAGGAGTACCAGATCATCGACACTCTCCTGCCGAAACTCAAGGATGAAGTGATGAAGATTATGCCCGTCCAGAAACAGACCCGTGCCGGACAACGCACGCGCTTCAAGGCGTTCGTCGCGGTCGGTGACTCTGATGGCCATGTCGGTCTCGGTGTCAAGTGCGCGAAGGAAGTCGCGACCGCTATTCGCGGAGCCATCGTCCTCGCTAAGCTCTCTGTTGTTCCCGTCCGACGGGGGTACTGGGGTGCTGCGCTCGGTGAGCCGCAC…
g9128.t1	ATGGCTCTGGATCTGCTGCAAATCAGCGATCCCAGCTTAGCGTACATTGTGCTCGGAGGGTTCGTTGTCTTGTTCAGTATGATGTCGTTGCTTGTGAAGGAGAAGCTTTACATCAATGAAGTCGTGCTCGGGACCGCTTTTGGTATCATTATCGGTCCATACTGCGCCAACGCCTTTGATCCTCGATCATGGGGTAGCGATTCGAATGCTGTCACACTGGAAGTCATGCGCATCGTTCTGGCAACTGGTCTGTTCGCTATCGGTGTCGAGCTGCCGCAGTCATACATGGCGGATCATGTCAAAGGGCTCCTTGTGATGGTTGTGCCTACCATGGCGTTCGGATGGATAGTGGTTGCAGCTATCATCTATGGTTTGTTCTCTCCGTACAACTACATCTCA…
g9129.t1	ATGGGAGGAAGATTGGCGGATACGTTGCGCGTATTACTGATGGGCGGGCCAAGGAGGAGACCCCAAACGGAATGCGAGGGACGCCGCAATGTGAAATATCTCCTGCGACCAGCGAAGGACAATTTCCATGCGAGTCCGGTCTCGAGACCTCTATCACTCTGTACAACTGGTCGGCGAGTGCGGTCTACCCCGTCCGGCTATTGGCCAGTCCCATCACTCGCATACCCGCGCAGGAGTCATATGGAACTCCCCACATCGTCTATCCGAGGGTTCCACGAAGCAATAAGTCGACCTTGGTCCCCGGCAGGACGCCCTACTGACCTTTCTCTCTCGCCTCCTGGACAGTTGTCCAACCCCTTCATGTTGCAACACTCGGTCCCTCCTGTGCCGCATTCGGGC…
g9129.t2	ATGCGAGTCCGGTCTCGAGACCTCTATCACTCTGTACAACTGGTCGGCGAGTGCGGTCTACCCCGTCCGGCTATTGGCCAGTCCCATCACTCGCATACCCGGAGTCATATGGAACTCCCCACATCGTCTATCCGAGGGTTCCACGAAGCAATAAGTCGACCTTGGTCCCCGGCAGGACGCCCTACTGACCTTTCTCTCTCGCCTCCTGGACAGTTGTCCAACCCCTTCATGTTGCAACACTCGGTCCCTCCTGTGCCGCATTCGGGCGAGCCCTCTGGGCAGCATGGCAATCTGTCGTCGTTGCCCAGCCATGAGTGGGGAAACATGTTTTCTTCCCCGCTCGACCCCTCGACCTTCGCCGCTCTCGCTGCGTCTGGGATTCTAGTCCCCCCTTCGGCG…
g9130.t1	ATGTTTTCCAAATCTGCCCTTGTTTCTCTTGTCTTCCTTGCGGTCCTGAGCAACGCGACGCCTGTCCCGGAGGAACCGGGTACTCGGGTAGCGTTGCAGAAGAGAGGATCCTTGACGAATTCCGATGGTGTTTTCGATCACGAGAAGGCAATTGCACAAACGGTCCGCACACACAATAAGCATCGCCAGAACTTGATCAACCTGCGGACCAACACAGGCTCGCTGCCAGAGGGCGCGGAGATTAAGCCTGCCAGAATATACACTGCGCATCAGAAGCGCCAGAGCGAACAGTTGACCGACGAGGAAAATGATTTGGAGTGGGCTGGCACTATCTCCATCGGCACTCCAGGGCAGAACTTCTTGATCGACTTTGATACCGGCTCGTCTGACCTGTGGGTA…
g9131.t1	ATGGATGTGGACGGGCCCGACTGGGACCTCCTTTCGTCCTATGCAGGTCTCTTGGCCCTCGCAGTGCTCTCCATCTATGCCGGCTCTCGCGGCTCTGTGACTGACAAGCAAGTCAGAGTCGCTACAGGGCAGGAAACGGACCGATGCGTACCTGTTCCCGATCGTTGGATCGATGGTCCTATTTGGATTTGGTACTTCGCCGTCGTTGGCATCGGAAGCGTCGCCAAGTCGCTGATATCGCTGGTGAAATGGACCATGGGTGGCGAGCGGTGGAGGAAATTTGAAAAGACGCAGATCCTTGTTTTGAACGGACCACGAGAGCTCGCATCCGTATCCATGCGAACTCCCGCATGGTACCTTCTGCCCATCGGTGCACTCACATCGATCCTGTACAGCTTT…
g9132.t1	ATGTCCACTAGTGGCGTGCCTAGAAACTTGAAAGATGTTGTTCGACACTTCACCCCGGCATGGTTCACCGTTGTCATGGGAACCGGCGCAGTCTCCGCTCTTTTCAACAACTACCCCTACGCACACGGGTCCTCTCCCATGAAGATACTCTCCGTAATATTCTTCTTACTCAACGTCGTTCTCTTTGTCCTGTTCAATGTGTTCACTATCTGTCGATACACTTTCTGGCCGGAGATCTGGCCGAAAATGCTCCGACATCCCGTACAGAGTCTGTTCCTCGGGACATACCCGATGGGCTTAGCCACCATTCTCAACGTCGCGGCAGCGTTGGTCAGTACAGAGTACAAATTTGGCGGTAATGCATTCCTCTATTTCGTCTGGGCCTGCTGGTGGTTCGAC…
g9133.t1	ATGCTGCCGCACGCCCAGTGGAAGAGCTGGCCGGAACGCATACGACATTTCACGCCAGTATGGCATGCAGTCATCATGGGCACAGGTGCTATCTCCGCCCTTCTCAACGACTTTCCTTATGGACAGGATAACGACAACTTAAAAATCGCCGCATGCGTCTTCTTCATCCTGAACCTCATCCTGTTCATATTCATCTGCGTATGCTCGTTCCTGAGATACGTGTTGAATCCTGATGTTTTCTGGCTCATGATCGGGCATCCGGCACAAAGTCTGTACATAGGGTGCTTTCCAATGGGTATAACTACGCTCATCAGCTCTGCTCTTGCTCTCAATCAGAACTGGGGCTTTGGAGGACCAGGATTCCTCTACACTCTATGGGGCTTCTGGTGGCTTGACTCT…
g9134.t1	ATGCCTCCCAACCGCTCCGATTACCAGCCCCTCGCTCAGAGTGTCGAGGACGGGCAAGAGCAAGAGGCCGACGTCGGCGAAGGCCTCTCCCCTGTGCCCATCCCGCAGCCATCACCGCGCGTGCGCCGTCCAGGGAACATTGACCTGAGCAAGCTAGACACGGCGTTTAAGAGGTGGACGGAGAGCATTGCGCAGAAGGTGAAGCGCAAGAAGAAGGTTGAGGACAATTCACGCAAGGAGATATGGCACAGCGTCTTTGAACCCCAGATCATAGTATCGAATTTTGACGTCCTTCCTCTCAAGACCTTAGATCACAAACCGCCCATGACGAAGGAGGACTTTGACAGACTGGTAGAAGCTGTCAAGGAGTCCATTGCAGAGGGTATCCATCCCAAGATG…
g9135.t1	ATGTCGACCGCCGAGTCGCTTCCTCCATCAGCTATCGCCGCCGGCTCTTCTGTAGCAGACCAGGCAGCAGCTTTCGCAGAGGATCCTAGGGTACATTTTGACCGCGCGGCAGGGACGTGGAGGTTTGAGAACGATGATGGAAGCGAGTTGGAGTACGATGCAGCAAAGGGGGCATGGGTTCCTGTGCTCGACGAAGACTTGGTGAAGGCGCAGCAGGCCGCCTATTCTGTAGCAGGCGTTGACGAAGAGACTCCTGCCGCGCCCGTTCTTAAACGGAGTAAGAAGCGCAAAGAGCCCGAAGACTACACCTCGAGCACCGTCGGCACGAGCTCAGGCCCTGCCATCAAGCGGGGCAAGGCGTCCAACGGACAAGCCGCCGCGCCCGAGCGCAAGTCGAAG…
g9136.t1	ATGGCTACTCGCAAGTTCGCGGATTCAACGCGCTACCATCTCAGCCCCAAAGGCTTTTGGAAGAAGTTCAGGGATGCCGTTGTCATAAATCCCGAGATATCTAGTGGTCTCCCGTTGCCTGGTGTGTTCAGATATCCTCCTCCAGGATCGAGACCAGAGGTGTACGCTACACCGGCTACCAAGGCGTCCGACCCTGCACAAAACCCATACTGGAAGCGTGATGTCCGACGCGTTTACCCTCAGCTGTCCGTTGTGACACAGACAGAGCTCTCCTCCCTTCTCATTCAGCATTCGCAGGCTCCCGCTGTTGCTGCACCCGCTGAAGGAGAAGCCGCCGATGGATCTTCTGTGCCCGCGACCGCGCCAGAGCCGATAGAGCTGACTGCTGCAATCGCGAAG…
g9137.t1	ATGCTACTGCTCGAAAGGCCAGAAGATGCAAGACACCGACCAGACGTGAGGTCGCCGTCGCCGCGGTCGCCAGCGCCGCCCCCCTCGTCCTTTCCATCCGCTCTCCAGTCAGTCGCCTCTCACGATCCCCATGTCCCATCCCGACGCACCTCTCGGACCGACTTAGACTTCGAGCACGCCCTTCGCACTGGCGGCACGGTGCTACTCAGGGAAAGTTTTGACTTCGATAATCTAGGCGTAGACTCTTCTTCCACGTCGGGCTTCCTACCCCCCTCGTCACCCTCGCCTCGGAAGTCGTTCACTGGCCTCTTGCCTGCCACCCCAACCGTTATTCCGCCCACGCCAATCCCGCGTGCAGGACCTTCTACGTCTTCTTCCGCGCAGTCACCTGCATCTATA…
g9138.t1	ATGTACACTCTTTTTTCTGCGGCTGCGCTCGCCGTCACTCTTTTGGCGACTTCCGGCGTGAAGGCTGAGACGCATAGTGTTATGTTTGATAATCAGTGCGGGTATGGATATCCTCAACTTATTCAGGGCGGTACGCTCCTATCTAACGGCTCTGTGTACACGGGAGAGGGCGCCATTAGCTCCGTAATTGCATATCTGCAAACTGGTGATTGTGGATGGAATGGGGAGAACTGTGCGCTCGTCGAGCTCACTCTCACCAACCCCACCGCTCCTGGAACCGGATCTTCGGCAGACATCAGCCTGATCGCTCCTCATACCTATAACGTGCAGACCTCGTTCAGTTACTATGACGGCTGCGCCAACACGGGCGCCAACTGCGCCAGCTCTGACTGCACTGAC…
g9139.t1	ATGTCGTTCACTCTCATTTCTGCTGTCCTCGCCACCTCTCTTTTGGCGGCCAGCGTTCGTGCTGAGACGCACACCATCAGTTTCAGGAATCAATGTGGGTATGGAACGCCTTACCTCATCGTGGGAGGACAGACCGTGTCGACTGGTGAACCCTACACCTCCGACGGTCCCATTTCGTCTAGCATCGCTCTCATTGACCCGCACACGTATAACGTCCAAGGCTCCTTCAGCTACTACAACGGATGCCCCAACACTGGCGCCAACTGTGCTAGCGCTGACTGCTCGACTGCCTTCTTCTACTCGGACGACACTACAGTTCAGGTCGCTTGCGAAGACAACGACGTTGACCTGCTCATCGCTTTCTGCGTCGATGCTACCACGGTTGATGTGAGCAGCCTC…
g9140.t1	ATGACTGATGCTTCAACATTGAAGATCACACTCTTGGGTGCTGGCCAGGAAGTCGGCGTTCACCCCGCGTATAGTGGGATTGCTTCTTTGCCCTTCATAGACGAATTGGACTGGAGCACAGTTGATGTTGTGCTGATAACACACTTTCACCTTGACCACGCAGCTGCTTTGACGTACATCACGGAGAAGACAAACTTCAAGGATGGCAAGGGTAAGATTTACATGACGCATCCCACAAAAGCGCTGCACAAGTTCATGATGCAGGACTTCGTGCGGATGAGCTCCTCAACGTCAGATGCATTGTTTACACCTCTTGATCTGTCGATGTCGCTGGCGTCGATCATCCCCGTCTCTGCGCACCAGGTCATCACTCCCTGTCCGGGCGTCACTTTCACCCCG…
g9141.t1	ATGTCTACTTTGGACGTACGAGATCCTATCAAGAGCCATATGCTGAGGTCCGCTACTCCCGGATCCAACGAGAAAGTTTTGCTTTATCTCGAAGGGATGTCGAAGTACCCTCCCGACGACGACAAGGCAAGCAGCATCCGATCCAGCGTAAGTAGACTGCGCTCCCCGCTTTCCAACGGCGCGTCCCGTCTGGACGAGCTCCCAGAGGAAAGAGATAACGGAGATGGAGGCGACATCAGATCCGATGTTCAAGAAGGAAACGGGTCGGACATCATGCGGACCATTCCTGTCCATACCACCGGACCACCCGAGCATGAACCAGGCCCAAATGATCCCCCTGGCCCTCATTTCGAGTCCTACGGCTCGTCGTTTGGCAATTTTGGCCCCTTGCCTGCTGAA…
g9141.t2	ATGTCTACTTTGGACGTACGAGATCCTATCAAGAGCCATATGCTGAGGTCCGCTACTCCCGGATCCAACGAGAAAGTTTTGCTTTATCTCGAAGGGATGTCGAAGTACCCTCCCGACGACGACAAGGCAAGCAGCATCCGATCCAGCGTAAGTAGACTGCGCTCCCCGCTTTCCAACGGCGCGTCCCGTCTGGACGAGCTCCCAGAGGAAAGAGATAACGGAGATGGAGGCGACATCAGATCCGATGTTCAAGAAGGAAACGGGTCGGACATCATGCGGACCATTCCTGTCCATACCACCGGACCACCCGAGCATGAACCAGGCCCAAATGATCCCCCTGGCCCTCATTTCGAGTCCTACGGCTCGTCGTTTGGCAATTTTGGCCCCTTGCCTGCTGAA…
g9142.t1	ATGCCGTCGCGCCTCATAACGCAATCCATCGCCGATAGGCTGGAGATAGACGGCTTTACCGGTGGAAGATCGAACACTCAGCATCCATTCAAGCGGCGCAAAACAGAAGGGACAAACTCGCGCATTGACCGCATGATGGAGACCGTCAACGTTCTGTACACCTCCCCGACGAGTTCCTCCAGCTCTCGTTATCGCAGACCGCGAACGTTCTCCTCGTCTTCTGCTAGTGCCGTCAGTTATGACATGCCGAAGACGCCTGTGGACGCATTTAGTGGGTATGACGAAGGGAGACTGGGCAAGGAGTTCTCTGTGCTGAAAATGCCGAAGTCCGACAATCCAGCGGCGGAGGAAAGCGCGCTCATTGCAAGAAACGCTGACCCTTACAATGAACGGCGGAGG…
g9143.t1	ATGGCTACAATTCTGTCACCATCTCATTCCATTGGCATACATGGGCATAATGCTCCTCCGGCTGCCATTGCTCAAAGCAGAGACTCTATCGGTCATGCAGCAGAGGACCCCTCCGCAATAAAGCCAAAGGCCCTAGAAAGTCACGCATCTCCAATAAACCTTCTATCCTCTACGCCCATACTCTATATTCCACCCATCCTATCATCTCTGCCTCCTGAGATTGGGATTCCTTTGTCAGCTGCATATATCTCGCACCAGCCGCCACTCTCCACTGATTCTCATCTTCCATCCATCGATGATGCCTCCCTTGCCCTGCATCACGCTCTCCATCGATTCCACCCAATAACTTCAGAGTATGCATTCACTCCCTACCCGGATGCATTCAACTGGAGTGAGCTA…
g9144.t1	ATGGCCAAGTCAGAGTCGGCTCTGCAGGCTTCTGAACAGCTCCCTCTCTTTTACGGAGAAGATGATGGGCCTCTTCGACGGCGCACTATCAGACGACCTTGGAGCAAACTCGTCGCGATCATTGCCACATCTCTTGTTGTCACCTTTCTCATTCAGGACGCTCTGATCCGTCTATGTCTCGCACACCACCATATCTTCGAGCACCATGTAGGGAGCATACGGCGGCGAGCGCCATCTTATACCCGCAATCAAGCTTACATTATCGAGGCCACTCATGGTGCTGCAGCAAGCGAGAACGAGATCTGTTCCGAGCTTGGAGTCGGTATTTTGAAGGCTGGAGGCAATGCAGTTGATGCAGCCATAAGTACGACATTGTGCATCGGTGTCGTGAACATGTTC…
g9145.t1	ATGCTCCTGACTGGTTTAGTTGCGCTCGCCTCCTTTATTACCGCTTTGGCAGGTGCAGCCTCGATCCGGAGGCCGCCTGATATACTGCGGACAAGGTCCCCGTCGGCTGTGACGGGATATGTGCAGACGTCCGGCCAGAGCTTCACCCTCGATAGTGAAGTCTTCACAGTCGTTGGCGCAAACTCATATTGGGTGGGACTCACTGGCCTCAACACTAGTGAGATGGACCAGGCATTCGCCGATATTGCGGGAGCAGGTGCCACTGCAGTCCGAACTTGGGGTTTCAATGACGTGACGTCCCCGAGTGGCGACTACTACCAGCTCTGGACGAATGGTGTGCCTACTATCAATTATGGAGCTACTGGCCTTGAGAACTTCGATAACGTCGTGGCCACGGCA…
g9146.t1	ATGTTTTCGCTCTCTCAAAAGTCTGCCCTCCGCACCACCACCTTCCGAAGGTGCCGCCCGACGGTTCCACGCCACTTGCACAGTGCTGCCACGCTCCCGCGCACTCGGTCAATTGTGCGACCCAACCAAGCTAACGCCTTGCGTCTGCTCTCGACTAATACACCTCTGCGTTCACCAATTGCCATCCCTCATGTCCCGACAGTACCGCCTGCCGAGCCGTGGAGGCGGCACATGAGTCCGGAAGAAAGCACTCCCACTGTATACACATTCTTTGAGAAGGCGACTTCTACATGGCAGTACATTATTGTGGATCCTCACACTTCCGACGCGGTCGTTATCGACCCTGTCCTCGACTATGACGCGAGCTCGGGATCTATCACGACGGAGACTGCTGACGGC…
g9147.t1	ATGGCCCCCTTGTCCTCAGACAACCAGCTGATACAGCATGATGGTATGATCCAAGCGGGCGCTGAGGAGGATGAAGGCAATGGGAAGCCGGTCATCGACGATCCCAGGCCTTTTATGTACGAGGCAGCGTCGCAGTCAGTCCCGAGGCCCATATTCCAGCATGAGGACAAGAATTCTCGACGTGAACAGACTTCTGCCGTGACGGGCCCCGAGCGTCTACGGCGGTATGAGCATCGCCCTGAAAGACTCTCCCCGCGCTCTGACTTCAAGTCAATTGTGAACTAG
g9148.t1	ATGTCACCAGTGTTGAATGCTCCTTATCTGCCGTTTGGGAGAGTGTTTACGGACCATATGTTGACCATACCCTGGAGTGCGCTCACGGGATGGGGCACGCCCCAGATTTATCCATATCAGGAGCTATCGATCAATCCTGCAGCGACCGTCCTGCATTTCGCGCACTGTTTGTTTGAGGCGTTCAAAGCTTACAGGGATCCCTCTGGAAGGGTTCTGCTCTTCAGACCAGACATGAACATGAAGCGCATGAATAGTAGCGCGGCACGTCTCACCATGCCGAGGTTTGATGGCGAAGCACTGCTTGAGCTAATCAAGCGGCTGGTCTATCTCGAGAAGGATTGGATACCTACAGAGCCGGGATATAGCTTGTACGTTCGCCCGTCAATGATCGGCACTGAA…
g9149.t1	ATGCCTAACATCTTCCCATTCCGCTCTCGATCTCCAGCGGCACAGAAGAGTGAGGCAGTGAGCGAACCGCCTGCTAGCGAACCAGCTCCTCAGAGTGCAGATGTACCTGCCACTGAAGCGCATCCCGAGACACATGAAGCCAAGGGTGCTGCCACGGACGCCTCTGCAAAAGGAACCTCTGCGGATGCACCGGAACCTACAGGCAACTCTGCTCCCGCGGCAAGTCCTGCCGAAGAACACCCTCCGGAGACCAAGAAGCCCGTGGAGAACGCACCTAGGCGTTTCTCGTGGATGCCATTCAGTCGGACCAACAGCGGCGACACTAAGCATTTCTCGCATGAGCAAGAGAAGAAGCCCGCGGCTGAACAGGCAGCATCTCGTCCCCTTCTGGTGCGCACA…
g9150.t1	ATGTCCGGAAAGTACATCGTCGTCTTCAAGGACAGCGTTAGCGCGTCGCAGATCGACGAGTACGCGAACCAGGTGAACAGTAATGGCGGTGAAGTTAGCAAGCGCTTCAATTCCCTCCTGAACGGGTTTGCTGCTACCATCCCGGATTCATTCCTTACCCAGCTGCAATCGCTGCAGGGCGGCGTTATCGACTACATTGAGCCCGATTCCGAGGTCAGGATTCAGTAG
g9151.t1	ATGATTCTCCCTGAACTCGTTAAAGGTGCCACGCTCCGCATCGTGCTCCGCCCCAGTGCACCATCCTCGACCGAGTACGGAGTCTCCTTATGTGCTCGCATCACCCATGCCTACCGCCCGTTTTCAATGTCTCCCATTCTTCGTGTTTCCATCGATCCCCCAGACCCTTCGGCCCTTCCACCTTCCTCCACATCTCTCCCCACTGATGCGATCCTCAAACTCTACGATCGACGTTGTCTCATAGACATCCGCGCCGATTTCGACGACGTTTCCTGGTTCCTCGATAAGGAGCGTGCGTACCGGCAATATCTTGCCGATGTCGCGCGAGGTGCAGCCAAGCCGGGCGACTTCGCGAGCCCGGAATACATGTGGGAAAACGACGTCTCCGACGGCGCATTC…
g9152.t1	ATGGCCAATGTCGAGGTTTTCCCTGCACTCGTTGAAGGCGCCATGCTCCGCATCGTCCTCCGTCCCAGTGCACCATCCTCATCCTCGACCGAGGACGGAGTCTCCTTATTTGCCCGCATCACCCACGCCTACCGCCCCTTTACCATGTCTCCCGTTTTTCGTGTTTCCATCGACCCCCCAGACCCATCGACCCTTCCACCTTCCTCCATACCCCTCCCCACTGAGGCGGTCCTCAAACTCTACGACCGACGCTGTCTCACTAACACCCGTGCCGATTTTGATGACGGCCGTCCCTGGGGCCTCGATAAGGAGCGTGAACACCGGCAATATCTTGCCGACGTCGCGCGAGGTGCAGCCAAGCCTGGCGACTTCGCGAGCCCGACATACATGTGGGACAAC…
g9153.t1	ATGCCAGTCACACGTTCTGCAAGTGGAGCGACAGCGAGGAAGACAGCTGGGAATACTGCTCAACCTACTGCGTTTTCTGAGCCGACGAAGGGCTCCAAGAGGAAGTCTTCTAGCACTAAGGGAGCACAGACACCGAGAAAGAAAGCAAAGTCGGAGGATGCGGTGATCGCGAGTGGGACTACTGTTGCATTGACACCGATACCCGCAGCAGGAGATGAACAGGCACTCGTACCCGCGGTGCTAACGTTCTCGTTTGAGGACGCCAAAGAACATCTCATCAGCGTGGACAGACGGTTCGAGGATGTGTTCGAGAGACTAAAATGCAAGCCATTCGAGCATTTGGAGCGTGTTGACCCGTTTCGTACGCTGGCGCACTCGATCATGGGGCAGCAGATCTCC…
g9154.t1	ATGTCTTCGTCTGTTCCTCCTCTCCATGTTCAAATCACCGCGCCGTCCTCTTTTGGCTTCCTCTCTCCACCCATCGACACCGGCGACGCGTCTTCAGACGATGGCGACACACTTCAGACTCCACTCACGGAGCACGATGAACACAGAGACGCGTACAATGTCTACCAGGAGGGCCAGCATGGTTTCTCCCCTGACATGCTGACGTCTTTCTTGTCGAAGCAGCAAGAGGATGCTCTGCTCGGCGGGACCACGTCACACGATCTCAATGCGCCCACTCTCTCACATTTTCATCCGTTCTCCTCTCTACCTGCATCCTCCGCATCGCAGTCCTCACAAAATCTGCAGCAAGATTGCCTCTTCTCCTTGTCATCGCCTTCTCAAGCGTTGGATCTGGCTAAC…
g9155.t1	ATGTCGCTTGCTATCCCCACCTCAGCGTTTGTCAGTGCAGGACGACGCGTAGCTCTGCGCCCTCAGGTCGGTGTCTACGGGCTGACAGCGCGAGCGCTGCATAACACGACTCCTGCACCACCACCAGCTCCCATCCCCACGTCCTCTACCGACCCCTTGAACCCCATCACGCAGATCGCGAAGACTGGTTCGAATCAGTTGAGTTTGGAGACACCGCAGAACAAGGCTGAATATGTTTTATCCACGCTGGACAAGGTTGCCAACTGGGCGCGAGAGTCGTCAATTTGGCCAATGACGTTCGGTCTTGCATGCTGTGCTGTGGAGATGATGCACATGGCGGCAGCACGGTACGATCAGGACCGGTTGGGAATTGTGTTCCGTGCTAGTCCTCGGCAGTCA…
g9156.t1	ATGGCGACCGCGTTGCAACTGCCGGCCCCTGATGCTGGTCCCGTGTTCAACGAGGTTTCGACGGCCCTGGGATCTCCGCACGTCAACGACTACCCCAGTCGTCTCTCCATCGTCGATTTGGACCTCAAGGACAATCGCTATCCCACGCTCGGCTCATCACCAAGATCCATCCCTTCCGTCAGGAAATCTGTCTTTTCATACCCAGAGCGATCTATGGATGGAGGTGTTACGGATGGCTCTCGAGGGAGCTGGGTCAGCTACCCTGCGAGTGGCTCACCAAAGTCACTCGCAAACGAGAAGCTCGATGAGGTCCCTGCGGAGAAAGAGCAGCCTTTACCGGACACATCCCTTGCCACGAAGCAGCAGACGCAGTCATCAAACGCGGAGGGCACGTTACCG…
g9157.t1	ATGGCACCCCGAGGACTCTCCGCTGAAGAGAAGCGCGTCAAGCTCCTCGAAATATTTCATGAGACGAAAGACTTCTTCCAGCTCAAGGAGCTCGAGAAGCTGGGCCCGAAGATGAAGGGCATCGTATCACAGTCTGTCAAGGAAGTGCTGCAGGGCCTCGTCGACGATGGTCTCGTGCAAGCGGACAAGATTGGCTCATCTAACTTCTTCTGGAGCTTTCCCTCCCAGAGAGGTGCGATGATGCAAACCCGCTTGGCTGCTGTGAGAGAGACACAAGCCGCACACAGAACGCAGCTGGCCGAGCTCCGCACTGCGATCAACGCTGAGAAGGCTGCGCGACCGGAGAGTGAGGAACGCGTGGCCTCGCTTGCGCGTCTTGCTGCGGCGAAGAAGGAGCTG…
g9158.t1	ATGTCCAACACTGTTGTAGGCTATCTTCCTCCTCGGTGGTCCTGGGAGCAAGTCCTGCCCATTCAAGTGATGTCCTCCGAGAGCACGTTGTTGGAGACCTTCATCGGCGCCCTGCAGGGCACCATCTCTGTCCTGCTCACCTGCTTTGCCGGCTATGTGGTCGCCAGACGTGGCTTCCTGAATCAGCTCACAGTCAAGCATATATCCAAGCTATGCACGTCCATCTTCCTTCCTTCGCTCCTCATCGTCCAGATGGGGCCCGAGCTCACTACTGGTTCCCTTGCCAAGTACTGGATCATTCCACTCTGGGGTCTGCTTTCCGCTACCATCGCACACCTCATCGGCTGGGCAGGTCAGTACCTCTTCCGCCTCAAGCACTGGACCATCGTCGCCTGCGGC…
g9159.t1	ATGGGAAGGCAGTATGGCGAACTGTTCAGCTGGACTGTCCCGCTCACTGGCCGCAAGATCGTGATCAATAGACCGGAATGGATTGATCACGTTCACAAAAATGAAGGCACCATATATGGCAAGGGAGAGGTGGCTCTAGCAGTGTTCTCGCAATTTCCGGGTAGAGGAAGCCCGTTCTCGACGGAAGGCGCGGAATGGCGGCATAGCAGAAAAGTGATCAAACCTGTCTTTGAGGCGAGAAATTTGGCCATTGGTGTCTCAGAGGTAATGGAAGAGATGATGACACTTGCACATGGTCTCCTCCATGATTCCGCCAAACGAGATGTAACGATCGATTTCAATGAGCTTTGCGGACGATTAGTCCTGGCGATTTTCTGCAAGCTAGCATTAAGTCTCGAC…
g9160.t1	ATGTCTCTGTCGCCAACGACGTCGGCCGAGTACGAGCCCGCAGCGGCAAAACGCCGTCGCACGACGTTGAACACCGCTGCCAGGAGCGACATCGTGGCGCAAGGGCCTGTACCGCTTGCCGTAAAGGCAAGAATAGGTGCGAAGGAGAGGCACCTTGTCGTCGTTGCACTGTCTGGGGCTAGCGTCGAACGGCTCTCCCGTCTGGAGGGCCAGTATCTCGTCATGCAAAGCCAGATGATTGGAATGCAATCATCCCTGGACCGAATCTTGTCTGCCATCCAGTCTCAGAATGCGGCAATGCTACAGCAGAATATCTATGGCAACGGCGGACCGCATCCTGCGCTCCCGCCGATCCGCAACGGCGGAGATATGTATGGTTCCTCCGGTGGTACGGACGGT…
g9161.t1	ATGTCTCAGCAATCAGCCGCGCCCAAGCCTACGCTCCAGGGGGTCCGCATCAGAGCCAGGAAAGGAGCCGTCAAGGCCCACGCTAAACACGAACCAGCTGTCTTCAGAGATCAGCTTTACAAACACCTCGAGACTGTCTCGCCGAACGATTTTGACGGTTTTGCCAACAAATTAGTCCAAGCTGGCTCCACGCTCGAATATCTCAAGTATGCGGATGTTCTCTTCGAACTCCTCATTGTTGGCGGGCTTCTGCAACCCGGCGGCAGCTACGTCGACGATGGGGCGCCTCCATCCCCATTCTCGATCATCAGTGCTAAGGAGCCCGTGGAGGTGGCTGACGTGAAGCAATATGTAGAGGTTCTCAACAAATTGATCAGGAGATACAAGTACCTCCAGAAA…
g9162.t1	ATGTGGGTTCTTGTTTTCCGTCCCCCCGATGAGGATGTTCTCTTTCTCACCGCTGGAACCGCGGGGTGCATTCATGGTATCGCTGATTTCTCCTATATCTACTTCTGCACATGCCGTGTCTCTGTTGCCGCAGCTCACTCGGTATCGACAACTCGCTTTGACTGCGTGGTAACGATTCCCAGTCTGTCGCAAAGGCCGATATACGAAGCAGTCATACCAGTGTTTCGTAGCCATCGGCGAAAGCTGGACTTGGTATCATATGGATTTCATATTTCATATTCTTCGCTTCACATAGATCATAGTACGCCGTGA
g9163.t1	ATGCCCCGCAATCACGTCGCAGGCCCTTCCACCCTCCGTAATCGCAACCGTGTCACCAACAAGACTCGCCTCAAGGTCATCACGGAGAACATCGATGCTGACACCATCGTCCTTGACGAAGATGAAGAGAAGGCTAGGGTCGTCTCTACAGCCGGTGTGGACGCTGAGGATGCCAATGAACATCATTTGCAGGCTGTATTGTCTGCGGCGGCCACACGGCATCAAGCAAGTGCGCGGTTTACAAGGGGCGCATCGGAGAAAGAAAGAGCACCCCTTGCTGCGTACATTCCCACACCAGACAGTACTGGTATCGTGGAGAATTACGAGCAGCTCTATCCTCCTGGTCGGTGGAAGGATCCCTGCACCTACGTCAAGTCTTCCGATACTGTTGAGGAGTCC…
g9163.t2	ATGCCCCGCAATCACGTCGCAGGCCCTTCCACCCTCCGTAATCGCAACCGTGTCACCAACAAGACTCGCCTCAAGGTCATCACGGAGAACATCGATGCTGACACCATCGTCCTTGACGAAGATGAAGAGAAGGCTAGGGTCGTCTCTACAGCCGGTGTGGACGCTGAGGATGCCAATGAACATCATTTGCAGGCTGTATTGTCTGCGGCGGCCACACGGCATCAAGCAAGTGCGCGGTTTACAAGGGGCGCATCGGAGAAAGAAAGAGCACCCCTTGCTGCGTACATTCCCACACCAGACAGTACTGGTATCGTGGAGAATTACGAGCAGCTCTATCCTCCTGGTCGGTGGAAGGATCCCTGCACCTACGTCAAGTCTTCCGATACTGTTGAGGAGTCC…
g9164.t1	ATGTCACCAGTGCCGACGAACGACTCCGACAACCCGGAGCAGTCCCAGAATGGCTACCACGATATTGACACACGGCTCCCGCCACATCTTTCCTTCAAATGCGCTGTAACGGACTCGAAGGGTCCCCGCCGGTTCATGGAGGACTCGCATTCCATTGTCATTCCGTTTGGCGGCATTCGCGGGCAAGGCTTCTTCGCCGTGTTTGACGGCCACGCAGGCAAACAGGCCGCAGAGTGGTGTGGACAGAACTTCTCCAGATGCCTCCTACACATCCTACAAGCTGCACCAGAAGCGCCAATCCCGGACGTCTTGAACGACTCCTTCCACGAAGTCGACCGTCATCTCACGAAGCTCTCGGAAGAGTCCGACGGTAAAATGCACTCCGGGTGCACTGCCGTC…
g9165.t1	ATGTCGAACTGGGGCAAAAACAGCGGCGCATATAACCAGCCCACATACCAGCCAGGGCCCACACCCAACTATGCGAGTCAGTATGTGCCTCCGCCAGGCCCGCCAGACGCGAGGGATGAGAAGTCTCCCTACGAGGGTGAACGCTTCCATTCGCGGAAAGTAGGGAATGATCTTGGGTTTTTGATCTTCTTTATCCTGCAGTTTGCTGGCTTTATTGTCATATCTGCCATTGCGCTCAATGAATGGATCAAGTCTGGAGGGCTCGGCGGCGGGATAGGCAGCGGGGATACTGGAAACAGCGTTACTCTTAACTACCATACTGTGATCCTCCTTCTCCTCGTAACTGCAGCTGCCCTGGTCTTGTGCACCATATATCTGATCCTCACGCGCACATTTACG…
g9166.t1	ATGAGGAAGGCATCCTACATTGTCGCTTTCGTCGCTGTGATCACAACGCTTGCTTTGAATATCTTGTCCGTGAAACGTCCCGATTGGCTCGTCGTGAACAACACCGAGGTCCTCCACTCGAAGATTACAGTCCAATATGGCCTCACTCAGCGATGCGACCGGCAAGTGATTGTCATCCCTGGCCTCCCGGATGGCAGCCGCCTTGCATACTCCGACTATAAATGCCGCCCGTTCCCCAACCGTGTCACAGACAACTGCGAGAAGGAGAACAAGGTGTTTTGTATGGTGTGGAGCACCGCGGGCTATTTTGCTGACACCCACTCGAGGAGAAGGAGGATTTGGCGGGCGGTCGCTGGTCTGACAGCACTGCACGTTCTCTTCCAAATCCTTGCATTTGCT…
g9167.t1	ATGCGTAAAGGTTCTTCGACGCCTTGGTCTTTTTTCTTCATTAGACTACTCTTCAAGTTCGTACTCAAGATATTCTACGGAACCATTGTCGTCGAGAATGCACATCTAATTCCACCACGAGGAGTGCCATGCATTGTATGCGCCAACCATAGCAACTCGCTTACAGACGCACTTCTGCTAGTGACCGCCATACCATCGAAGAGGCGTAATTTGCTGCGTCTCACGGCAAAGTCAACTCAGTTCGGAAAGAAAACGTTCACAAGCTGGTTGATTGAGTCTGCTGGCACCGTGCCAATCAAGCGGCGGAAAGACTTCCCGGATGGTCAAGCTGACAACTCTGCCGTGATGGTCAAGTTGATTGAGGCTTTAGAGTACGGAGATGCGGTGTGCCTATTCCCG…
g9168.t1	ATGGCTGATATAGAACAGGCACTCTCCAAGATTAGGCCACATACATCCTCCTCGCTTCCTCAAAAGACTCCCGCGACGCTCCTCCACGCGCTCGAGGCAACTTTTCGCGAACAGAACACCGAAGGCTCCCCCACCGCCTATTTTGCTGCTCTCCTGACTACCCTTGATGGCGCGCTGCAGGCTTCACCAACTACCGGACCTTCGTTAGGCGACGGCGACATCCTCCCAGCCGTGCTGTATCTTCTCGCACTTGTCGCTCCTTATGTCCCAATTCCAGTCATCCAGTCGCATCTGGATACCGTCATCTCGTTAACGACACCTATATTCCCTATGCTTTTGCCTCATGCACCTCCGCTACGATCTCAGCTCGGCCTATATGGCTCAACCATCCAAACTCTC…
g9169.t1	ATGAAGAGCGGATATATCTGGATAACGGTTCTTGTCACTGAAGCAGATGTATACGACGAGACTTCGAGAAGCGATCTGGTCAGTCTGCTTCTTCTTGGGGTGAAAGCATCCTCTTCTACTGAGTTCAACCAATACTCGGCAGCTGAGACATTTCCCAAATGGTGCAATGGATATCAGATTTTGATTATCGCAAGTCGGGCTAACTCAGTGAATGCCACCATTTCCATCTATTTGGATTGTGATATGGTTGCATTCGCTTCCACCGAGTCCGCTCCCTTTATGGATACAGCTGGAAACAGCATTACTAAGCTTCATTTTAGCAATGCGGTCCGTTGCCGCCCGCGATGTTGCGGTGTAATGCGACGGAATCATGTCCACTGTTCGCAAACAGCTGCTAGA…
g9170.t1	ATGCACACTGTTTGGTCGTCCAATGACTTAGAGAGGTTCAAAAGAGAACAGAAAAAACTACTCCCTGGCGGGGAGTCGAACCCCGCTTTCGCGCGGACACAACCATGCCATATGGCGCAACGGATGACAGTATGCAGGTTCATTCATCAGCTAAGGGCGTCATCTCACCGAGCCAGTCCCCACTGTCTTTCGATCGTCTGA
g9171.t1	ATGTTGCGCGCATCCCGTTCTGTTTCCTGCCGACCGTTCTGCAGGCGATATGCAACCGCCACCGGACCTCATGCGCTTGTCTTCTTGGAGCATCGTGACGGCGCAATTGATTCCGGCTCTCTGGCAGCAGTTACGGCTGCGCAAAAGCTGGGAGGGCAGGTTACAGGGCTTGTCGTAGGCGGTCCGGAGGTTCAGGAAGTTGTGCAGAAAGCGAAGAAGCTCAAGGGTCTGAGTCAGCTGTTGCACAGCACATCCCCAAAGTACGCTGCGCCAGTGCCGGAAATCATCTCCCCACTGCTGGAAAAGTTGCTCTCTAAAGGCTCGCCGTTCACTCACGTCGTCTCTGCGCACTCGTCCTCCGGCAAATCTCTCCTTCCCCGCGTAGCCGCCCGACTTGAC…
g9172.t1	ATGCAAGCAATCGCGCCCTTCCTGACGAAAGAAGGTCTAGCACGGTTGGCCGATCGTGGCACGGACGGATTCTTCGCAGTAGATACATCGAAGCCCTTGAGCCCCTCGGAGGTCCATAACTACCTCAAGAGATTTCTCTTTGACAGTTACCGCTTCAAGAACGTCGTAGAGATATACTCGTTTTTGAACCTCATAAGCAATGCTACCGCAAATAATGTCAAATGGACCCCTGAGGATGGCCAGCTTCTGTTATCGACGCTGAGCAGTGGAAACGCTCTCTTGCGCATTAATGATATTATCCGTTGGAGCGACGTGTCTGTCTCTGCAGGTTCTCAGAAGACAGTCTTGTCTTTCCAGAGAGGATATTTACCTCTGCTTCGGTATTTTTCCTCTGAATTC…
g9173.t1	ATGCTCGATGCAGGAAATACTGCTCGACGCCTTGTGCGCCTTGTCAGGAGTCATGCACTTGGCAATGCGAGCACTACTCATGTCCCGTCCCGTGTGGATCAGTATGCGCACGTCTTCCGTGTGATAAGCGGTGTAAGACAATCTTGCAATGCGGGCATCGGTGTCCTTCAGTGTGCGGAGAAGAATGCTTTATTCAAGTTTGCCCGATCTCGCACTCTAGCGGATGTGGAGCCGGAGAATGAGACGCTAGATGACCTCCTCATCACGATTCCTGCGTGCGGTCACGTCTTCACCGTGGAGACCCTGGATGGACACTGTGGCATGAGCGAATACTACAGACGAGAAGGAATCGATGGAAAATGGTTAGGCCTGCAAGCCCCTCCAATTGGGTTCCAGAAA…
g9174.t1	ATGAGTGGCACTACCAATGGCACCGATGTAACGGATGAATGGCCGACATTCTGGGACGTCTCGGGCAGCACCAATAATATCCTCGGATGGGCAGGTCATATCCGCATCGACGGAGACACCTACAGATGGCTGGGAGGGTTTCCAGGCCTGACAGCCACCACCCTTACGTCCATACAGGTCACACCCACACGGACAATATACTCTGTTCGGGCCGGCCCAATGAACTTGAATATCACGTTCCTTACACCAATAGAGCCGTCGGACTGGGTGTACTCCGACATCAGTGCAGAGTGGCTTTCTGGAAATCGCTCTGCCATTGTGCAGTGGAGCACGACCTCAACACCTCAAGCCATTTACCACACAGCCGAACTCGAGAGTCCATCATCATTTACTGAGATC…
g9175.t1	ATGAATTCAGGCTGGTTGGCGTTCACCGCTGCTACAGCGTCCAACACAACTGTCCGCAACAGCTTGATTGACATGATCTGGAAGCGCGCGTCATATAACCTCACCGCCGGTGTCTGGCCATCCGTGTATTCTACTGTAGGGAGCGGCTCTGTCGAAGATGGTTCTGCACTGCCAGCACAGGGTGCTATGTTTGCCTTATTGACACTCGACATGGCAAACAAAACAATCAAGATTCCCCCTTCTGCCACCGCAGCAGCCACGACGTTACACTCGCACACGAACGTCGGGGCCATTGTGGGCGGCGTCGTCGGCGGCGTGGCGGGCTTAGCCATTGTGCTTCTAGCAATCTTCTTATGGCGACGTAGATCGCGGTCCACATCCCAGCTGCTGGAGAAAGAC…
g9176.t1	ATGTTCCGAGGAGTCCCATACCTTCCTCTCTCGGTTTTCTCTTTGATCATCGCGACTAATTGTGCTTTCTCCGCTGAAACATTCTGGCCTGCTGCTGTCCCGTTGGCTGTGCGTTCTCCATACTTCAGTGCATGGCAGGGCACTACCAATGGTACCGATGTAACGGATGAATGGACGACATTCTGGGACGTTTCGAGCAGCACCAGTAATACCGTTGGGTGGGCAGGTCATATCTGCGTCGACGGAGAAACCTACAGATGGCTGGGAGCGTTTGCAGGCCCTACGGCCACCACCCTTATGTCTATTCAGGTCACACCCACACGGACAATATACTCTGTTCAGGCCGGCCCAATGGACTTGAATATCACGTTCCTTACGCCAATAGAGCCGTCGGACTGG…
g9177.t1	ATGTCTCTCCAAGGTCTCATCTCCGGCTCAGAATGTGCCGTGCCGTTTAACCCGCTCTCGCAGGTGCTGAAGCACACCGAGGGCGATCGCAGCGTGCAGCAGGACAGGATTGCAGGGCCGTCTTCTGCTCGGCTTCATCATCTCCCGAGCACCTCCTCCGCCCCTGGCGATGAGCGCGACCTCGCACTCGCCCGCCAGTTCTTCGACGGGAACGTCACGGCATCCGGCCTCGGCCCCGCATTTGCTCTCGCACACCATGCTCCTCCGCAGATTGGCCGCCCCATGGAAGTGTCCGCCCCCCGCATGGGTGGCGACCTGAGCAAAGCGTGGGAAGACGTTGGAGCAATGCAATTCGCGCGTGAGCAGGCTTCCCGCGATGCCCCGTCATTGTCCCAGAAC…
g9178.t1	ATGTCCGGAGGCGTTGAGATCCATACTGTGCCTAAGGCCTCGACCACACCCAGCAATGTGAAGCTGAACAAATGGTCCAGTATCATCACGCAGGACAAGGCACGAGGAGGTGCCCAGGCGATGTTGTACGCTGTGGGCCTGACCGAGGAGGACATGAACAAGCCTCAGATTGGTATCTCTCCTGTCTGGTGGGAAGGCAACCCGTGCAATTTCCACCTTCTGGACCTTGCGGTCAAGGTCAAAGAGGGATGCAAGCAGGAGGGCCTTGTTGGGCTTACGTTCAACACCATCGGTGTCAGCGATGCTATTACCATGGGTACTGATGGCATGAGATACTCGCTCCCGAGTCGTGACTTGATCGCCGACTCAATCGAGGCTGTTACAATGGCACAATACTAC…
g9179.t1	ATGCAGCGCGAGAAATGGGCATTCTCGGTATATGCACGTGGCTGCGTGTCAGCCACCGAGGTCGGCGTTGCACCTGCTGTCGCAAGCCGTCGCTCGGCGTCGCAAGCTGTCGTGTGCGCACGTGGCAGTGCGTCGGCCAAGCTCTGCCAAGCTGCAGCCCAAAACGGCGCGCAGGCCCCTGGCCCACCATCATCAATGAATTCCTCCATGCTCCCTGCGTTCATCGATTGCATCCACAAAACGATCTCGGGAGCGCCCTTGGAGTCGAGGAAGTGCCCGAACGTCATCATGCCCGCTGTCTCCGTAGTCGTCGACGCAGAGACACCTAAGCAGTCAGAGCAAGCAGAGCTTCATGGCCACCGTGCCCTCACTCCCATGATATCCGGGACCGTCACCGGC…
g9179.t2	ATGCAGCGCGAGAAATGGGCATTCTCGGTATATGCACGTGGCTGCGTGTCAGCCACCGAGGTCGGCGTTGCACCTGCTGTCGCAAGCCGTCGCTCGGCGTCGCAAGCTGTCGTGTGCGCACGTGGCAGTGCGTCGGCCAAGCTCTGCCAAGCTGCAGCCCAAAACGGCGCGCAGGCCCCTGGCCCACCATCATCAATGAATTCCTCCATGCTCCCTGCGTTCATCGATTGCATCCACAAAACGATCTCGGGAGCGCCCTTGGAGTCGAGGAAGTGCAGCCCGAACGTCATCATGCCCGCTGTCTCCGTAGTCGTCGACGCAGAGACACCTAAGCAGTCAGAGCAAGCAGAGCTTCATGGCCACCGTGCCCTCACTCCCATGATATCCGGGACCGTCACC…
g9180.t1	ATGCAGTTGCGGAGAGGCATGAAGGGCAACGTTAACGGAACCTTGCTGCTCAGGATGTTAGTTCGGGACAATGTGCCAGGCCCTGCGCCTTTAATCTGCGCAGAGGCGAAAGGACGCTGTGAAAGTATCAACCGCAGTCACGGCCTCGAAACGATGGGTGATCGTCCCGCAGACGACCCGATCGTTATTCTACGGGGTAAACTGGAACGCGCCTGTGACCGCTTGTCGCGGGATCTATATAACACAAAAACCCATTTCCTACTAGAGTTCATCCAGAATGCTGATGACAACAATTACGATTCTCGCGTTATACCTACGCTGCAACTTCGACTCGAGCGTAGGCGCATGACGATCAGATGCAATGAACTGGGATTCGCTGCTTCCAACGTCAAAGCTATC…
g9181.t1	ATGTCCTACGCTCCTGGCTATCCTCAGGCTCCTATGCACCACTCTAACAACTCCGGCTCCTTTCAGCCCCCGCCGCCCCAGGCCGGCCCGAGCACTGGCAGTCCAAAGATCACTGGTGCATTCGAGGGAGTGCAGTACAAAATCGACCATCGTGATGGAAACACCATGCTCTATATGATGCTACAACCTGGCTATGAGGTGCTTGGCAAGCCCGGCACTATGGTGTCTATGGACGCTACAGTGCAGATTAAGGGAAAGATGAACTTCAGCTGGAAGAAGCTGCTGACTGGAGGAGAGCTATCATTCGCCCACTTCTTTGGCCCAGGAGAGGTCGTGATGGCGCCAGAAACATGGGGTGATGTTGCAGAGATTCAACTGGACGGTAGCACACCGTGGTTC…
g9182.t1	ATGTCGCGTTCAACTACAGCAACTACGACTTATACCCTTGTCAAGTATTCGCGCTCCTATGGACATCATAATGCAAGCGGCGAAAACAACGAACAAGAGTGGCAGCATTTCACGAATCCGATCATTCATCTCGTCGTAGATGTGAAGAAAACCTCCAAGGGAGACTTGGAGTCATTCCGCACTCGAATTTTATGGTCACTGGGCTCCGGAAATGATTCTATGGACGTTGACCAACGCGAAATTGTCTTCGAGGATCTGGACCTGTTGACTTTCTCTCTTCCGGCCTCTTTGCAACAGCGCCAAATTACTCCGCAAGGCCTTCCTCTCAAAGCAGTTTATCGTGATGCGGTAATAGGCATTCGTTATCTTCACCCGCGCCACATCCCCTCTGGTGGAACA…
g9183.t1	ATGTCCTCCTCGTCCACCACTGCCTGCTCACGCTCGCCATCTCCCTCGCCGGCGACACCAGAGTCGACAGACAGCCCTGACTCCGTGTTTAACCAGGACGATCTATCGACGTGGTGCAAGTCTATCTCCCCTTCGGGATACCTCGTAGACGACGAAGCACGGCTATCTGACGCGAGTAAGGTGGAACAGCCACTGCTATTCGAGCTGGAGGATCTACTGCAAAACGGTGCATTTCAGGATGCAAGCCCACCCGGACTGGATGGCAGTCTTGTGTTAGATCCTCGAATTCTGTCCAAACTGACTCCCGTTCCTCCACCACTTTCACAGCCACGCCCAGACCCAGTTCTCACGTCGCAGCGCATTGTATACCCTCCGAAACAACTTTGCTACAATCTGCCT…
g9183.t2	ATGTCCTCCTCGTCCACCACTGCCTGCTCACGCTCGCCATCTCCCTCGCCGGCGACACCAGAGTCGACAGACAGCCCTGACTCCGTGTTTAACCAGGACGATCTATCGACGTGGTGCAAGTCTATCTCCCCTTCGGGATACCTCGTAGACGACGAAGCACGGCTATCTGACGCGAGTAAGGTGGAACAGCCACTGCTATTCGAGCTGGAGGATCTACTGCAAAACGGTGCATTTCAGGATGCAAGCCCACCCGGACTGGATGGCAGTCTTGTGTTAGATCCTCGAATTCTGTCCAAACTGACTCCCGTTCCTCCACCACTTTCACAGCCACGCCCAGACCCAGTTCTCACGTCGCAGCGCATTGTATACCCTCCGAAACAACTTTGCTACAATCTGCCT…
g9184.t1	ATGGCTTCGTGCTTCGGTATTTTCTGCAGCAGATCCTTAGTGTCGCCAAAGTTTTCATCGTCGCGTCTCGCGTTCTGTCAAGCGCCTCCCAGGTTGAGCTCGAGGATAGCGACTTGCAACAGGCCCTACAGTACATCCTCTACCATCGCAGACTCGGCAAGGATGCGACAGGCTCTCGGAATCATCAACAAACTCCCGGACAGCTTTCAAAGGGCACTCGAAGCCGGGGACCTGCTGTTTTTTCCGTCTACCGTGCACAGATATGTCGAACATGATGTAGAGTTCGAAATCAGGCTGTGTCCAGCTTTGCAGAAAAAGCCGCAGCTGCCCATGCTTGATTTCTCTACGGAGGTGGAGGTGCAGCCCAAGGAGTTTGATCCCTTTGCACCCCCATATGTG…
g9185.t1	ATGGGCAATTTGATCTGGCACGAGTGGTCTCGCTATGTCGCTGTTTCCGCTAGCCTTTACTTGATTTGGGCGAGCTTTTGGGGCATGTATTTCCGCAAGTTCTTTTGGGATTTCATCGGCGGTACTCTGCGCGACCCTGGAGGACTTCAGCCCTCTCCGAAAGTTGCATTCTTCATTACAATCATTGTGAAGATCCCGCTCGTCCAACTATTGTCCATGGCATCTGGCTTCGCCATGGTCGCATTTGAATACCCTGCGCCCTTTTTGAAGGGAACTGCTATTCATCGGAGCTTTGTCTTCCGCATTGTATGGTTGATCCTGCAAGCCTTCCCCGCTGTCCTGTTCTATCAGGGCACGAATGCAGCTCTTTATTCTCTCGTTGCAGCCATAGGCTACGGG…
g9186.t1	ATGACCGCGGTCGCCCTCGGCCGTTTACGACGTCTTCGCCTTCAACCCTCTGCTGGGCAGAGCTTTTGGTTCAACCGTTTTCCCCTTAAGTCGGTCTTGATGGCTGCATTTAACGTTACACTTGATGACAGCTCTCCTCTCATAACTTACACTCCTTCTAATGCATGGCATGACACTCCGGCGAATGATACTGTTGCAAAGCTCTACTCGCGGTCGTCTCTGCATACGTCGTCAACTTCAGGTGCGGTCGCAGAGCTGGCGTTCGATGGAACTGGCGTGTGGCTCTATGGCGGCTTCAGGCCTTCCTACGGCTCTTACGTGGTCTATATCGACGGCGCGCAGATTTTACATGCGAATGCAACTGCACCAGACCTCGAATTGCGAAGCCTTCTTGCCGGG…
g9187.t1	ATGAGCGGAAGGGAGAAACTTGAGCTTCTGGCTGAGGATGCAATTGAACAGTCAAAGAAAGCTTTAGGTACGCCTTTCAGACTCGAGGAATGCGCGAAGATCGCGGATTCTATGCTGGCGGCGAGCTTGGATGAGATCAACGATTTGCAGGATCCCGACTTATTCCAGGCAAAAATTGAAGCCGAAGTCAGAGCCCGTACACCCCAGCACCTCGGCGGAAATGCTATGGATCCCTTCCGCAACGCCAGCAACGTCGCCTCAATCGTTGCAGCCAGAATACACAATGCGTATATGATGGCGTCCGCCTGGAGGATCATTGGGGACACCTTGCGCGATTTAGCGGAGGCAGGAGTTGAGGATGGCTTGATCAAGAGTCAGCTCAAGAAGGATGCCCATTTG…
g9188.t1	ATGAGTGCTCGACCGCCGCCAGCAAGGCCACATATCGGCTTGAATCCTTCGCACCGGTTCTCTTCGTACTCCATAGCCGACTGGGCAGAGGACGATGCGTGGGACAGCGGATCCGACTCAGAGTCGCCTAGCAATACTGGATGGAGTCGCTCGAAACAAGGATCCTCCACTGCCGCGACCGCGACTGCGACTGCCCCAAAACCTGTACCGAGGCCGATATTAAACAACTCTTCATCCACGCTCGCCTTCTCGTACACCCACGTCAGTCACCCAAGTCCGAGTTCGTATCCTCCAAAGCAAGATCTGCAGCCATCGAAACACGGCTGGACGATCGTCAGCAAGTCCTTTGACAACCAGAACAATCTCGAACACAGAGAGGCAGACAAAGTGGACGATGGA…
g9189.t1	ATGAAACGCAGCGCAGAGAAGCAGCTCACAAAGGACGAGTATGAAGAGGATGACGAAGACACTGAGGGAGGATCGCCGTCTACGTCTGAGCAATCTAGTTTCAAGAAGGCGAGTGCCACAGCTCTGGCAGAGAGACCAATGAGGTCTTTACCCAAACGCGTTTTGAGACAAGGTTTAGCGCCATCACTATCACCATCGCCTTCTTCTGCAGAAGAGGAGCCATCAAGGCCCAAGTTCGGTGCACCGTCTGCACAGCCGATTTCTGCAAGAGCTGAGGCACCGAGGTTCGCGGGATTCGTTGGTTTCAGTGGCCCGGTCTCGACAATGAAACCATCGGAGCCACCTGCGCCTCAATTACCGAGCAAGCAGCTGGCCCCTGCGCCTCAATTACCGAGCAAG…
g9190.t1	ATGTTGCCACTCAGCTTCCGACGGCCGTCTTTGGTGTCTACAACAAGTGAAGTCATGTCCGAAGCTGGCTGCCGCACAAAGCATCACGCTGGGTCTCCTGTCCCAGCGTGTACATCAGACATACGCCGTCTCGGCCTCTTCTTGGCTTTCGGCGCAACCGCGAGCCTCGCTGCCTCGCTCCCCTATACCCCGACTGGGGGACTGGATACCAATGTTTTTGCGCCTGTATATGCGCCTCTGAGTGACTTTGACTATCAGTCTCTTAATCTCGCGATCTACCAAGAATTGATGGAACTCGACTTGTTCCACAATGGTCTCGCGAGGTTCTCGGACCAAGGTTTCGAGGACGACGGTCTCACTGCTGAGGATCAATACCTGATTGAATTTATGGCTGACCAG…
g9190.t2	ATGTTGCCACTCAGCTTCCGACGGCCGTCTTTGGTGTCTACAACAAGTGAAGTCATGTCCGAAGCTGGCTGCCGCACAAAGCATCACGCTGGGTCTCCTGTCCCAGCGTGTACATCAGACATACGCCGTCTCGGCCTCTTCTTGGCTTTCGGCGCAACCGCGAGCCTCGCTGCCTCGCTCCCCTATACCCCGACTGGGGGACTGGATACCAATGTTTTTGCGCCTGTATATGCGCCTCTGAGTGACTTTGACTATCAGTCTCTTAATCTCGCGATCTACCAAGAATTGATGGAACTCGACTTGTTCCACAATGGTCTCGCGAGGTTCTCGGACCAAGGTTTCGAGGACGACGGTCTCACTGCTGAGGATCAATACCTGATTGAATTTATGGCTGACCAG…
g9191.t1	ATGGCGCGTACCCTTGAGATGCGGTACATAGAGACCCAAGCCCAGAAACCCCCAAGATGGCCGATCCCAGGACAGTACACAGAGCGAGCAGGGCAGAATGCGGAAGCATGGTCAACCCTCGAACAGGAGACGTCTGGAGAGGTACAGGTTAGCAGGACCGCAGACGACTTCGGGGCACGGACGAGCGAGCTCATGCTTCAGCGTGAGACCGAACTGCGTAAAATAACTAGGCCCGTGATGGAAAGGCTCGGCGAAAATGCTTGCTTGCCACCACAACCTGATATCTATAGATGA
g9192.t1	ATGGAGCCGCGGGCGACGGTGTCACGGATGATACTGACGCCATCAACAACGCCATCTCCTCTGGTTCGCGCTGTGGAGACGGGTGTGGATCATCTACAACCACGCCTGCCGTTGTCTTCTTCCCTCAAGGGACATACCTCATTTCGGCGCCTCTCATCGCGTACTACTATACCTTTCTCTGGACTAGCCCTCGTCGATGCAGACCCGTACATTCCGAACGGCTACGGCGCGCAATGGTACACGAACCAGGACAATTTCTTCCGCTCGGTCCGGAACTTTGTGTTTGACCTCACACAAACGTCGGCCACTTCGGGGGTATACGGTATCCACTGGCAGGTCTCACAGTCCACATCACTCCTCAACCTGGTCTTCGAGATGAGCACGGCCTCGGATACCACT…
g9193.t1	ATGACCACAGCGGTCTACGGCATATGGGCTTGGGGGTGGACTTGGCAAGGGATCACCATCAACAACTGCGAGGTGGGCTTCGCATTGACAACCGGCACGACATCCGGGAGTTCTCAAGGTGTCGGTTCCGAAAACATCATCGACGCGGCCATCACAGACGTCACGTATTTCATCCAACCCTCTTCTGTCTCAAATTCTCTTGACGGGTCCATCGTCCTTAATAATATTGCACTCACCAACGTGGGCTACGCTGTCGCGTCCTCCAGCAGCGACGTTGTGCTTGCTGGTGGGACGTACACTATCAATAGCTGGGCACAAGGCAACGTATATTCTGGTTCAGACGGGACCGGTACCTTCACCCAAGGTGATATTACTGCAATCTCGAAGCCTTCCGAATTG…
g9194.t1	ATGTATCAGTATGGGTTGATGGGTGCCACCAATCATTACCTGGGCTTTATCCAGACGGAGACGCCGTACTTCCAACCGAATCCGGGTCCGACTGCTCCATTCATTCCGAGTAGCACGTACGAAGATCCCTCCTCCTGGCCAGCGAACGCCGAATGGGCCCTGTACGTCGATTCGACCTCGTCGAACATTCTGGTATATGGTGCCGGGCACTACAGCTTCTTCCAGGACTACGTTGAGACCTGTGACGACGACTACAATTGTCAGGCACAGATCGTGGAAATCGAAAGTGGCGCGACCGACATCGCCATTTACGGGTTGAACACGGTATACACTACGTACCAGTTGAGCGTCGACAATGAAGGCATCATCAACTACCAGGACAACCTGAACGGTCTCGCG…
g9195.t1	ATGTACAGCGCACTTAAGACGCCGTCCTTTCTTCGTCCTGCCACTCGTCCTTCCTCCCCCGTCCTCACACCCGTTGACTCAACTATGAGTCCCGACCGGGCTCCGCGTCCTCTCTCAAGACTCTCTCTAGCCACATTCAGACGCCCCTCTCCTTCACCGGTGCCCGGACGTGCCCCCGCCACTACCGTACAGGACGGTTCGTACATGGACGTGCTGAGTCTGAGGCTTAGTGAGGCTGTATCGAAGGCACTTGCTCAGTCTAGCGGCCCAAGCGTACCGCATGAGCTGCTGAATGGGAGACGACCGATCCCTGCAGGACGTGGACGCGCTCTAGGTGCCCTCATTGCCCAGGAAGTGAAAGCCGTGCGTGAGAACCCGCATCTGTACCGAGCATTCCTT…
g9196.t1	ATGGCGACGATTGAAGACCTGATCCCTCTTATCTATCATGAGCAGCAGGAGCCGGGATCGATGCTTTGTGCTCAGCATGCCTTAAACTCGCTACTACAGGGCAACTATTTCACTGCACCGGATCTGTCTACCATCGCTTTATCTCTAGACGAGCAGGAGGCGGCGTTTGACGAAGACAACACTGGGCAGACTAGCACCAACATGGACGACACAGGCTTTTTCTCGGTACAAGTACTGGACAACGCGCTTCAGGTCTGGGGTCTCACTCTGGTCCACTGGCGCAGTGAACGCCTGCGGCCGTTCCAGCAATATCCACATATGCAGCTCGCATTCATCCTCAATCTTCAACAGCACTGGTACACCCTGCGGCGCTTCGGCATCGATCCCCCTGATCCCGAC…
g9197.t1	ATGGTTGATACCGTCAGGTTCAACCTGTGCGCAAACCTGCAGCAGTTGGGAGAAGTGGATGAGAAGGACCAGTGTCCTGCAGGAACGCGGGCGTGCCTGACAAAGACGAACCGCAAAGGCGATGAGGGCGACCGGATAGTGGCTGTCATCCCGCTCGCGACATCCTCTGACATAGAGTACTCTACACTATCATCACCGAAAGGCCTCTCGCTCACCTTCCAAGGCCCATCATATCCCACCTCCAGGACTTCCGACCCATTATCTCAATCGTTCCATCTGAGACTGCTTTGTGCAACGGATGACTCGGAACCTTCTTTCCTCTCCTATGACGGCTCACAGATGTCGGCAGAATGGAGCACACCAGCAGCTTGCGGATCGAGCGGATCGTCCGATGATGGA…
g9198.t1	ATGGCGAAGAACGGGCTAGGCCGAAGCTTGTATGCTGCGTACGTGGTGATAAGGGGCAGAACACCAGGGGTTTACGATACATGGAAGGACTGCAAGCGCAACGTCGACAAATTTCCCGGGGCTAGCTTTAAAGGGTTTATCAGTAGGGTGGAGGCGGAGCATGCATTCCAAGACGCACAGAGAGAAGGTTTTATGAACTTCCGGGGGGATTTCGCAAAGTCTGCAAACCCTTGGCGGGATCAATCTGTCACTCAGAACGGCAAATACTACGTTGTGTTCGTGGGCATCCGCCCAGGGATCTACGATAATTGGTCTGATTGTCAGTTGAACTCCGATGGCGTTTCAGGAGCACGGTACAAAAGCTTCAAAAGTAAGGAGGAAGCTGCAAGAGCGTTTGCG…
g9199.t1	ATGGGCAGAACGAAAGTCGCGTATGTGGTCTTCAGAGGCACACGACCTGGAGTATATTCCACCTGGGAAGAATGCAATTTTTACACTTCAGAAATACCTGGAAATTGCTACAAGGGCTACGCGACTCGCGCAGAGGCGGCGAGACAATGGGCCAATGCGCTGGCAGGAGGTAGGATCAAGACACTCCAACGACCCACAGACTCTCCGGTCCCACCATCACCCCTACATATGAACAGTCCTCCAGGTCCGCGTGCTAGGCGGCCTTCCAGACAACATTCCCCGCGAGAAATCCGTGTGCAACCCGACACTGCATCCGCTGCGCGTCCTGCTAGTGCTTCCGGTAGCGATACACGTCGAGCAGCCACACGGGCGCGGCAGGGTACTCCCAGTCCATCGCTG…
g9200.t1	ATGCTGTTCCTCCCGTATTTATTTTCCAGCCTACTCGTCGGATTGTTCGGGCTGATGCCCATGTATTCTCCTGTGGTTCGATATGCATACCTGTACGAGATAGGCTTCGTCGCGGATAGCCTGAAGAAGCTGCTCGATGACTCGCGCTTTGCAAGTCGCCGCGTCGACATGTGGCTTGACACGCTCATCGAAGCCCCAGCATATTCTGCGCAACTCGCCCTTCCTCCTTCTGCGTCGGCGGTCAGGCCAACAGAAGTAATGTCGCCAGAGGAGACAAAGCGAACTCCCCTCAGTTTCAAGCTGCCGCCCTTGGGGACCACATTCTTATATCGTCACATCAAATCGGGACCAATTGACATGCAGGTCGCGGTAGATCTTGAGTACTTCAACTTCAGCCAG…
g9201.t1	ATGTCTACTGCTATTGTCGAGTACGAGACAAAGGGCATGCCGTTCCGCAGGCTCGGCCCTAGTGGGCTGCGTGTGCCTGTGTTCTCGCTTGGAGGATGGCTCACGCTTGGAGGGACTGTTATCGGCGACCCTGTGAAGGACATCATCAAAGTTGCGTTTGAGAATGGTATCAACATGTTTGACACTGCGGAGACTTATGCGAACGGCAACTCCGAGAAAGAGATGGGCCGCGTCATCCGCGAACTCGGTCTGCGCCGCACGGATCTCGTCATCACGACAAAGCTCTACTGGGGACCTCAAAGGCAAAACCCGAACGGCACCGGATTGTCGAGGAAGCATATTATCGAGGGAACGAAAGCATCACTCGAGCGGCTTGGTATGGACTACGTGGACGTGATT…
g9202.t1	ATGCCTTCGCTGGCTGGCAACAGAATAGCTCCCGATAAGTGGCCGTGGACAGCGAAGGAATTCTGGCGAATCGCAGCTGAACCCTGGCAGCAGTTCCTGAAGCATTGGAAAAGCCAGTCCGATGAGGATAAGGGTCGCACCCCTTATCGCTTGTCGCTCTCGCTGGACATGCAGGTGCTCCCCACTTGGATAGAGATATTCTCGTTCTGGAGCATAGTGCTCACTGGGCAACCCGGAATCGGTAAATCCGTCTGGTTGTGGTACGCGCTTACCCGGCTGTTGAGAAAGCACCAAGTCGTTTTGTTTTCTTATGGACACGCAATTTATCTGTTTCACTTTGATGGCGTATACTCATTTGGCGGCAATGTCTTTGGCACTCACTCCGATAAAGTGGTTGAA…
g9203.t1	ATGTCACACACTGATACACTGATGATATCGCCCGTTTCTATCCTACACTACATCATCCATACATGCGGTCTCGTCCTCGTGTTTCTCGATAAACGGTACTCTACTTGTTGTCTCTTCGATGGAGCGATGCACTCGTACGGCTTCTTTGGACAAACACGAACGGGGCCAAGAATAGCAAGGAAGCGCAGAATCGCAAGAAGAATGTTCCGTGCTGTCAATGTCGGCAACGTTTGCCAGTGGAACAGCGGAGCTCCGATGTTGATAGATTCGACCGCTGCGATGGAGCGATGCGCTCGTTCGGCGGTCGGTATGCAATGGCCAACGTGGAAGAAAGCCTGTTATGAGTGTTCTCGGAAAGAACTTTATGCATGCGGGACTTTCGTAATGGATCGAGCTAGA…
g9204.t1	ATGCACGGAACAGATAACCAAAAGGGCGTCCGCGCTCTCGGACACGACGTTCTGGTAGACGCGCTGCATCCGCCATTTATCCGGAGCACGAGTCCGCCCGGGGGGCTTGATGTGAATAACACCAACCCAATCTATCAGCCCCTCAGTGACTTCGACTACCAGTCGCTCAACCTAGCGCTGCACCAAGAGTACATCGAGCTCGACCTGTTCCACCACGGCCTCGCGACGTTCTCCGTGGAAGACTTCGAGGAGGCCGGCTTGAACGCGGCGGACCGGTTCTTGATTGAGTTCATGGCGGACCAAGAGCTTGGTCACGCCATCATGATCAGCAACATGCTCGGACCGAAGAATGCATCAAAGGAGTGCACCTACGCCTACCCGTTTCAGACGGTCCGGCAG…
g9205.t1	ATGTCCGACACCGGTAGACAATCATTCGGTGACAAGATCGGCGCTGCTATCAAGCCCGACTCGCAGAAGACGACCACCGAGTCCCTCGGTGACACGGTGAAGGGGAAGAGCGATAATGCCGCAGGCGCCGTGGAGCCCGAGTCTCAGAAGTCGTACGCTCAGCAGCTCGGTGACAAGTTCAGCAGCAATCCGACCGAGCCTTCGATGTTGGACAAGGCAAAGAACGCTGTGGGCATGGGTAGCAACAAGAATGTTTGA
g9206.t1	ATGTCCGACACCGGCAGACAATCCATCTCTGACAAGCTCGGCGCTGCTGTCAAGCCCGACTCCGAGAAGTCGACCACCGAGCACTTCGGCGACATGATCAAGGGGAAGGGCGATTCCGCCGCGTCCTCCGCGCAGCCTGAGTCCGAGAAGTCGTACACTCAGCAGCTCGGTGACACGTTCAGCAGCAACTCGAACGAGAATCAGTCTTCGGTAATGGACAAGGCGAAGAACGCCATGGGAATGGGTAGCAACAACAACAATGTTTGA
g9207.t1	ATGAGCAAGGTCCACGGTTCTAGAGGCAAGATGGAAGACGCAGCGCGGGCGATACCGAAGGCACAAGACGAGCGGTGGTGTGGCAAGATGGAAGGCGTGCGGTGCTTGAAGAACAAGATGGATGGTGGGAGGGCAAGTTTGAAGACAAGCAAGATGCAAGGCGGAGGCTGGTGGGCAAGACACAAGGCGCAAGATAAGAAGACGCAAGATTTCAAGGCACGAAGTTGGTGGCAAGACGGGCAAGACGCAAGGCAACGCTGGATGGGCAAGATTTCTGCCGCGGGGGGAAGACGCAAGAATTCTGCTGAGCAAGGTTCAAATCGCAAGGCCGGCAAGATGGCTCAAGATGGTCAAGGCGCAAGACCGAAGGTCAAGATGACGCAAGAGCAAGATTCATGC…
g9208.t1	ATGTCCCTACGAGCTCATGCACCTCTTCTGGCTACGACTGTGATCTACCATCTACCAATGCCGTGGGCACTCTTCCTCCTCTGGCTGGCATCAGGGGTTCGCGCACAGACTTTAACTCCCAATGCGCCGAGTACAAGCCTGGCGATGATCATCCTCTATGCGATCACTGGCTGTGTCTCTGCTCTTTTCTGCATCGTGATTATATCCGGCGCCATCCGTGCCATCCGACATCCCGAGCGCTATGGCCCTCGCGCAGGAGACGGCCAATACGGCAGCGCACCTGCGCAGAGTCGCGCTCGAGGCTTGACCCGTGCAATCCTGGATACGTTCCCCGTCGTCAAGTTCGGCGTCGACCCGTCCACCACGAACGCTCATACGAAGGACGTAGAGAATGGCGAA…
g9209.t1	ATGTTCCGATACATCACTCCTTCCTACGACCGCAAATGCTACTTGGACCCTGCTGATGACGGGGATGGCCAACAGTCTCGCGGGAAGCAGCCCTTGTATTGCCTTCGCCGCGAGGGTCGTCGGCAACACTCCCCCTCAGCGTCTCACTCGAGAAACAGCAATCGATGTCAATCGAGCCACTTAGAGATGTCTAAATGTGCGGAAACGTTGCCTCTGTTTGACGAAGAGCGATGTTCGCATAGTGGAGAGGACATCTCGAACAATCATTATCTATTTGCTACCATCAGCAACCTCGTGCACGATGCGATTTTCTGA
g9210.t1	ATGGGATTGCATGTGGGTGTGGCCAAAAAGGTGGTGGCGCGTCTGCTCGTGCGTTCCCAGCCTCATCCGCGCTTCTCTCTCATCGTCTGCCAATTCGTCTTTCACACCATCAGGCTTTCCCAAACATCAGAGCGTCCGAATTACGCCCATTTCGTTGACATCCTCCAGCACTCACCTTACGTCGCATTGTGCGTGCGCCAATTGTCGATCTTGATCGATTGGAGCGTGGAGCACTGGCATTCGACCCTTCCAGCGATTCTTCCTAGGCTTCACGAAGTGGAGACGCTTATTCTGGACTTTAACGGGAGCACATATGAAGTGGCAGAACATATGCGAGACAGGTTGACGACGTATTTTCACTCCGTGAGGCACCTCCACCTGCATTTCGTGGACTTCGAC…
g9211.t1	ATGTGGCTCACAGAGGATCCCTTCAAGCTTTCTTTGGCGTCATTGGAAATTGTAAACGATGGTGTTGACGATGAAGGAATGGCTATGATAGCGTTTATGGTTGATTCAATCGGCAAGTCGCTAAAGCACCTGAAGCTGGGAGTTGCAGGCCAGACCTCACAGGGAGATTTCTTGGATCTGTCCGGGAGCCATCATCTCTCTATGTTATGTCTACAAATTCGCTTGGATGCTGAGGAGCCGCAAGACATCGATGCGTCCGGCAATGTGGCGCTCGACTTTTCCGAGTGGGTGTTCTCTGTGCTGACCTCAGTGAACGTTCATCACTTTCGGCAAGTCAAATTTATTTTCGAAATCTACACTGTGGACAGCATCTCGGCACTGAACTGGAAGAAGCTAGAC…
g9212.t1	ATGCGCCACACCGTCGACCACCTGGACCAGAAGATAACTGAAGGCCTGGGATCGGCGACAACACCATCTGGTTTGGACGACATATCTGGCGACGGCGGCGGCTTTTGTTTCAACACTACCATCTCACGTTCGGCAACGGCATTGAAGAGCAAAACGAGCCTCCTCAAAAGCAAGACGACCATGCTGAAGCCAAGGCGATTAATCGGCGCAGGCGTCATCTCCTCCACCGTCGGAAGCAAGTCCCTCAAGACCTCCGGCACTGGCTGA
g9213.t1	ATGGCATTCAAGAGCAAGACGAGCCTCCTCAAAAGCAAGACGAACGTGCTCAATATCGAGGTCCACAATTTCATATACAGCCCATACATCAAGTCCGACTCTAGTGGACGGCACTTATGGCGACCTCCGACTCCGACCCTCGAAGGCGCCAGCTGCGCAAGCGCTGGCAGAAGACCCGGCTTTTCTTTCTCTCTGGCGACATCTTTGGCTGGGCAACTGGCGACTCCGGCGGCTCTCTTTCTCTGGCGACTAACTCGGAAGGATGTGAGAATGCACGATCGCAACTTGACGTGCAATGGAATCCCTCATGATGAGTCCGACGTAATCACTCGCTGGCAACATGCGAGTGCCGGTCTGCATAGCCTGAGTGTCTCTTCAGTGAGAGTGAGATATATATCT…
g9214.t1	ATGAAGTGCGAGGACTTGCCGCAACTTGCAAGTCCGGCGCTATGGAAGGATGACTTTGTGAGCTGTATGAGCAGATCTCATCGCAACTCGAATTGTCCCGGAACATGCGAGCCCGACAACCAGCACCAGATTTCGCAGCAACGAGCGAGCTTGATCAGTTGTAACGTTCTGAAAACGTCAAACCTTCTCGCCGCGATCTAA
g9215.t1	ATGCCGATATGTCTGCTCTCCTCCAGGCCCTTGCTCTCATCCGCATGTCACCCGGCTCGTGACGTTCATCGAGTAGCGAAGGCTCTCCCTCATGGCTGTAGCCCGAAGAGAACTCGCCGGACGGCTACGACCGCTGCTGCTCTTGCACCGAAAAGGGAGCCCGAGTCGGTGGCCAGTCCAAGCACGCACAGTCGGGTTCTGACTACCCTACATAAAACGAAGTCGTTGTTGCCTCGCGTGCTTCTTTCAAGCTCTGCGAATGCACCTACGCGTATATCACTCGAGCTCTGGGAAGAACTCCTCGCAAGGGCGTACGATGAGTTGTGTCCATCTCCAGAGGCCAAGGCCAAAGATAGGATCCGGATAGTTGTGTACGGGTGTGATGATCTATCGGGAGCG…
g9216.t1	ATGGCCCACGCAGATCATACCCGAGACCCCTGCCCATGGGTGATTCTTTCTGACTTCGGTAGCGCCTTTGCGATGGGTGCCGTTGGTGGTACCATCTGGCACGGTATCAAAGGTGCTCGGAACTCGCCGCGGGGTGATCGCCTGGTGGGCGCATTGTCTGTGGTCAAGGCCCGTGCTCCTGTCACAGGAGGGAACTTCGGTGTTTGGGGCGGCATGTTCTCCACATTCGACTGCGCTGTCAAGGGATGGAGGCAAAAGGAGGATATGTGGAATGCAATCATTTCTGGCTTCCTAACTGGTGGTTGTCTGGCTGCGCGAAGCGGCCCACGCGCCGCTCTCAGTTCTGCGATTGCATGTGGTATCCTGCTGAGTGTCTTTGAGGGCGTTGGCGTCCTCATA…
g9217.t1	ATGCCACCACACCCATCCACGGACTCGCAACGTCCGCAGGGTAGTGGAAACAAGACAGTTTACGTTGACATCCCACCTTCACCTTTTACTTCACCGTTCAAGTCTTCTCGAGTCAACGCTCCTGCCGCGACGTCTTCCACAAGCCTCAAGGAAAACGCGCCCTTGCGACCTGTGCGCATGAACTCCGATAGCAGCCTCACGAGCTGCAGCAGCTCGCCGCGTATTCCGAACAAACGGAAGTCCTTCGACGCGTCACATGCATTGGCGGCGCGCGATGAGCACGTCAGCAACAAGAAACCCAGAGTATCCTCATCCAGCATGCGACATGATGACAAGGTAGAACACGTACAGGATCAGACGAATAAGCACGGGATATTGTCCGAGGACCACTATTATTGT…
g9218.t1	ATGGTGACGCGCTCATCAGAGCTATTTCCTGTGCTCCTGGAAGTGTTGTCTTCCATCGATTCCGATGGTGTCAGTGACGATGCTCTGGAACAGTTGAGATCATTCTTCCCAGATTCTCTATTACTTGCCGCCTTGGACCTTATAGATCAAGATAGCGTTATAAAATACAAAACACCTTGGGGTCGACCACAGTACGAAGTGCTAGGGTCAACCGCCTCATACAGTGTCTTCCCCGAGCTACTGTCTCCTGGTCCAAACCCACTTGGATGCTACTGCACATGCCCTGCCTTTGCATACTCTGTATTGCTGTCCGACTCTCAGCTCATGTGCAAGCATCTCCTCGCAACGCTTTTAGCCCAACGACTATCCAGATGTGTAGAGCGACCTATCGATCAGGAC…
g9219.t1	ATGGGCCAGAAATACCTGATCATCTTTGCGCAGGCGCATGCAGATTTCAGAATACCTGAATTGCGGTCCATTGCAGAACTATATGGGTTTGATCTGACACTGCCGGAGGAGATCGACATATCAAGGCCGTTTCTGGTGCTGGAGCTCGCGTCTGAGGAACATGCGAGACTTCTAGCGAGGAGATGTATCCTCATCAAATCATTATGTGAGTTCTATGCTCAAGGCGTGACTTACGAGGAAGTGCACGAACAAAATCATCTTCTATACAACGCATGGTCACGCTACATCGAAGATACTTCGTTCAAGTTCATCGTCACCGCATACAACCACACAATTCCACAGAGTCGACAAAAGGACATTGTGGAGAGCTTTTCGTACATGGGCTTCCTGGGCAAGATT…
g9220.t1	ATGCTCAGGTTACCATTGACCTTGGACGATGTCGGTCTTCTACTAGATGAGCCGTTCCTGACTCAGTTCTGTCTCCGCAAGGAGGCAAGCGGCAGTAGAAGTCGCAGCGTGATTGATTGGAACAAGAGAATGGAGAACGAGCTAGGGCCAGACGATCGCATTGCAGCTCGAAAATGGCTGGAATTCGCGTTTGCGATCCAATCCGATGACTTTCAGGATCGACAGCAGATATCAGTCGAAAATGGGGGCCTTGCAATATTCATCGAGTTCTACTGGCGTCTCGCTCAAGGAAGTAGATCGGATGGAATCTGCTATCTCAATAAAGAACGCCGCAATAGGAATTTCGCGTATTTGATCCCATCCAACATCTTGGGAGGCCAACGTATTAATAGCACTGCC…
g9221.t1	ATGTGCAAACAGAGGCAGGATACTCCCGAGTTGACGATCGCCAGCCGTTTCGTGTTCCCTCCTTTTCGTCGGCCAATTCAATACTTCCATCGCCCCGCAATGTCCCGCGCATATGATGCGTCTTCCGAAATATTCTCCCTTTACTCACACCCTATGACGCGGGCAAGCTCGGTCACCGATGATTCCGACCCTCTGGTGACGCCCATGGATGAAGCTACCATTATCCAAGGTTCAAAGTCCCACTTTCCTGGAGGGAAGACTTCTGGCGATTTTGAGACGCGCCTTGAAGTGCTTCATGAGGTCGGCGAGCCGGATATGGAGCCTTATGGACCATATTTTTCCCTTCCACGCGACCCGACGTCTACCCCGGGCGGCCTTACACGACGGCGGACGACCAAG…
g9222.t1	ATGGCCAACAAGGAACTCGACCCATACACAGCAAAGGCGCAGAACAACAACGCTACGCCGCAGGAGAAGATCGAGGGCCTCCACACCATCGTAAAGGCCGTCAAAACCGGCATGCTCACGACGCGCACCGCGGACGGCAGTCTGCACGCTCGTGCGATGGCACCTGTCGGGCCATACAGCCGTACGGAGGTCACACTCGTCTTCGTTGCTAATCGCGCGTCAGCCAAGTTTGATGAGATTGAGAACGATGCGCATGTGAATGTTTCTTTCTACGACCAGTCCACGACCAACTGGGCCTCGTATGCGGGGATTGCGAAGATCAGCCAGGATAGGGAGAAGATCGCGAAACATTGGAGCCCTGCGACTGCAGCATGGTTCGGCGACCTTGGCGACGGTGTA…
g9223.t1	ATGTTCCTTGCCTCTCGTTGTACATCGAGCGGCATCCTCTTTCGTTCTTCCGTTCGTCACAGTGCAAAATTGTCTAGTGCTGCTTCAAGCTCCGCGATCGCCTCAAAACAGTGTACTGCAGCGCTGTCTTCCCGCTACTCCTCGCCGATCAACGCAGCTAGAGATTCTCAGCAGCGCAGAAGCATGGCGTCCGTTTCAACTCCCTCCGAACTTGTACAGTATGGGCAGAAGTATGTCACGAAGGGTCTAGGACACGGCTTAGATGCTATCGTGGTGAAGGGCTCGGGCTCGTATGTAACTCTGGAGGATGGCCAGGAAATGCTCGACTTCACAAGTGGCATTGGAGTGACAAACCTCGGCCACTCTCATCCGAAGGTCAGCAAAGCAGCCGCTGAACAG…
g9224.t1	ATGATGCATGATGCAGACGCTAGCGACCCGGCGGCGCGATTCCTGAATCTACAGTTGGGCCCTACCAATAACGGTAGACCCGAAACGCACGGCAGTGGCCGCTATGGGACTTTCAAGTTCCATCGAGCCTTTGCCAACCTCCAAAGCTTTGGGCTGCCCGCTGTCTCACGCCGTGGCTATACAGACATCAAGAGCCATATCCTGGCACATTCTGAGGTCTCGCATGTGACTGACTATCAATGCATTCCATTGAGTCCTTGGCTGTGCTATGGGCGGTCAGCGTGTATTAGCCTTTCAGGGCGACCGCGTCCACGGTCGAGCCTGACACTCTTGACTTCAACCTTCAAAAGCGGTGTAGGGCATACACGCACATGA
g9224.t2	ATGATGCATGATGCAGACGCTAGCGACCCGGCGGCGCGATTCCTGAATCTACAGTTGGGCCCTACCAATAACGGTAGACCCGAAACGCACGGCAGTGGCCGCTATGGGACTTTCAAGTTCCATCGAGCCTTTGCCAACCTCCAAAGCTTTGGGCTGCCCGCTGTCTCACGCCGTGGCTATACAGACATCAAGAGCCATATCCTGGCACATTCTGAGGTCTCGCATGTGACTGACTATCAATGCATTCCATTGAGTCCTTGGCTGTGCTATGGGCGGTCAGCGTGTATTAGCCTTTCAGGGCGACCGCGTCCACGGTCGAGCCTGACACTCTTGACTTCAGAGTCTTCTTACCAACCGTTCAGACCTTCAAAAGCGGTGTAG
g9225.t1	ATGTATCGAGCACCACCAATAATATTCTTGGGAACCAACCTTACGTCCATTCAGGTCACCCCTACACGTACAATTTACTCAGTTCAGGCCGGTCCGATGGATTTAACCATCACATTCCTTACGCCAATAGAGCCGTCGGACTGGGTCCAGCAGTCTATCCCGTTCTCTTACCTTGTGCTTCAAGCACAGTCGAACGATGGCCAAGTTCATGAAGTACAGGTATACTCAGACATCAGCGCAGAGTGGGCGTCTGGAGACCGCTCCGCCCTAGTGAACTGGACTACGACCCCTACATCCCAAGTCGTCTACCACACCATTGAGCTCCAGACGCCATACCCGTTCACTGAGTCGGGAGACCAGGCGGAGGATGGAACAGTTTACTATGCTATGGCCACTAAC…
g9226.t1	ATGCCTATACGGTTCCGACCGTGGTTCCTCGTCTTCACCGCACTCATCATGCTCGTGCTCGCATTCCTCGGATTTACGAACTTCTCGCATTCCCTGCCGCTGAACGACAAACTCCTGCACTTTATTTTTTGTGCACTGCCACCGCCGTTTTCTACTTCATATTCGATGTGGAAGAAGATGCCCGCCGTCGAGTTTGTCCAAGCTATGCTTCCGTCCAAAGAGTTTCAGATTGGCGACATTGCGGCCAATCTTCTGGGCTCTAGCATAGGCTTGTACATCTCATACTATCTCGAGCGATATTACCGCAAGAGACGCGAAATTTCTCGACTATACCGTCCGCTTAATGACGATGCAGCGCCAACGGATGATGAAGACGAGGAGGAAAGCGCGCTTCAGCTC…
g9227.t1	ATGTCGTCCTCAACACTCGTCTCTTCTTTGAAGAGATTCTCTAGTTGCGAGATCTCTGACGCGCTCATCAAGCTGGGCCTCCCGCATGGCGGTCTCATCCCCGACATCCACATGCTCTCCCCGCACGCTGGCCCGTCGGACGTGCGCATCTGCGGGCCTGCATACACCGTGCAGATGGTGCTCGCGTCAGACAAGACGAGCCCGAAGCCCGCTGCACACTTTGTCGACACGGCGCCGCACGGCTCCGTGATCGTCATCGACGCCCCGCCTCATGTGAAGAATGCCGTATGGGGCGGACTCATGACCGCTGGCGCAAAGGCCCGCGGTGCAATAGGCGTCGTCATCTCTGGACGATGCAGGGACTTAGTGGAGCACCGCAGCTCCGGCTTTCCCGTCTTC…
g9228.t1	ATGGGCAGCCAGGTTGACACGTACCTGGAAACTGCAACTGCTCTGCAGAGGAAGAGCAATAATACGCTGCAGACACGCTTCATCCGCAATTGTGATCAAAGTAGAGGGCGTGAATTTCAAAGCAATGCAAGCAGCCGCTGCAGCTTGACGCGTCACTACTATACACGCCAGATCCCCGATTCCGAGAAGCTGGCTCAGCTCCCGGCGCCAGCCTCTGTCAAGGCAGCATGGCAGCAGGCCGTGCAGGACCGGTCCGCGTCACCCTCCTCCTCCACCCAGTCCCCGCGCCAGCGCAACCCATCGCAACGCGCAGTCGTACAGCCCAACGAGTCCTTTGTGCTACTGCAAGACAGCATCGTGCGCAATATTCCCTCTCCCCTTCCCACGGCTTCATACACC…
g9229.t1	ATGTCAACTATCTTATTTGGACAATCATTAACACACCTAGGCCTCATAAGCTGCGTCTGTCCTCGTGGACCTCGTCACCTACAAATGAAAACATGCATGAACGCAATGGTCGGGAGCATTCGGTCGCGAGCTCCAACACCCTCAATTTCTCACATCCTGCATGTCACATTGAGCAAGATGGCCACACGTGTGTTTGCTCTGATCATAGGCATCGATAATTACAAGTCCGGCAACATCTGGAACCTCCAATCCTGCGTCGACGATGCGAAGAACATCAAGCATTGGCTAACCCATGATCTGCATGTCCCCCGAGACCAGATCTGCCTCCTCCTCAACGCCGAAGCAACCAAACGCAAAATCGAGGAAACGTTCATGTCTCACCTAGTCAACAATCCTGCC…
g9230.t1	ATGGACCAAATAGATGCAAAGCAACACGCCAGGACCATAAAATTTACGAGCTCGTCCTCCGGCTCGTTCAAGGCGTTACCTCTCAGGATTTTTTTGCAGTTCTTGTCGTTCCTTGGAAACACCAAGACGTCCTCTGGGTTCGGCTGTTATCTTTCTCGCCGTGTCTGCTTGGCTGTCCACGCTCTCATATCTAGCTGGCAGGACCTCGTTGCAGACAAGAGACAACGCCAGAAGGAAAGCATCCCGAAGGACTGGCTCATTGACCCTCCTTCCGACACGGTCCTCGACGTCACTGCGTTTCCTGAGGAGTGCGGCCTTCTGTCAGAGAGAGAGTTGCAAATTACGCGTACGGTGGATGTCAACGCTTTGTTGGCGAAACTGGCCACCGGTGAATGGTCA…
g9231.t1	ATGAGCGAATATTGGGTCTCGCACAAGAAGTATTTCTGCAAATACTGCAATATCTACATCGCGGATGATGCACCCTCGCGAAGGCAGCATGAAAGCGGCTTGCGACACAAGGGGAATGTCGAACGCTTCGTGAGGGGACTGTACAAGGAAGGAGAGAAGAGGAAGCAGGATCAGGATGAGGAGAAGCGAGAGATGGCTCGAGTCGAGCAGGCTGCGAAAGCTGCGTTCGCACTGGACGTATCCACAGGTCTGGTCAAGCCAGGAAGCAGCAGTACATCTGTGGCTTCTACATCAGCGGCAGCCAGAAAGCCCGCGCCGAAACCAGGCAATCCATATGCCGACTACTCTACTGCAGAGTCGCTTGGATATACAGACCCGGATGCGGAGAGGTTAAAGGCT…
g9232.t1	ATGGAAGTCATCACAGTAGCTGCCACCGAACCGATGCCCTTTGGTCAAGCCGACGCTGTCGATAGGCCTGACGGCCCCGTACCTATGTCATTCCCAGCAGTCCTACGCGGTTCGGGTGTGGGAGATCGATTTGCGCATCTTCGTGTAGCTGCTCAGAGGGAAGCCGTCGCTGCCGCCCCTATCGTGCCCAAGAAGAACAAGCGGGACGAGAAGGAGGGTAAGCGATGGGTCAGGCGTAGGGAGAATGCCCAGTTCGCAGGCAACGCACACATCGTGCCGCCGTCGAAGCGAGACTATGCGGTCCCCCTTCCCTATACACAACCCACCTTCCCCCAGCCTCTGCCGAAGTACCTCTCGCGCAATAACGCCATTCCGCCGGTGGTGCCCCCTGCCTATGAG…
g9233.t1	ATGGCGGGCCGGCGCAGAACTGCGCCAACCTATATCCGACTTAGTGGCCAAGATGACTCCGATACCTCACAGCAAAGCTCTGCCCTGACAAACGGCAATGATATCAGACAATATACTCTCAACGATCCACCAGTCCGATCTGTCGAGCCAACGCAGGTACAAGAGGTGGCCAGTCAACCTTCACCGGTGCTACACACGCGAATCTCAAGAACCTTTGCCATCCGCAGCCCTTCACTGACTCCCGTTCCCGAGGTGACTGAAGAAAACTCTAGCAGAGGGGATAGGTCGTCGGTTTCACGAAGTAGCACGTCGTCTGGCTACACGTTTGTTGACAATGACTATACGTACGGCGATTCGAAGGACTACTTGCCGAAGGCAGACCCTCCGCCACAATCCTCT…
g9234.t1	ATGTCTGCCTCTATCCGTGGCCCGTGGATACTCGATTATCTCAAAGGTATCGCTGAAGAATACGGGGGAAACATGGCATCTGTCCCGCCGCGTCCCAAAGGAGTGAAGGCACAGATACTGCAGTACTTGACCTACCCTCGTTCGGAAGATCCTGATGCGTGTATATGGGCGATTCTATCCGATAAGACGCATCACATTCCTGCGCGTTTCACCACAGAAGCTATGAAATCGTTCAGGGAGAACCCAGCATTTGCAGGCAAGACTTTGACAGAGCACAAGACAGCGCTTGTTGTCATCAAAGACTTCCGACCCTTCTTTGCACGTATTCCCGCTGGAAGAAACAAGGGGATGTCTAAGTCGGAACATCTTGCCTTGGATGTCGCAGCCTTTGACTTGAAG…
g9235.t1	ATGAAAATCACGATAAAAACGTTGCAACAGAAGGTCTTCCAGGTCGATGCGGAAGGCTCAGATACGGTAGGGGACCTGAAGAACAAGATCCACGAGAGCCAGGGACATTCTGTAGAGTCGCAGAAGCTCATCTATTCTGGCAAGATCCTGCCGGATGCGAAGACGGTGGAGGAATGCGCAATCAAAGAGAAGGACTTCTTGGTGCTTATGGTATCAAAGCCCAAGCCAGCACCCACCACGCCTCCATCGACAAGTACAGCCGTCTCGAGTCCTGAAGTGGCTTCCCCTGCGGCTCAGCCTGCACCTGAGACCACTTCACCCGCTCCTTCTGCTTCGTCCGCTCCTTCCGTTCTGCCTGCCCCCGCTGTTCCTGCCGTTCCCACTACCCCGTCTGCCCCT…
g9236.t1	ATGGGAGAGCTCCAGGTAGGAGCCACCACCATCTTGTCGTCCGTAACCAGTCTATACCTCAATCGCCTACACGTTCAGATCGCACTCATGGCCACGGGGAATGAACCTGGAGACGATTACATCAGGCGCATCGCGACCTACATCCGAAATCATGAACAGGGACTCGCAGCTGCTGCCGTTGTACGCAGACGACACAAGAAGGCGGTGTCAGAGGCGTCCGTGCTCAATCCTTTGACCTGGTTCGCTTCGGACAACGCTGCTGCTCCTCAAGCAAAGCCAGCCGTGCTCACATTTGACATGCATCACTTATTTTACCTACTGATGCGCCTCGAAGCTCTCGGCATCGATGTCGGCTCCCTGGACGTGCGCGCCGACAACCCATCACGACCGATGAACTAC…
g9237.t1	ATGGGTGCTAATCTTTCGAAAGCGTTGGCGAGGTTGTTTGGGAACAAGGAGATGCGACTGCTGATGTTGGGCCTTGACGCTGCCGGGAAGACGACCATCCTCTACAAGCTCAAGTTGAACCAATCTGTCACCACTATTCCCACAGTCGGGTTCAACGTGGAAACCGTTACATACAAAAACGTCAAGTTCAACGTGTGGGATATGAAGGACTGTTTGCTGCTGGTCTTTGCGAATAAGCAAGATCTACCAGGAGCGATGCCACCGTCGGAGGTGACGGAGAAGTTGGGACTGCATCGGATGCGTGATAGGTCATGGTACGTCCACCCAAGCTGTGCCACAACGGGAGAAGGTCTCTTTGAGGGCCTCCAATGGCTCTCGCAGAATGTGAAGAAACGTCAA…
g9238.t1	ATGGCTGCTGCGTTGCGGACAAAGTCCCTTGCCAGGACGTTCACTTCTCGAGCCGTGGACGGCTTTGTCGGTGCCATCGGAAACACACCGCTTATTCAACTAAAGAAACTCTCCGAGAAGACGGGATGCAACATTGTTGCGAAAGGAGAGTTTCAGAACCCAGGCGGAAGCGTCAAGGACCGTGCTGCTTTGGGTGTAATCCGAGATGCTGAGGAGCGAGGCTTGTTGAAGCCCGGAGGGACTGTCGTAGAGGGAACCGCTGGTAACACCGGTATTGGCCTCGCGCACGTCTGCAGAGCCAAGGGCTACAGATGTGTAATTTTCATGCCCAACACACAAAGTCAAGAAAAGATTGACCTCTTGCGCATGCTGGGTGCAGAAGTCTACCCCGTCCCGGCC…
g9239.t1	ATGTTCCCAAAGGGCCCACGATTCCCCGCTACGAAAGTGTCAGACGTCCCAGGACCAAACACATATAATCCTCAAGATCCAGAATATGATGCCTACAAACGCGGAGCATTCCTGGAGAAGACAAATCGCTTTGCAAAAGATGAAGCAGATGACGTCCCCGGACCCAGCACCTTTAATCCGGATAGCAAGGGCACCGATGGCAAGCCATCTCTCGGTAGCAAGACCACCGCGGACCGTTATGCGATGCTGCAGCGCAAAGTCGAGGATCTGGAAAGAGTGCATGCAGAAGGGAAGAAAATCAAGTCGAGCGCTTGA
g9239.t2	ATGTTCCCAAAGGGCCCACGATTCCCCGCTACGAAAGTGTCAGACGTCCCAGGACCAAACACATATAATCCTCAAGATCCAGAATATGATGCCTACAAACGCGGAGCATTCCTGGAGAAGACAAATCGCTTTGCAAAAGATGAAGCAGATGACGTCCCCGGACCCAGCACCTTTAATCCGGATAGCAAGGGCACCGATGGCAAGCCATCTCTCGGTAGCAAGACCACCGCGGACCGTTATGCGATGCTGCAGCGCAAAGTCGAGGATCTGGAAAGAGTGCATGCAGAAGGGAAGAAAATCCATCGTCTAGAAGTCGAGCGCTTGAAGCTCGATTTGAGTCGGGCACAAAAGTCTGCGACCGAGCATTCCGAACGTGCAGACAAACTGAAAAAGCACAAT…
g9240.t1	ATGACTCTCGCTGTCGACCTCCTCAACCCCTCCGCTGATTCAGAAAAAAGGAAGCACAAGCTCAAACGCCTTGTGCAGTCCCCCAATTCATACTTCATGGACGTGAAGTGTCCCGGTTGCTTTGCAATCACGACTGTCTTCTCGCACGCGCAGACCGTGGTCCTCTGCAGTGCATGCAGTACTGTGCTCTGCCAACCTACCGGTGGAAAGGCGAGACTGACTGAGGGGAGCTCATATCGCCGGAAAAACTGA
g9241.t1	ATGTTCTACTCTGAAGCGATACTTTCTCGCCGTGGGCCGCTCGCAAAAGTATGGCTCGCCGCTCACATGGAGCGCAAGCTGTCCAAAACCCAGACGCTGCAGACCGATATTGAGCAGTCAGTTGACGCGATCGTGGGCCAGGAAATCGAAGTCATGGCCTTGCGGCTCAGTGGCCAGCTGCTGCTTGGTGTGGTCCGGATATACAGCCGAAAGGCGAAATACCTGTTGGATGATTGTAATGAAGCGTTGTTGAAAATCAAGATGGCTTTCCGCCCTGGTATCGTGGATATGACGGAGGACCAATTGGCCGTTAATCGCAACGCCATTACGCTGCAGGGCAACAACCTTGATCTCGATGCCTTTTTGCCCGATATTCATTGGGATATGGATTTTGACGAC…
g9242.t1	ATGCTGGCTTCATCCTCCCGGAATGCTCTGAAGACAGCTCGAGGCAAACTATCGCATGTGGCGACAGAAATCTGTGCAGCGGCGCCAGCATCATCCAGCCTGTCAAAATGCTTCCAGCAGCAGCGCGAGACGTCGACTGCTTCAGTAGTAGCTAAATCGGAGACCATAAGGCAAGATAATCACAACCGTCCAAGTGGTCCGCGACGTGGACCGTACTCTTTCCAGCCCCGCCCTTTCCTTCGAAGGCCGAACGCGACGACACCTGCCGCCCGGTACAACATGAAACTCGGCAACATACTCTTGCCCAGGGCAGTACATGATGGAACGGAGTACAAACTCACCCGTATTGCCATGCAGATTTGCAAGGAAATGAAAGACGAAGGGGTTCAGCCGGATGCC…
g9243.t1	ATGAAGACCGAGGGTCATCTCCCACCGCTCGCAGTGTACGAGGCGATCATCCGCAAGTGTGTCGCGCTTGGAGACCCACGGTACAAACTCGCGGTGGAAGAGTTGTTGGAGTGCGGGTATGAGCTGTCGTCGGGGCTCAATTCGTTCATCCAGTCGGGCGGAACACACGATGGGTCGCATCCTAAGGAGCGTCCCCGAAGAACCAGTGGAATTGATGAGCGATCAGGTTTCCTAGGGGGTGAAGGATCAGGAATAGGCCGATGCCAGCGGCCATTCGTTCTAGTTCTCGACGACTTTGAACCGATGGGGAAATTCACGACGACCAGCAGACCCGCTTCCAGTATAGAAAGAGTATCATTACTCCAGAGGTAG
g9244.t1	ATGAAACTCAACATGTCACCCAGCACCCGCTCGGTGCCCACTCTCCTCATCGTAGCGACCTCCAGCTTCTTCGTCCTTGTCATCTTGCTCTACGTCCGGCCGTACATCGCCGCTGCCCTCGCTCCCTACCGCGACCTGCGCGACCCATACCAACATGCAGCACATTATGTCCTCGCAGACTCATATATCGGCCGCGAATTTTTTGACAGCTGGACATGGGAGACAATGAACGACCCAACGAATGGTCGCGTGAACTATGTCTCGAAAGGCACCGCAATGGGCTTGAACCTGTCATTCGCGTCGGATGAGAAGTTCATCATGCGTGCGGATTACAGGAACGTGGTGCCATCATCTACACGCGGCAGGAGGAGTGTCCGCATAACGTCGAACAAGGCCTAC…
g9245.t1	ATGAGCCAGCGAGCCCATTGGAAAGACCTTGTCGCTGATAAGAAGCGCCGACAGCAGGAGTCGATACCAAAGGACTGGATCATAACCGTCCCGCCGGACAGCGTCCGCGATGTTACTAGTGTGCCCAGCACTTGCGGCCTCTTGTCGCCGAGAGAGCTCGAGATCACCGATACGACGGATGTCGAGGCGATCTTGAGCAAATTGGCATCGGCGGAGTGGTCGTCGGTAGAGGTAACGACCGCTTTCTACAAGCGTGCAATTATCGCTCACCAGCTCGTAAACTGCCTGACGGAAATCTTTGTCGACCGTGCTCTCAAGCGCGCGGCCGAACTAGATGAACATCTTAAGACTACAGGAAAAGTGGTCGGACCGTTGCACGGCTTGCCTGTCTCCCTTAAG…
g9246.t1	ATGCGTTCCGTATTCGCTCTTCTCTTCCTCGCTCTCGGCGCTTGGACGTCCCCACTCAGCGCCGACAAGCCTGGAAAGAAGAACTTCATTGCCAAGATCAGACGTTCCTCAGGTCAGCCGCCTCCAAACCCGGGCGACACCGACCGCGTATTTGACCCTACGTACGCGGCCGATGAACTCAAGGCCGTCCTCGCCAAGTACTCCCAAGCTGCTCAGTTCCTTTCCGGCATCGGCCTCAACCCGGACACGCATCCCGAGAAAGGCTATCAGCCCTTCACTCGTCCCTTCATCGGCCTCCTCAACTCCACCGCGAACAATGCCACCACATACAACGCCACAGCAGCGCACAACTCGAGCAAGCTGCCCACCTCCGCAGGTCTGGTGACCGTGCCCGGGACG…
g9247.t1	ATGCATCGTGTGCTTTTGCTGAACGAGCTTTTGTTGCAAATTCTCCAAGTTCTCCGCGAAGACGATCTACACGCTCTCGCAGTGCTTGCTAGAACATGTCGGTCTTTCTCCCAGCCCGCGCTCGAAATACTCTGGGAGTCTCTAGATAATCCGTCACCCATCGTCCAGCTTTTTCCAGATGATTCCTGGACGGTTGCATACGATCCCTACAGCAGGAAACGGTGCATAAAATTCATAAGGCTTCTCCATCCTGTAGATTGGATCACGCCGCTCAAATATTTACCACTCATCAAACGTCTTGGCTTGGAGAACGACAGTCGTTGGGCGTATGAATCATCTAAAGTGTCATTCCAAGCACTTCAATATCTGTCCATATTTCGCCCAGTACTTGCGATACTT…
g9248.t1	ATGGCGCGAGCAAAGAAGTCTGCTCCCGCGCGGGGCCAAAAGCACATCACCTCATTCTTCAAGGGTGCTACAAAGCCTGAACCCGAAACAGACGCAGCCAGCGGTGACTCGGAGGCCTCTGAGTCTGAGGAAGTAGTTGAGGAACCCATCGCTGGAATGAGCAAAAGCTCAGCTCCAGACGCGTCTGACCTGCCTCCGATTCATAAAATACCAGCTATTTTTTCTGACCTGGTTGCACGCGCTCCCCAGATCAAGGCAGTGGCGCAGCACCTGCAAGGCCGCAAGATGCGCGTCGCTACAATGTGTTCCGGCACTGAATCTCCACTTCTCGCCCTCGATCTTATTCGCAGATCCATACTCGAGCATTATGACGTGAATCTCGAGTTCGAACACGTCTTT…
g9249.t1	ATGGTCTGCAAGAAATGCGAGGGTAAATTGTCAAAGCTGGCGGCACCGGACCCGTCGGGGAGAATAAGCTCTTTACGAGGCTGGGCAGCTCGAAAAACAGGTTTCATCCGTAGTAGAGATTCCAAGTCGACCGTCACCCAGAACAAAGCCAAGTACTGCCATGGATGTGCATATAAGCGGGGCGTGTGCGCGATATGTGGCAAGAATGTACTGGACACGACAGGTTATGCGATGTCGTCGAAGTGA
g9250.t1	ATGTCGCAGTCGGAAGAGAGGGAAAAGTCTGCGGGAAAGACGGAGAAGGGTCCGCCCACTCTCGTCAAGTACTATCTCGTCGCGTACAACGTCTTCTCTGCACTGGGATGGTCCTATGTTCTTATCACCACCGTCGCCCATCTTCTCGGGCTCGATGCATCCATTCCTGCGTCTGCCTCGCCATCACGCATCCCGATCTTGTCAACTCTCGCGTCCTACCTGCCCACACTCTCGCTCCTGAAGAACCCCAGTCCCAAATGGGAAAAACAGGTTCCATCTTTCCTCATTCCTGTGCTACGTCGCGCAAGCACGACATATGCAGCGGTTGGTCCGCAGACCGCCATCGTGCAGAGCTTTGCGACACTCGAGGTGCTGCACTCGCTTCTCGGGTGGGTGCGA…
g9251.t1	ATGTTGGGACACGCCCCGTATCACACTCAGCAGCCTCAGCAGGCGCAGCAGCCTCAGTCCGCCCCGCCCGCCACCATCAGCCCCTCCGACGCCCATGCTACCCTCCGTCTACGCGACGAGCCCCCGCCCGTGACCCAGCAAACAGCTGTCCGATCTCGCAAGCGCAAGTCGCCAAATACAGAGCAGCAGCAGCAGTCCATCCAGCCGGGTCCCCCGCCCCAGGGGCCCCCACCACCAGGGATGCATCCCGCTCCACCACCAGGGATGCACCCGCTCGCACCCCCGCACGGCATGGTCCCACCACCCCATCTCGGTGGCCCACCAATGCCTCCGCATGGCTACCAGAGGGGCAGCCCTCGCCTCCTTCTTCCTCCTCTGGGCGCACCCTCAGTCCAGACA…
g9252.t1	ATGCAACGCGCCGACCTCCAAGACCGTCCTGCCTGTCCCCCGTCCGCTCTCTCCTCCTCATCTCCAACGTCCTCTGCAGTGCTCGCGACAATGGCAACAAAGCACTCGTCAGACGACCCACTGTCCCAGAACACTGAGGGGGAGCAGGTTCGGGGTGAGCCAGCCATTCGTCGGTCTGCAGAGGTCGCGCAGCCGCAAAATAGCAACGGATCTACGCCCCAGGCAGACGCCCAAAATCCACGTTCAAGGGTGCCCAGCTCCGCTGCCAGCGGTCGCGCGAGCGCTGCAAGAGACCGCCCCACCATCGACAATGCCCCCGGCTCAGGGCAGGACCCTGCGACGCAGGCATCCCAGGCGCAGCCGCCACCCCATGACGCGATGCGGAACCAGCCTTCCACC…
g9253.t1	ATGACCGTCATCCGCCGCTCAGCGGCGAGCGCACTGGGCGACAACCCTGAGCCTGCCACACGGAACAGGCCATCTTCGGCTGACTCGGTGCTCGCGCCGAACATCGCATCATTCTGCAAGGGATTATCCCAGCCGGCCGAGCCGTTGCGTCCTCTTAGCATTCGCGGGTTAGGTCGCTTGCCCCGGGTACCTTTGTCCGCGCCGCAGAAGGCCGCAGTGTATAGCCCCCTGTCCACCTTGCGGCAAGCAGCCAAGGAGCACACACCCTCCTTTGATGAGAATAAGGCATTGTGCAACGCAACTACCAAGTTACGCACCATAAGCTTTGTGTCCCTGGGTAACAAACGCGAACCTAAACCTGGATGGCTTGTACTATCAGTTGCAGAGACTTCTACCTTG…
g9254.t1	ATGCTTGCTGCACTGTCCCCGAGCCCACCATCGATGTCTTCTGCAGCTCGTCTCGACGCATTTGGCGACGAACTTGCCACTGGATCAGCCCTCTTGACGGAGAATCGCATCTGCCCAGGATGCAACAAGTCTGTCGTCGATGAGAACGGTGGTATGGTGGTGGTGGCGTTTGGTCAATCCTTCTTCCACGTTGACTGCTTCAAGTGCGCGAAATGTAGGAACCAGGTCACTGCGGATACCAACCTGCTCCTACTCTCAGATGGCTCTCCAATCTGTGCCAATTGCTCCTATTGCTGCAATGTATGCAAGCAGCCAATCCTCGACGAGGCTATAATGACCGGCGACGACTCGTACCATGCCCACTGTTTCAAGTGCAAGGTTTGTAAAAACCGCATCGAC…
g9254.t2	ATGCTTGCTGCACTGTCCCCGAGCCCACCATCGATGTCTTCTGCAGCTCGTCTCGACGCATTTGGCGACGAACTTGCCACTGGATCAGCCCTCTTGACGGAGAATCGCATCTGCCCAGGATGCAACAAGTCTGTCGTCGATGAGAACGGTGGTATGGTGGTGGTGGCGTTTGGTCAATCCTTCTTCCACGTTGACTGCTTCAAGTGCGCGAAATGTAGGAACCAGGTCACTGCGGATACCAACCTGCTCCTACTCTCAGATGGCTCTCCAATCTGTGCCAATTGCTCCTATTGCTGCAATGTATGCAAGCAGCCAATCCTCGACGAGGCTATAATGACCGGCGACGACTCGTACCATGCCCACTGTTTCAAGTGCAAGGTTTGTAAAAACCGCATCGAC…
g9255.t1	ATGGCCATGAACCCTCCACACATCCTCATCGCCCGCAACTCCCGCGGTCCAAACACCATGAACCCCTCCGCATCGCTCAGCTCGCCCACCGAAACCCACGCTGCCGCCGCAGGCATCTTTCGGTCCGCCGGCTCGCCCCCATGGTACCTCGAAGAATGCGAGTCCGACGAAATGGTCTCCGCACTCAGCATCGATGGCGATTTCGAAGAGCCCATTGAGATTGACGAGACGTTCACCGAGCACAGTCGCTTCCCCGGTACTGTCAAGATCATCGTCGAGGCGACCACCTTCTGGGCGCACAAGGAGGTGCTGTACTTTGCCTCGTCCTTCTTCCAGGCAGCCCTCAGCGGCCAGTGGGCCGAGACGGGCAGGCCCCAGTCCATCACTTCTGTCGTGACC…
g9256.t1	ATGCGCGCGAAAAAGCGCAAGCATGCTGTGGCGGATATCGGGCTGGTCGCAGAGCCCTCTACCAAGCGTGCAAAGAAGGATAAGACGAAGCGAGACAAGGGCAAGACACGCGCGACGGACGACGGGAGTGAGTTCCGCGTCATACAAGCGACGATGTCTGTGTCCATCCCGCCTGTGTTTGCGAACAACTTAAGGGAAGGTGTCGAGGAGATGCTGGACTCATTGCTCATGAGGTATATTCCCGCGCTGCAAGGTGTCATCCTCGCTTATGATGAGCTGAGCTTTTTGGACTCGATGGCGACTATCAAGGCGGACTGTCCTTTTGCGAATTGTCGGGTAGGGTTTAATGCGACGGTATGGAGTCCGCAGATTGGCATGAAACTTGTGGGCAAGGTCAAT…
g9256.t2	ATGCGCGCGAAAAAGCGCAAGCATGCTGTGGCGGATATCGGGCTGGTCGCAGAGCCCTCTACCAAGCGTGCAAAGAAGGATAAGACGAAGCGAGACAAGGGCAAGACACGCGCGACGGACGACGGGAGTGAGTTCCGCGTCATACAAGCGACGATGTCTGTGTCCATCCCGCCTGTGTTTGCGAACAACTTAAGGGAAGGTGTCGAGGAGATGCTGGACTCATTGCTCATGAGGCTCGTGCGGCCTTTAGGGTTTAATGCGACGGTATGGAGTCCGCAGATTGGCATGAAACTTGTGGGCAAGGTCAATCTTTGCTCTCCAGGCCACGTCGCGTTGCTCCTGCATCGAACGTTCAACGTCTCAATACCCCGGCATCATATACCCGAGGATCAGTGGGAG…
g9257.t1	ATGTCGTCTCCCAAAGCCCTGGTACAGCTGGTGATCATTGGGGCGCAGAGCTTCGTAAAGGCGTTTGTCGCGGCGGGAAGGCAAGCACATAGAAATATTCAACATCGACCGGAGGGTGGAATAAGCGGCGATGCAGCGGGCGTCGGGAATGCCACAACGGGGTCCATAACGGACAAAATCACCCGGGAACACAGGATGACAGCCGAAGAAGCCAGGATGATCCTGAACGTTAAGAAGGATGATCCATTAGAGAGGATCCTTCAGCATTACCAACACCTCTTCAAAGCAAACTCGCCACCGCCGCCGCCACCAAAGCCTGCGCCCGGCCAAAGAGTGCCGCCTCCTCCCGCGTATTCGCATTACCTCCAGTCCAAAGTCGTGCGTGCCCGCGAACGGATA…
g9258.t1	ATGAATAACCTTGCGGGAACGTACGGCACCAACTTGGTAGGAGTTTTTGCGACTGCAATATTGTTTGGAGTTACTAACCTCCAAGTCTTCATATATTATCAGCGATATGGCGGTGACCCAAAGTGGCTGAAGATTTCCGTCTTTCTTTTATGGCTCATTGATGCTGCCCATCTGGCGTTGTCGTTTCATATTTTGTGGTGGTACTTCGTTGTCCATGATGCTTGGGACCCTTCTGTCTTCTCAATCGTGGTATGGAGCTATAACGCTGAAGAGATTCTTTGCGCAATATGCGTATCCTTTGTGCACACTTTGTTCTTAGTGAGAGTTTGGAGATTATGTTCAAGACTGCACCCGCGTTCTCGACGCTGGACCATTGTACCAATTGTCGCATCTGGCTCC…
g9259.t1	ATGCCGCTCCCCGATGGTGCATTGTCTATCCAAGGACACTCGAAGCCCGGAGACCCGCTCCACACGAGGCCAAAACAGGCTATGCTCGTTCGCATGTCAGCTGAGACATACGATGCTCTGCAGAATCAGCCAAAGATGGAGTTCGAGTTCGGGGACAATGCTGGCATCCACATCGGAGACGCGTTCTTCCCTATGCGTTCTAGCATAGAGGAATGTCCGAGCGAGATCTACCTGCGGACGTCGTCCGCCGGAAAACCCATGGCGCCACTCAAGCTGTACGCGAATGTGTTAGGGAGGTTCTTCGTTGAGCGCGAGCTCGGAGAGAAGATCGAGTCCCTCGTGCGTGACCGCAGAATCGAAGCTGAGAAGCAGCGCACTGAGCGCAAAGCTATCTTCTTG…
g9260.t1	ATGTCGTCTAGCAGCTCTCTCCCGTCTACCAAGCATTTTGCGGCCGTTGGATGGCAGGTCACTAGCTGCATCATTCATCTGCTTGGCGTATCGGCCATGTCCTTCCTACTTTCGCGCAGGCTCATGCGCGAACACTTTACATGGCACGGACTCAAGCGTATTGCGCTTCCGCGACTCCTGGTGATTCTCACATTGGTGGACTCGTGGGCATTCTTGTTTACAGCTGGTGTCCTCATTCAAGGAGCGGGACTTCGGCTCAACATGACCGTCTGTTCGCTCGCTATCTTTAACTGCATAGCGTTTTACGCTTCGTCAAAGATTTTGATCTACTGGTTTCTAATCGAGAAAATCCGCGTCGTCTGGAGCCCAATACCGAATGCCAGTCGGCTCAAATCCCCA…
g9261.t1	ATGGTCTTGGGTGGGCTCAGCGCCATGCTCTATGGCGGGCATCCTAGTCTCTCCGTAGGCATGTTCCTCCGCAAGGTCGACATGCGCACTGTCTTCTTCGCCACAATCTTTGTCATTGTTGTTCTCGTCTTGGCTTACCTCACCAACCCTTCGGAGACGTCCTTTCGCGCATACCTTACCGAGCAATCATTCCGCCAGCACCTTACCCGCCTCGATGACACTTCCCAGGACGATCTCGCAGACCCCAAGCGCACCGGCCTACACTACACCGTCTCCCGCCGACCGCCGACCGCCGCTCCCAAGCCCGGCCGCGACTACGACACGCAATCGCCGTTCCACTTCGTCAATCGCGCTTCGATCTCGCTACGCACACCGAAGCATGTCTTCCACAGCGTCGGC…
g9262.t1	ATGGCCGATTCGTCGGTCGATCGATGCGATACACCATTCTCGTTCGGTAGACTTGCTCTGCTGCTCCATCTGACGGCCGAGCGTTCCTCATCTCCTCCTCTTCTTCGCGGATTCCGTGACCTCACGCAGCTGACACCATCCCCCGATACCCTGCATGCACATTGCCCCTTATCTCACTCCCCCGTAGGATTCCCGCCACAGACGTCCTACAAACACTCTTACAGTGCCCCTTACATTCGCTTGAAATACCACCATCCTTTGGAAACCTACGTCGTAATTATTTATATGCGTTATACCCTGTGCTCGTCGGCCCTTCATGCAGTATTGCTGTCGCCTCAGCGTGTGCCTCACTATGTCATGCTCTTCGGGCGTGTGATTACACGCTGCCCACCCGGTCGG…
g9263.t1	ATGGGCGTCTTGTTCAGGGACGGAGACCCTTATTCTCACGCACAATTGAACCGAGCGCGACGACCCGAAGGGGACAAGCATGACCTGCAGCCACGCCTGACAATCCTGAGCAATAGCCTTCGCGACCTTTCTCTTGTCGACCTACTGCCACCGCCCGCGCCAGCCCCAGGGCTTGTCAGCATGGCCGCCGCCGATCCTGCAGATCAACCCGTTGCTCTCCAGCCGCCGGAACCAAGCGGCCAGAGCACGGACGCCACCACTGAACGCATGTATCAGCCTAAGCAGGAGCATGAGATCAAGGAGAGCGCTGTCGTGGATGGTGAGGGTCTGGCGCAGACCTCTCCTGCCAGCGGACGGAGTTCAGAACACACTGATGTCACCCAGGACGGTGCGACCACA…
g9264.t1	ATGGCACTCATCACGATCTCCGGCTACCCGTCTTCTGGAAAAACAAGAAGGGCCGAACAGATCAAAGCACATTTGCAGGCTCGTCTACAAGACCCAAACTACGCTGGACCCAAGCTGAAGGTGTCCGTGCTCTCTGATGACGAGCTTAACATTGACCGACATGTGTACAGTGACGGCAGAGCGGAGAAGCCTGCGCGTGCCGCTCTCTTCACGGCGATGCAGCGACAACTGAGACAGGATACAATCCTGATCGTGGATGCGATGAACTATATCAAGGGCTTCCGGTATCAAATGTATTGTGCAGCCCGCGAGGCAAAGCTCAGAGTATGCACTGTGTTCGTCGTGGCGACTCCGGAGTTGTGCAAAGAGTGGAATGCCGCCCGTGAAGATGGCCACGCT…
g9265.t1	ATGGTGAGCAGCGAGCTTGCCCCTCTTGGGAGCCCTGCAGGCCCCAGTACAGGTCTCGCGGGCGGTATTTATGACCAACCCGCATTCGGGGACGTCCCTGACGATTTCAAGTATGGGACCACGGTGTCCGAGAGCGTATTGGAGATTCGGAATGCATTCGTCCGAAAGGTATACACTATCCTGTTCTGTCAGATCTTGGCCACTTGCGTTGTAGCGGGCATCATCTCGCATTCACCCAGTACCATCTTCTGGGTCACAACTCATCTGTGGTCGTTCTACGTACCTCTTTTCGGCACCCTCATCAATCTCGGTCTGCTCTTCTGGAAGCGTCACAGCCACCCAGCAAATTTTATACTTCTCTCCACGTTCACTCTCTTTGAAGCGTTCACGCTTGGTGTC…
g9266.t1	ATGGATTCTGAGTCGACTTCTCTCCTTGAAAGTGCCCGAAAGGCGACGCGTCCGAGCCCTCTACCCAAATTGCAGCTCGCCGTGGTGTACGCAGTCAAGTTGATGATACCGCTGGCAACAACACAGTCTATGCCGTACATCAACCTCCTCGTCGCGGAACTCGTTCAGTCGGATGATGCAGACACCGGATACTACAGCGGGCTAGTGGGATCCGCCGGGTCAATAGCTCACATTCTGACCATATACGCCTGGGGGCGTCTGTCCGACAGGCATGGAAGGAAACCGATCATAATTTCCGGGACTGCCTTGACTGCGGTCTGCACGCTTTTATTTGGCCTCTCTCGGTCATTCTCCTCGGTTCTTGTAACAAAGTTCCTAATCGGAGGATTTTCTGCGACC…
g9267.t1	ATGAGTCAGACATTATGGCTCTTTGTGGGAACGACCACCTTTTTCTCTGTCATATTTGCCGTGGCCAACAGCTTGCGTTTGCAAGAATACGTCGCTCGCGCTATAAGTGACTATCTCACTGCTGAGACGGGCATCATAATAATCTTCGAGTCTGCCGTTGTGCCGAAGTGGAAGGACTCGCGTATCTCATTCAAGAATGTCTATATCATCCGTGGTCCAGCAGGTGTTGACATCGCAAAGAAGCGAAGGTCTGCTATTCAAGCGGGCCACAAGGTGGCAGCGGGCTACGATGTCAGCAACCATCCCTCATACCACGCTATCGGAGAAGAGACCGAGGAGGAACAGGTCGAAAGTCATTCGGAAGATGACACGAACTACTCAATGTTCGATTTGAGCGTG…
g9268.t1	ATGCATTTCACGAAGACACATCGCGGAGCGCTGGTCCACGTGACCCTGTTCACCCACTCATTCTGGATGTCCATAACACGGGGATGGTCCTCATCTACTTTGCGGCATACTAGTCGAGCTCATTCTGCGGCCGCCTTTGATCGGTACAATACCATCCGTAACTTCTTCAGCCGTACCTCGTCATTGTCACATTCTGGTTTCCAAATCCCCCCTCAGGGGCGACAACGCACCGTTGCAAATGTGGTCAAAGTGCAACTCCGTAATGCACATCCTCAGGCAGATCTCCGCTGGTTCTCCTCTACTGCCCGTCGAAACACGGATCGCGAGCGAAAGGAACTGGAAGAGGAGAGCACGAAACATAAAATAACGCCATCATCGAACAGTCAGGGAGATATGCAC…
g9269.t1	ATGCCGTTCACGGATGCCACTCTGCGAGTTGGCTATGCTCTGCTGGATAAAGGTCTGATACCAGACTTTGTTATACGCGCTGTGATACGCGCTCTATGTCGGCAGAGGTTGCGCAAAATCGACCACGGCTCATTCGAGGCCAACCATGCTGCGAAGATGGAATGGATTGAGCGGGTGCGCGCGCGAGATAGCATCGCAGATCATACAAAGAAAGCGAATGAGCAACATTATGAGATTTCAACGGATTTCATGCTGTCTTGTTTAGGACCGTACGCAAAGTACTCGTGCTGTCTGTACCCAACAGGGAGAGAAACACTTGAGGAGGCCGAGGTTCTGATGCTAGATAGCTATTGTCGCAAAGCACAAGTGCAGGACGGTATGGATATACTCGATCTTGGA…
g9270.t1	ATGTACAACGAGTCCTCCGTGTACGCGAACACCATCAACGCACGCGTCGACACGGTGCAGTCGTCCCTCAATGGCGGCCTGTTCGGCTGGATCGACAACACGACAAGCACGCTCAATACAACGATCAACAACTTCTACGATGACCTTCAGGACGCCATCCAGACCTGCTTCATCGGCGGCAAGGTCAACGACATCGAGGAGGCGCTCACATGGCTACACGACAACCTAAACGTGAATCTGCCGACGGTGAATGAGTCCGTGCTCGTCCTGTCGCCGTCCGACATCGACGAGATCACCACGCCGATCGCCGGTGCCGCGATGGGCAGCGGCGACGGTGACGACGATGGGATTGTGGGCGATATTGTCAATGCGTACATCAAAGTCCCTGAAGGAGGAGCG…
g9271.t1	ATGATGTCTCATGATCGCTGGAATTCTCCTCCGCCTGGCTATGATGCTCGCTCCTCCATCTACTCCTCCACCGCTCTGAAACCCTACCTCGAGCTTCCTCATCTGCTCTCCTTGACATGGCTGGCCTATCCAATCCTTTCTTTACTTTTCGTCGCGTTCCGCCTCAAACTCTCTGCCGACTCTGCCCAAGACAGCATCGCATCTGCCAAAGACGATCTCTTGACTGCTTGTAATGCTGCGCAGAAAGCAGCCACCTCTGCGGCGAGCATGCCGCGCTATCTCGCGCTGATTGCGAATGACCACATCGCCGACGCCGTGAACGACACGATGGATCTCGCGCGCGACGCCTTGACTGGTGCACTGACGGTCATGGAGGCGATCATCAATTTCATTGTGGAC…
g9272.t1	ATGGATGGCGCCGGGATCTTGAAGCGAAACGAGAAGACAGACGAAGAACAACGCGCGCGTCTCCAAGCCTTGCAGGCTGATCCTCCGCAGCCCACTACACCACCGTCAGAACCCGGTCTCTCGTCCTTCATGAAAGCCCCGGGTTCAGGGATGCAGGATCTCGGCCAAGTCAGGACGAACGGCTCCTATGCGATCCACAGCGTCCTTGCCGACGTTTTCTCTCCCGATGCCATCCAGCAGAGCACTGCAACGTCAACCGCCAGCGTCGCAAAGTCCACGTTCTCCAAGAATGCAGACTGGACTCCGCCTCCCAAAGGCCCCGGGGACGATGTTCAGAGTGGACAGATGGGTCCGCGCAAACGTCACAGTTTTGTTCTCGACACGAACGCTCTCTTGCCT…
g9272.t2	ATGCTTTTCTCGGCGGCCACCCTCTTCTCGTTGCTTGCCATCGCATCGGTCTCGGCGGTCCCCCTCTCATGCACCGTCACTTTGCCTGTCGGGACCGTGGGGGTCATGGGCCCCTCAGAAATATCTTACCTGGATCCGATGTGCAAGTTCACTCCTTCCCATGCAACCCCCTCGCCTCACGAGCACTCCGAAGACTCCCGTTTCCTGGATATCCTTCGTCGTCAGATCCGTGTCAACAACTTTGATGCCACTCAGAATGCGTCTTGGTCTTCCCTCATGGATGGCGCCGGGATCTTGAAGCGAAACGAGAAGACAGACGAAGAACAACGCGCGCGTCTCCAAGCCTTGCAGGCTGATCCTCCGCAGCCCACTACACCACCGTCAGAACCCGGTCTCTCG…
g9273.t1	ATGGCTACCGTCACGGAAACCGCTGAGCTTCGTCGCCGCCGCGTCCCCAGCGGACGTCGCTTCTCCACTGTACAGGCTGGATCTTACATCACTCATTCTCTCTGCCAGTCCCTACCCCATTCTCTCGAAGCTCTAGATCTCCATAATGCGTCTCTCATTCCATCCCTCGCTGCCGTACGCCATCAAGTTCTCTCCTGCCTTGCAGATCTCGAGGCACGTCTTTCCATCCTCGACTCACCGATATCGCCCGAGTCGCTCAAGACGAAAGGGGAGCTCACGGTGGAAGAGGCAAGGACATGGGCCAGGGACGGGCTGCAGATGCTCCGTTCGATCCGGGATGATGTCTGCTCCCACTTTCCAGACTTCAACCTCGAGAACGTCAAGTCGCACATGCCCGAC…
g9274.t1	ATGGTTCATGCTGTGCCACATTTCTTGCTCGTCGGCCTTGGCAATCTGCCTTACCCTTTGACGCGACACAGTGTCGGTCATCTGGTCGTTGATTCATTGGCTTCACGACTCGGGGTGTCCTTCGTGTCTGATAGACCCACTCGCGGACTCAGAGCAAGCAAGACAGGTGTCGCGATGGGAAAGAACACCGTTGATATCACCTTATACAAGCCTAAAGCATTGATGAACATTACCGGCAAGCCAGTCGCTGAGGCTCTTCGCACCCTCTCCATATCGCCATCAGAAACCATCGTGGTCCACGATTCTCTCGACCACAGGCCCATGTCAGTCTATCCGAAGTTCGGGGGCTCTGCCGGTGGACACAACGGTATCCGCAGTATCATCGCCGCGCTGGGTAAC…
g9275.t1	ATGACGCCTCCCAGGAAGCTCGTCTCATTGTTGGCCATCGGTATCGCCCTCGGTTGCGTTCATGCACAGCCGTCTCCAATCGTGCAGGAGAGTATCTCAGCTGCAATCGCTGAGGCTGCATCAGACCCCTACAATGTCGACTACACGTCCCTAGTGAATGTCTTCATCGGAACCGACAATTATGGCGACGTTTGTCCTGGTGCTTCGATACCGTTTGGAATGGTGAAGTTTTCGACAGACTTGACAGGTTATGCCCCTGCAGGATACGTAACGGACCCTACACAAAAGATCCGTGGACTCAGTCCTATGCATGATAGTGGCACAGGGTCGTCGTTGGGCACCTATGGCAACTTTGAGATCATGCCTCTCTTGTGTCCAGGAGGCTTTGAGACGTGTACA…
g9276.t1	ATGGACAACGTCTTTGCCATCGGCGTCGGCCTTGCTCTGCGTGCACTAGTTGACGTGGTGACCCATCGCAATCATAGGATCAATGGCACTCTCGTTGGCCTCTGGGAGGGGACTGTGTTGCACCATTTTCTGTACAAGTTTCCAGGCTCGCTAGACCCGTACGTCGCCCTCGGCTTTCGCCTCCTGGTCGATATGCTCTTCACCGCGAACGTCACAAGACTAACCATTGTCTTGCTATGGACCGGAATTGGGCTGCTGCTGTCCGACGTCAGCTTGGATCTCGTCGAGGACAAACGGTTCCGCAGGCTCTGGCGCCGCATTCGTTCTTACTTCCTACTCGTTACGCCCACTCCTGTACGCTCCCATGTGCAGTTTCTTCAGGTACCCACATCCTCTTCC…
g9277.t1	ATGACGACCTTCTGCGTCGAACAGCGGGCTCCGCTGCAATGCTGCATCAACAGGACAGCTCCTAAGCTCATCGTCTCAGCCAAAGCACAGAGCAAGAACTTCGACTATATTCGAGATATCTTGTCGCTGCGCAAGACGTCCAAGCGGTTCTACTCCATGACGAAACTGCGCTGGGTATGGCATGATGCGATGAAACGCCATATCATAGACAGAGGACTACCAGTACCAGCTGCCGACAAGGACATACAGAAGTTTTCTGCGGAACACCTCGAGGCGAGAGCTGTCCATGCCGCCAGATTTCATGAGAACTGGTGTTCGCCAAAGCCGAAAGCGCGACAGAGGATAGAATTCCAGGCGGACACTATCCTGTGCAACGAGAATCCAGAGCTCCACAAGACG…
g9277.t2	ATGACGACCTTCTGCGTCGAACAGCGGGCTCCGCTGCAATGCTGCATCAACAGGACAGCTCCTAAGCTCATCGTCTCAGCCAAAGCACAGAGCAAGAACTTCGACTATATTCGAGATATCTTGTCGCTGCGCAAGACGTCCAAGCGGTTCTACTCCATGACGAAACTGCGCTGGGTATGGCATGATGCGATGAAACGCCATATCATAGACAGAGGACTACCAGTACCAGCTGCCGACAAGGACATACAGAAGTTTTCTGCGGAACACCTCGAGGCGAGAGCTGTCCATGCCGCCAGATTTCATGAGAACTGGTGTTCGCCAAAGCCGAAAGCGCGACAGAGGATAGAATTCCAGGCGGACACTATCCTGTGCAACGAGAATCCAGAGCTCCACAAGACG…
g9278.t1	ATGTCTTCCACGCCCGGCCCAAGTAGCACACCAACACCGCAACGAAGCAACCAAGAAAACATCATCACGGCTCTGAACAATGCATATAAGACGCAAACTGGAGACCCGTTGTCTAGCGATCGAATCGCACAGCTTCTCATCCAGAACATGCCGCAGTTGAGCCAATTGGCTAAGGAAGGGAAGCTGAATCAGGCGCAGATACTGCAGGTGACTGAAGAATACGCAGACAAGCACAAAGCGCAAACACCGGCAAACCCTGCTTTCAGAACTGCCAACACTCCCTTCTTGAATGCCAACCCGAGCGTCGACTCCTACCCCATCAGCCAATCACCTAATCCCACCAATGCTGGCCCCGTTCCGTGGGCTACTGCTCAACAAGGTCGCCCCACTCTTACAGGC…
g9279.t1	ATGTCGCTTCAACTTGAAGCTGAGGTCCGCAGAACCAGAGCATTCTACGAGCAATTATTACAGGCAAAGGATGTCCAGATCGAGGCCTTGAAGGCTCAGGTTATCGCCCAAGAACTTCAAATCAAAGTACAAACAGCGCGAGTATCAGCTCTGGAGGCCGCGGTCAAACATGCGCGTTCGGATTCACAAGAAGAGAATCCGCCATTGGACACGACTCGAGTATCGGACGCGTCCGCCACGGTTGCTCGTCCGTCTGCCAGCGCTGTCAGCGCGAATGACCCGGTCGCTGTGAATGACGATGAAGATGTGCCGGGATCATCGTCCAATGCGACTCCGACTGCGCATCGTAATGGGGAGTGTTCGAAGAAGCGCAGTTACCAAAACATACCTTCAGATACA…
g9280.t1	ATGTCCATGACTAGGCATGTCAAGAAGGTTACGCTGACATCCAAGAAGAACTGGTGGATGGTTGAGCTCGATGAGGAAGATGGAACAGCTACTCCTCCATCAAATCAATTGCCAGTTACTGAGGAAACGCTGGTGAACGATCGTCCTTATCCCTCATTCATATCGAACGCTTTCTCCAGTCGAATACATGAGTCCAATGTGCGCGAACCAAATCCATCCGTCCCCGTGTATACCCCACCAAACAATCCACTAGCCATATTCTCGTTTCCGACCCCGACGACCTACTCAGCACCACCGAATCCTACCCAGAACCTTGCTCCTTTCGCTTCGGGTTCTGCTTCAGAGCTGTTCAAGTGCGTCGTGAAGAAACCCAATGTTGTACAGGTTGAGATCAACGAC…
g9281.t1	ATGTGCCTCCGTCTGTTGTGTGAAGATGATCCTGGAGATTCGACGGAGATTTCAACAGAACTGACACAGCATGTAAGCCACGAGGCTCCTCCGCAGGAGTTCGTCATTGGCTCATCCTCACCAAACCATTCCCAATCATCCGCAGACAACAGGTCCGCATCTCCAATTACATTTCACGACTGGCCACCTGCCCGCGAACTGCTGGGGCAAATTTCCAAGGATGAAGCAGACGAGGCAGATACCGGCCCGCGACGGAAGAGAGCCTGTATGAAATCCGAGGTCGTACCATCTCCTACGCGCTCCGGTTATTCAACACGACGGAGACAAGCGGGCATATGTGATCCCCAGGAGGCTACTGCAATGGGCGGATTCTTACTGCAGGAAGATACGGTTCACCGG…
g9281.t2	ATGTGCCTCCGTCTGTTGTGTGAAGATGATCCTGGAGATTCGACGGAGATTTCAACAGAACTGACACAGCATCCGCAGGAGTTCGTCATTGGCTCATCCTCACCAAACCATTCCCAATCATCCGCAGACAACAGGTCCGCATCTCCAATTACATTTCACGACTGGCCACCTGCCCGCGAACTGCTGGGGCAAATTTCCAAGGATGAAGCAGACGAGGCAGATACCGGCCCGCGACGGAAGAGAGCCTGTATGAAATCCGAGGTCGTACCATCTCCTACGCGCTCCGGTTATTCAACACGACGGAGACAAGCGGGCATATGTGATCCCCAGGAGGCTACTGCAATGGGCGGATTCTTACTGCAGGAAGATACGGTTCACCGGCGACTGCGTGGATGCCAG…
g9282.t1	ATGTCCTTGATTGCGACAATATTTCTGCTTGTGTTTATCACAGAGTTTATATCATGGATTGGGCAATCTTTTCTACTCGAGCTTGCGTACGCGCTATATCTACGCACATTTTATGCTGGGACATTGTCGCGCCAGAAGAAGCTCAAGTCTGAGATCCTGCTAGACAAGAAAGAGCTGCTGCAGACCAGTGCGCAGGATGAATTCGCGAAGTGGGTGAAGCGAAAGAGGAGCGTGGATAAGAGCCTTGGGGACTTGGAAAAGCTCAATAGCGAGCTGTCCTCCGTGAGGACGTCCTTCTCGCTCAAGTTCAATTCGGCTATATGGTTCCTCACCGCCGGGGTGCAATTCATCGTCGGGTGGTGGTACCGCAAGTCCGCCGTGTTCTACCTCCCACCGGGA…
g9283.t1	ATGGCGACAATACACCCATCTCGCATGGCTCTAGTTCCACAAGACTCCAAAGATCCTCACCCATCTATAAGGGAGACGAGAGACCGTGGCCGGTCGCCTTCTCCTCGATACTCTCGCCGACGCACGCCTTCCATTGACAGGGAGAAAAGACACTACAAGGACGAGGCGCGGAGGGGTAGAGAGGAGGAAAGCAACAAGCTTCACGAGCGAGGCCGCGCACGCGCTGACGACTACTTCGATGATGCCAGTGGCAGTGGGGGACAGCCGGGGCGGCGTGGAGGAAGCAGGAGCGTGGACAGGGAGCGGGATCGTGAACGCGGAGAGAGACGAGAGAAGGACAGGATGCGACGGCCCAGCCCAGAGTACAATGAGTTCCGAAGGACCTCTTCACCGCGGGAA…
g9284.t1	ATGAAGTTCGGCCTGTTCACTTTCTTCCTTGTTCTTCTTCTTGCTATCTTTGCAGCTGCGGAGGCGCCAGAATCGCCGACCGAGCTCGAGATCAACACGACTTACTTGCCGGAGGATTGCAAAGTGAAGGCACAGAATGGTGACGTGCTCAACGTACACTACACTGGCAAACTGTTCTCCAATGGGAAGAAGTTCGACTCGAGCTTTGACCGCAACAAACCGTTCCAAGTGACCTTGGGCAGAGGCCAGGTCATCAAGGGCTGGGAGCAAGGTCTCCAGGGCATGTGTGTAAATGAGAAGCGCACCCTCACCATTCCATCGGATCTTGCATACGGCAAACGTGCTATGGGCTCCGCGATCCCTGCAAACTCGGCCCTCGTCTTCGACGTCGAACTTGTC…
g9285.t1	ATGACTTCGTCATTCGACCCTCGTTGCCTGTTGGGTATCGACGGTCATTATAGATGTCATCGCGATGAGGATTATGAATACGTGTGCAATCACGTCCGTTTCCTGCAATCCATCTTTGCTACCTGTTCTGTCTATGCTGTTTTTGATCATCAGCACCGTCGATCGCAGCTATGTTCCATCCTCGTTTACCGCCAACCACTCGACGACACAGATTAG
g9286.t1	ATGAAGGGAGCGTTCTTCTTCCTCCTTCAGAGCGAGGAGGGTGACCTGTACAAGGTCACAATTGAGCATGAAGAACAGGAAGTAAAGGTGTTGAGGATCAAGTATTTCGACACGGTCCCTGTGGCCTCTAGCCTGTGCATTCTCAAATCTGGCTTCCTGTTCGTTGCAGCGGAGTTTGGCAACCACTACCTCTATCAATTTCAAAAACTGGGTGATGATGACAACGAACCTGAGTTCTCATCTGCGAACTACCCGTCATTCGGCATGGCGGAACCCTCCTCCCCTCTTCCGCATGCATTCTTCAAGCCTCGCCCTCTGGACAACCTGGCGCTCATTGACGAGATGGATTCGCTCTGCCCTATTCTTGATTCGAAGGTTTTGAATCTACTGCCAAACTCG…
g9287.t1	ATGCATCTCTATAATTTGACGCTACAGCCTCCCACAGCAATTACGCATGCAATTGCAGGGAATTTCTCTGGATCTAGACAGCAGGAAATCATCGTCTCTCGTGGCACTCGTCTGGAACTGTTACGCCCGGATGTGCAGAGCGGCAAAATCTCAACCGTAATTGCGAGCGACGTCTTTGGGTCAATCCGATCTCTCGCTGCATTTCGTCTGACCGGCGGGACCAAGGATTACGCCATCGTAGGGTCCGACTCTGGCCGTATTGTCATCCTCGAATATGACCCAAAGACAACCAGCTTCGTCAAGGTGCACCAGGAGACGTTTGGAAAGTCGGGGGCTCGTCGCATCGTACCCGGTCAATACCTCGCTACCGACCCCAAGGGACGAAGTGTGATGATATCC…
g9288.t1	ATGCGAGTTCTGTGTGTGGCGGAGAAGCCGTCGATCGCGAAGGCAATCACTCAGATTCTGTCAGGAGGACAGTTCACCACGCGACAAACAGCCAATAAATACATCAAGAACTATGACTTCAGCTACCCCCAAACGAACTCGTTCTTTACTGTCACAGCGGTCTCTGGACATTTGTTGGAATACGAATTCGATCCATTATACTCGAAATGGTCCGACTGTGACCCATTTGACCTGTTTGAGGCGCATATATATGCATCGGTGACCAAAGACATGAAACCCGTCTCAGAGAACCTCACGAAGGAAGCTAGACGTGCACAAACACTGATGATATGGACCGACTGTGACCGGGAGGGGGAGAATATCGGCGCCGAGATTGTTAGCATATGTCGAAAATCTCAG…
g9289.t1	ATGGCCGTGGAGGAGACGAACGCGATGACCACTCGACTGTTAACTTTGCTGAACATCTCAGCCACCAAGGCCGGCAGCCGAAAGCGTACGTTCGAAGAGGAGGAAAACAGGCCTGTTCAGAGACTGAACAAGCGTCGTGTGGTTCAATTTCATGATGATGACGACGTGATAAACAAGCGTCGGTCAGAAGAAAGCGTGGCAAGCAAAGGCCCAAAGGGGAATGGAGAACAGGAGACGAAGCGTTTGGAGAACGAGGAGAAACTGAAAGAAGACATACTAGATAACCCGCAGGATCCGTATGAGGAACATTTTGGGTCGAAGTCCTCTCTAGTGACTAACGTTGCGCGAGAGGCGGTGGATCGCGGAGCTTGGATGAATGCAAGGGAGAAGTACGGCCGC…
g9290.t1	ATGTTCATCAACAAAGCCGCGGTGGTCGCGGCTGTTCTGTATGCTTGCAGGGCACATGGACAAACTGCAGCGGCTCCTGGTCAGCCGAGCACAACAGATGCTCCCTTGGGTCAATTTGTCATCGTAGGGAACAGTATTGCAAGCGCGCAGCAGATGTTCGTCGGGACTCTCGATAAGGTGTACATTGTGGACAAGACAGAGCGGAACCCAACGCAGATTGATGGGCATCCCGCTTGGGGAGCTGAGTACACGTTAAGCACGAATGAGGCACGGCCGATGAACGTGATTACGAATTCGTTCTGCGCCGGAGGAAACGTTCTGGGGAACGGGACCTGGGTGAACGTTGGCGGTAATCAGGCTGTTACCTACGGCGGGTTAGCGGCGGCTAGTCAAACGGGC…
g9291.t1	ATGGCGTTCGCTTTTCCATCCTCAGCTGCCTCGAACTCCGACCAGGTCTTCTTCATCAATCGGGGCTTTACTATCTATGTTCATCTAAATACCGACGGCGAACCCGAGCTGCTGGAGCCCCTAGCGTGCCTGCGGCCGCTGTGTACGCTGTGGCTGTGGGCAGATGGCGGAGACGAATCGAGATCTGATTGTGCAAGATCTCTGCCGGATTATCTTCTGGCTCTGAAGCATAACATCATTCCAGTGGTCCCACATATCTCCAGGAAAGTCATCTCAGCCTGCCCATATTCCGACACGCACGACAGCTGTGTTGTGTAA
g9292.t1	ATGCCCCTCAACTCCAAACTACCATCTGCTCCTGCCGACAACAGCCAGCTCGTTCCGATGTCTTCCTCGTCTGGCTCATCCCGCTCGCCGCTACGCACCCCGAGCACCAATTCTGAACCTGGCCTGGCCATTCCGTTCGAGCAACTCTCCTTGCATGACGAGCAACATCTTATGAAGAACCATGGCATCGCTTACGACCATTCACACGCACCACACGACCCGTCCTTCGGCACTGAACACAATCAAAACAGACCATATGTCGACGAGAGCGTGATCCGCGGGATTGCGCAGAATGGGCAGGAGAAAGGGGAAGGGGAGAACTACCGAGGAGAACGTTGTTAA
g9293.t1	ATGGGCAGGAGAAAGGGGAAGGGGAGAACTACCGAGGAGAACGTTGTTAACGGTCGGGCGAATGCTGCGACTCCCCCTCGTCCCGACCTCCCCCATCGTACCTCGTCTTTCTCCAAGCGGCACGCTTCCTTCGACAGTCCTAGAGAGGTGCCCTTGCCATACATGCCGCACTCCCACCATCTGTCTTACTCAAGCACGAACGCCGCTACGCACACGCGGACGCACGGCGCAGTGATAGGCGACGCTGTCGGCGGAGCTGCGCACAACGTCTACACGACATACGACTTCGAGCGCCCAGGCGGCGCAGGGTCAGGTGTCATTACTGATCACGCGGGATCGGCGTCGTCGTCATCGAACGATAGCCTCCCGAGCACATCATCATCAGCCATGTCCGCGCCG…
g9294.t1	ATGCAGCTTAGGAGATTACAGAAGGAGTTAGACGTTTACGCTCCTCCTGCTCTCTCTGCGCGTTACCTCAACACAAAGCCTCTGACGCCCGGGAGTTCTACCGAATCGCTTGATTCATCTCCATGGTGGGCGCCTTCCGAGGATTCTTCTGAAGACGCCAACCCAGACAAGCTGGCTTTGATGCGCATTCGAACGCATGCGGAAGAGATTGAGGCTCTCACGACTCCTAAGGGCCTTCTTCTTATCGGACCACCAGGATGTGGCAAGAGCTTCCTAATAGATATGTGGTTCTCCATGATGCCTACCCCGTACAAGGCACGCAAGCACTACAGCGAACTGGTGCTAGAGATCTATCGTGGTGTGTGGGAAGAGACTCAACGCCGCATGGCGATTGTCCAC…
g9295.t1	ATGCTCCCATTTCACGTACTCATCTCCACCCTCGCCTCCATTTACCTCTTGCTCGTTGCGACTCCCCGTCCAGTTGGAAGACTCTTGCTCCCCGTAGTCTTCCAGCTGGCCGGTGACGTAGACTTCGGAGACCCGTCTTCGCTATCAAGCCAACTGCTCGACGGTTTCCCCCTCGAAGACGCGGTCTTATCGCATGTCGCTTTGGCCGCTGCGGAGAGCATCTTCGTTGGGCCGTTATACTGCACAGATCTTACCCTCAGGATGTCAAGCGATCTGGTCGCCATGGTCCAAACTGACCAGCTTGGGCCCAAGCGGATACGTCATCTCCTTGCAAAGTCTTTATCTTCCGTACTCGGTGCTGTCTTCAATGCTTCGGCAGTTCGGTCCAATATTCCTGAA…
g9296.t1	ATGACGAACGGATGCAAGCCCACAGTGCTGGTGCTGTGGGTAAACAAATTCCTCTACCAAACGTTCAAAATCACCGTTGTTGCGTTCACGGTTGAGTCGCGCGATGATCACATGTCATTCATGTCAATTGTTTGCTTCATCCTTCCGCTCTTCTCCCACCGATATCTTGCAAGCGAGACCGGCACACACTCCCGATCTCTCATCCGCGTGACCTGCATTGAAAATGACTATTGA
g9297.t1	ATGGCTGAAAACACTTCTAGAGCAAAGATCGAGTATGTTATCTTCGACATGGATGGTCTCCTGATTGACTCAGAGAGGGTATATACGGAGGTGACCAACAACATCCTCTATAAGTACGGCAAGGAGATGACCTGGGACATCAAAGCTGGTCTGATGGGCAAGCCCGAACGCGAAGCAGCCGCACATCTTCTCTCTTTTTTCCCTGATCTCCCTCCCGACTTTACGCTCGACACCTACCTCGACCTCCGGCGTAAAGGCCAAGACGAGCTCTGGTCCACCGTGCAACCGCTTCCAGGCGCAGTCCGCCTCGTCCGCCATCTCCACCGGCACCGCATTCCCATCGCCGTCGCGACCGGCTCGCAGCGGCGGAACTATGTGCAGAAGAGTGCGCACCTCAAG…
g9298.t1	ATGGCACATCGTCGCACCCAGTCTGCACGTTTCCCCGTCGACTCCCCCATGGGCAGCCCTCACCTTGACTCCCCGCCCCTCACCCCGCCCGCCTACGCCTTGGCCGCCTTCCCCGTTGCCTTCGCGTCTCGCAAGCCGAGGTCTTACTGGTACCGCACCACGTTCCTCGCCCTCTTTGTCCTCGTCATCCTCTCCGTCTATGTCCTCCTTGTCGCCCAGCCCTCCCTCACGCCCATCCCCGTGTTCGACGCTGAGGGCCGCAAGGGCTCACGCTTATCGCCCGACGCCTTCCGCCTAGCGACGCTGCGGCATAGCTATAGTAATAGTATGAAGAGTAGTCCGGGCGGAGACGCCAAGGCGGGACGGCCACAGCTCACATTAAATCAGACGGAGGAGCTC…
g9299.t1	ATGGAGCACGAAGTGGATGTCAAATCTGTTCATGTATTCGAGGACTGCCACAATGCAGACATCATTCTCCGCTCCGCCGATGGCGTCGACTTCTATGTTCACAAGCTCATCCTCGCGAGAGCGTCCCCGATCTTCTGCGATATGTTTCGCGTACCTCTTCCGCAGAACGAAGAGCAAGACGATGACACGGTTGATGTTGATGGCATCCACATAGTGCCCGTTACCGAAGATCAGGACACTCTGCGGCGGCTGCTCAGCATCATATATCCCGTGTCGTTTCCCGACAAGTTGTCGCTAGATGAAATGTGCAACTTATTGGAGGCAGGCCGGAAGTACGAGATCGAAGCGATATCTTCCTACCTTAGACGTACCATCATGGATTTTGTCGATGACGAGCCG…
g9300.t1	ATGGCAGGATCTACGGAGTCGCATTTCGCTCAGTCTAAACTTATCTGGCGACCTGCTCATCCATCACGTACTTCGCTCGACGTGTTTCGCCGCGTTGTCAATCGGAAGCATGGACTGAATTTGAGAAATTATCACGAGCTTCACAAGTACTCTGTTGAAGACTACACTTTCTGGACTGATGTTTGGGAATTTGTCGGCATCATATATTCTGTACCACCAACACAGGTTCTGCAGGACGGTCCCATCAAGGAACTCCCTACCTGGTTCCCTGGCGCACGGCTTAATTATGCAGAGAATCTCCTCCATCGCAACGATGATGGCATTGCTTGCACTGCTGCCAGAGAAACAGGGGCCATCTTCAGTTATACTTACCGACAACTCAGACAGATGGTCAGAAGT…
g9301.t1	ATGGCCATCAACGGTCACGTCAACGGAGACGCGGCCACATCGAAGGGGCCGAATTATGAACGCGTCCAAATCATTAATGATGAGAAACAGTTCATACCGGAGTTGACCCAGCAGATTGAGCGTTGGGACTTGCACAGTGCCGGATTCGACTATGACATTGTCGCAGTGTTTGGGTCGCAATCCACAGGCAAAAGCACGCTGTTGAACCGCCTTTTTGGCACGAATTTTGATGTTATGGACGAGACCAGACGGCAACAGACCACTAAAGGAATCTGGATGTGCAGAGCTAAGGGAATGAACGTCATGGTCATGGATGTTGAAGGTACTGATGGGCGAGAAAGGGGAGAGGATCAAGACTTTGAACGCAAATCAGCTTTATTCTCCCTTGCGTCGTCAGAG…
g9302.t1	ATGAATTGCCTGGAGCATGGAGAGCTCGTGTTGAAGACGGAGCCAATGTTTAGCTGGCGCACCACGCTATCCTCTTCTGTCTTCCACAACTCACCACGCATCTCGATACCGACCTTATCCACAGAGCTGATCTTCACCTTGTTGACTTATGCCTTCGCCCTATCAAACCTCGCTCGGACTGTGGTCCATTCACTTGGAGAATACGAGAAAGACCGTGCTATCTCTGATGCGGAGAGAAAAGTGAAGGATGAACGCCTTGGCTTCGCTGTCACGCTGCTATGCAAAGCCGCTGGGGTCCTTGAGTACATCGCAAAAGTCTGCTTGGCGGAATGGGAGCGAGAGCGAGAGCGGGTGGTAGCCGCTGGGATAAGCTGTCCGCGTCCTCCAGATCTGAGCAGA…
g9302.t2	ATGTCTACATATTTCTTTGAGTTGCCTACCACTGGTGCGATATTCTTTACTGGAATATGCGATGACCTATCGGCCTTGTATACGGCCGAGGTTGCTCAAGCGACAGAGGCTCGCGCTAACCTGCGCGCAGCTCTGAAGGAGAACGGAGCCAACTGGCGCACCACGCTATCCTCTTCTGTCTTCCACAACTCACCACGCATCTCGATACCGACCTTATCCACAGAGCTGATCTTCACCTTGTTGACTTATGCCTTCGCCCTATCAAACCTCGCTCGGACTGTGGTCCATTCACTTGGAGAATACGAGAAAGACCGTGCTATCTCTGATGCGGAGAGAAAAGTGAAGGATGAACGCCTTGGCTTCGCTGTCACGCTGCTATGCAAAGCCGCTGGGGTCCTT…
g9303.t1	ATGGAGTTTCGTCTGCTTGTTGGCGACGAGAACGAACAAGGCGGGATCGTCGGAGACGCCTGGGACTTCTCAAGGTCATTCGCAGTTCATGGCATTCCTCGTCAGCCGACCTATACACGCAAGCTAAAGATCGAATTTGCGGTTGATGGCGATGGGGAGGGCCTTTCTACTACTGAGTCAGAGCCGCCAGCGGCTTTGATTCGCACCTACTGTCGCAGCACGCATCGGGTCGACAGCAAGGAGCGTCAAGATGAGATGAGACACTGTGCCAAGCTTGAAGTATGTCCATCTTCCTATCAAGGACATTACCTTCAGCATTATCGCCGCACCTCTCCACATCCTGATTTCCCATCGGAGGACGCAGATTGGCATGATGATGAATGCGATTTGCCCCGCTTG…
g9304.t1	ATGGCAGTTCCCGTCTTTTCCGTCACAATAGACGACACTTCTCCGACCATTGCTTATGCACCGTTCGGTGACTCTTTCGGAAAACCAATCTTGCTCCAGGGCTGGAATCCTTACTTTACAAAATCGGGCTTCGCTACGGATGCTGGCTCATCATCTTCGGATTCGGGTGTCAGCAACATTGGGGACGGTACCAGCTTACATCTGACCGCCCACGATGGTGCTGAACTCGCAATAAGCTGGAACGGCACCGCCGTGACCCTTTGCGGTACGATCACTGCCAATTCCTCAAGCTCCATGAATTACTCTGTCTCGCTGGATGGCAACTCCACCACGAACTACTATTCTTCCATCTCTTCCAATGCGACCGTGGATACGGCATCGGCTGATATTCTCGCTGCG…
g9305.t1	ATGACTCGTGCTAGGGCTTTTGCGGAAGCAGCGTGCACCGAGGCTACAAATTGCGTCGCTTGCGTGCCAAGCAAACAAGATGCTGTCGCGGCAGAAATTTTGAGGAACCATGCAACTCCAAGGCATCATCATATTCAGGTCAAACTGATCTCTCGGCATTCCTCGTGTAGGCGGGCCGCGATTCCGTGCCTGTCACGTCACTATACGGGCCTCCGGGCTGTTCCCGCCACTCGCCACCACTTTGTCTAA
g9306.t1	ATGGCGACATCATACCGTCGCCGACGCATCTTCTGGTCCATCGTGCTGCTCGCTGCAGCCCTCCTGTTCTATATGGCGCTCGCGAAGCTCAAGGCAGCTACGTGGGGCAAGTCGCGCGTGCGCGAGATCGACGCCTTGTTGCACTTCGTCACTCAGTACCCCGAGCGGAGACTGAACGAGGACGAGGGGCACATCAACGTGAAGGACGTCGGGCGGATGATGGTGGACCCCGAGAAGACCGTTGACCTCAGTGTGTATGCGCCGGATGGAGAGATCAACTGGGAAGCGTACGTGAGGGTCCTCCAGGAAGAGAATCCTGTGGTTGTTTTCAGCAAAACGTACTGCCCATACTCGCAGCGTGCCAAGTCTCTCTTACAAAACTATGAGCTCTACCCTCCA…
g9307.t1	ATGTCGGAAGTGCAATACTACCATCATGGACGCTTCCGCGTCACAGGAGGCGTCCTCCCTGATGCAATCACCGCCTATCGCACTTATGGTGACCCGAAGAACCCTTGTATCGTCTTTCCGACCTGTTATGGAGGGAGACTTGACAATGTCGGGATGCTAGGCCAGGATTATATGATCGGCGAGGATAAGGCTCTCGATCCTACGAAATACTATATCGTGACTTTCGCCCTGTTTTCCAATGGGGAGTCGTCATCTCCATCCAACACCCCTGCTCCGTATAACGGGCCATACTTCCCCAGCGTCTCCTACGAAGACAATATCCGGGCCCAGTACGCTGTCTTGACGAAGAAACTGGGCATCAACAAGGTCTATTGTGTCATCGGGTTCTCCATGGGAGCA…
g9307.t2	ATGTCGGAAGTGCAATACTACCATCATGGACGCTTCCGCGTCACAGGAGGCGTCCTCCCTGATGCAATCACCGCCTATCGCACTTATGGTGACCCGAAGAACCCTTGTATCGTCTTTCCGACCTGTTATGGAGGGAGACTTGACAGCCAGGATTATATGATCGGCGAGGATAAGGCTCTCGATCCTACGAAATACTATATCGTGACTTTCGCCCTGTTTTCCAATGGGGAGTCGTCATCTCCATCCAACACCCCTGCTCCGTATAACGGGCCATACTTCCCCAGCGTCTCCTACGAAGACAATATCCGGGCCCAGTACGCTGTCTTGACGAAGAAACTGGGCATCAACAAGGTCTATTGTGTCATCGGGTTCTCCATGGGAGCACAACAGGCATTTTAT…
g9308.t1	ATGTCTGAGGTTCTCTACTATCACCACGGACGCTTCCAAGTTGCGGGAGGGGTCCTTCCCAATGCGACTACTGCGTATCGGACCTATGGGAATCCGAAGAACCCTTGCATACTCTTTCCCACCTGCTATGGTGGGAGACTTGACAATAGGGGTTTTATGGGCCAGGATTATATGGTTGGCGAGGACAAGGTTTTGAACCCGTCAAAGTACTACATAGTCACTGTCGCTTTGTTTTCCAACGGGGAGTCTTCATCTCCATCCAATACACCTGCCCCTTATAACGGGCCACACTTTCCGCACGTTTCCTACGAAGATAACATTCGAGCACAGCATGCATTATTGACTAAAGGGCTGGGCATCGAGAAGCTCTTCTGCGTGATCGGAGTATCCATGGGTGGA…
g9309.t1	ATGGGCTCCAACAAACCCCGCGGATTGCAAGCCGCGCGCAAGCTGCGCAACGACCGCCGCGAGAACCGCTGGGCAGACAAGGCGTACAAAAAGCGTGCCCTGGGCAACATCTATAAGACCTCACCCACAGGAGGGTCATCGCACGCAAAGGGCATCGTCCTGGAAAAGATTGGGGTTGAGGCCAAGCAGCCCAACTCGGCTATCCGGAAGTGTGTCCGTGTCCAGTTGATCAAGAACGGAAAGAAGGTGACTGCATTCGTGCCGAATGATGGTTGCTTGAACTTCGTCGACGACAACGATGAGGTCCTGATTTCTGGTTTCGGTCGCCGGGGTAAGGCCAAGGGTGATATTCCGGGTGTTCGATTCAAGGTCGTCAAGGTCTCTGGTGTTGGTCTGCTT…
g9310.t1	ATGAGCGTGAAGTCGCAGACAAGTCGCCCTTCATGGGTCTCCAGAACCGCCTTCGACGCGCTGGGAGTCGAATCAGGGGAGGAAAGCGGGGAGGAAGTACGCGAGGAGTCTCCTCCGGCGTCACCGCCAGAGAGCGGAGAAGAATCCTATTCAAAACCCTCCAAGTCTGCGTTGAAGAAAGCGAAAGCTGCAGCGCGCTACGAACGGCAGCAACAGCGCAAGGCGGCAGCGCGCGCCTCCCGCCTGCAAGCAGCAAGCTCAACATCGGCGCCCAGCGGAGAACCATCGCTAGCAAAGTCTTTAACATCTGATGCTCCTTCGTCCTCGAATGAGTCAACCGAGGAGCAGGCAAAGCCTTCCACGCCGCCCTCGAGGGCCAATGTCCCCTCAGAAGAGGGC…
g9311.t1	ATGTCTGCCGACGTCGACATGTACTCTGATGACGACAAGCCCATCCGTCTCAAGGCGGGCCCAAGCCATCAGAACGGCCACGTCGTGGCGAATGGCAACGGGCGGGCAGCCCAGGAGTCGTCCATGAGCGAGGACGACGACCAGCCACTCTCACAAGTCTCGCGCGTGAATGAAGAGGATAAGCCGCTATCGTCTTCGCCTGCGAAGCCTCGTCGCCGGGCGCGTACAAATAGCGCGCGCGCTATCAACGGGAAGAAGAAGGCTGTCGAGACCGACGACGATGACGATGACGCGCCAATTACGAAGAGCAAGCGCGCTACGACTACTTATGGCAAAGCTGCCAGCAAGCCGGCCAAAAAGAAAGTCAAGCACGAAGAAGAAGATGCGGATTACCCTCCC…
g9312.t1	ATGAAGGGATGGCCTGCCCTAAAGTCAATCTTGTGGCACGAGCTGCCGTGCTCTGCGAGCCACATCCAGATACGCGTAGTTGGCGACCGAATGGCAAACACACCACCGTCTCCCCCTCTTTTCCGAGACCCCTGGGCAAAGCGGGAGGCCTGGCGGAAACACCCGATCTTCGCGAAACGCGCTATGTTCGCCCGCACGTTCCCCGGCTTGGGCATCGCCACAGTGGCCTTTGCTACCTATTCCGGCTTCCCCGAGAGTCTAGTTGCATGA
g9313.t1	ATGTCTGCTGCTGCTACTCTCGAATACGCCTCAAATGCCCCCGAGCCGATTGCCTATGCTAGATTGTCTGCACACCATCTGCTGCCTTCTGGTACGCCGGACTATCTGAGGCTCATCTTGACCTCCAAAGTCTACGAGATCCTCAAGGAGACGCCGCTCGTATTCTGCCCTAACTTGAGTGCGCGGTATGGAAATCAGATATATCTCAAACGCGAAGATCTCCAGGAGGTGTTCAGCTTCAAGATTCGGGGCGCATACAACTTCATGGCGAGCTTGACAGAGGAGGAACGCTGGAAAGGTGTCGTCACTTGCAGTGCGGGGAACCATGCACAGGGTGTCGCTCTCTCAGGATCAAGACTGGGTATCCCGTGCACTATTGTCATGCCCAAAGGCACACCA…
g9314.t1	ATGGGTCCTCCACCCTCACCGAAGGAGCCCCGCCGCTCAGGCAGACGTTCCGCACCCTCAGCATCCAAATCCCCGGCAGGGTCACCAGCCGCTGATACGGGTCCCAAAGCGAAGGAAAACTCGAACCGACCAGCTCTCACGACATCAAACAGCTCGAACAAGAACAAGCGTAGCAAGCAGGATGACCACGACGATGTGCTCGAGGACGTTCGCAAGAACGGCGTCAATGGAAATGGAAACGGGCGCGCGAAACGCAAGGGAAGAGACAAAGAGAAGTTATCTGACGTTGCAAACGGCGATAGCCACGACGACATTGCGTGTGTTGACGCGCCTGGTGCGGAGGCGGCGGCAGACGCTGAAGGGGAGAACGAGGAGACGGGTGTCACTCGATGCATCTGT…
g9315.t1	ATGAATGGGACACAGCGCTTCGAAGGCGACGGTGAGAGTCGCGTCGGCGCCGAAGCTCCGCTCGAGTTCTCCGACAATGAGGGAGAGGAAATCCAAGACGACCTCGGCGGAAATTACTCGACGCGCCTTGAAGAGCTCTTGAGCAACTCTGACGGCTCGGAGCCCCATAGTCAGAACCATGACGACAATGACGATGAAGAAGAATTTCTGTACAACGGAATCGACGCAGAACACGTTGTAGGATACGGAGAACAGCTGCGAGAGGTGCTGGGCCCGGAGCATGAAGATGACGAGCTCGAATATCATCAGAAAGAGGATGCAATCTTTGAGGAAGTTTTGGAGAAGGAGAGTCTGGCTGCAGCAATGCAGGATGAAGCGCAGCCGGACGCAGACCGCCCC…
g9316.t1	ATGTTGTCTATGAGAAGTCCTGAGGCCGATGATCCCGGAGACCCGTTAGAAATTGAGAGGCTCGCCGAAGAGCTTGCCACGAGAGAGCTCAACTCACGCGCTCTGGATCACGACGCAAACATTGATGGGCTGACCAAGGCGGAGCGGGATCTACCTGTCTATGTTCCTCTGTCGCATGACAACTCCAACCTCTCCGCAGAGACGTTCAATGTCGAAGAATTCCTGCTCTCTCGTGCATACACGTCTCTCCCTGATCTTCGTTCTGAACTTCGAGACTATCTGGCAAGACTGAAAGAAGAGTTGGTGAAGCTCATCAATGATGACTACGAGGCATTCATTAGTTTGAGCACGGACTTGAAAGATGAGGGTGCGAGGCTAGATATGATGAAAGCACCCTTG…
g9317.t1	ATGCAAGCGCAACACGAGTGGGTGGTGGAAAGAGAAAAGACGCGCCCTCAGCAGTGGCCAAAACGGGTGGCCAAATCAGGCGACGATCACGTGAGAGATAGTGGGCGCGACGGGCGCCAGCCAGCAATTGCGAGTCGGCGCGCTCGGTTTCGCTCGGTTGCAGCGCGTGTCGCAGGCCAGGACGGGTGGCATCTGAACAGCGTCATTCGTCGCTCGGAACAGATTATGATTTTATCGCCGGCCGAACGTACAATGGCGAAGGGGGAGATCACCCCGTTTCCTCTCGACTTATCCCCCAACACCGAACCAGCCAACTCGTCCGCATCGACGTCCAACGCCGCCAGCCCGAGCACCGGCACGGCTCCGTGCAGACCACCCTCCTTCTCCCTCCCTGGCCCC…
g9318.t1	ATGTCTACCGAAGCTAACTCCGCCAGCGGTTCCGCCACTGCGCAAAAAGTGAGCGCGCAATCTGCCAATGGCTCGTTTGCCGATAAAGGCAAAGGAAAGTTNNNNNNNNNNNNNNNNNNNNNNNNNNNNNNNNNNNNNNNNNNNNNNNNNNNNNNNNNNNNNNNNNNNNNNATGGAGGAGGACGACCTCGGCGAAATAGACCCTTCGGCAATCATTGGGTCGCGCCGCACACGTGGTGTGCGCGTCGATTATACGTCACAGGCAGCGCTCGCGAAGGCAGGTCTCAAGCCGGAGGGCGCGGAGGATGACGAAGGCGAGGACTCTTTCGTCGCCAAGGACGAGGAGATGCAGGATGACTAG
g9319.t1	ATGAAGCGAACAGCAGACAGCGACCTTGACCCCTCTTCTCCTGCCGAGTCGTCTCCATCGCCAGCACCATCCTCTTCTGACTCACCGGTCGCTGGCCCGCCACGTAAGCGGTCCCGCTCTGAGATTACTCCTGAAGAGCGGAAGGAGGCGCGCGCACATCGCAACCGTATCGCAGCGCAGAACTCGCGCGACCGGCGCAAGGCACAGTTCTCTTACCTTGAACGCCACGTTGCTGAACTGGAGGAGGAGAACCGGCAGCTCCGTGCAGGCATGGGCCTTATCGGGCTTCGCCATTCCGAGGGAGACAGGACAACTGAAGAGCAACGCGCACGAGAGAGAGCGAGGGAGAAGGAGAACGAGGAGCTACGGGAGAGAATCAAGACGCTTGAAACGGGTTGG…
g9320.t1	ATGCTACATGAGCGCGCGTTGCGACATCTTGGCTCAGTTGGGATATACAACCTACGCGTAGGGCTGGAACAGCACAGGCAGAACCAGGCATTTCATTGTTTGAGACCGGCATACAATAATAGTGTGATAGCGAAAGTAGTGGTGTCTAGTGTTTGCATCTCGCGTCCAGTAAAACTGACGTCGGTTTTACGTTACGCTGGACCTATCCCGGGAAGCCAGGCATACATACCAACTCTACTTTCAACTATACATGCTACCCATCCTTCTCTTCCTGTCGATACCGTCGTGCTCCAAACAATTCTCCTCTGCTTGATTGCTCGCATACCGAAGCCCCTTCCCAGTGTTTCTCGTTATGACGTTCATGGTGCGGAAATCGAGGGAGGCAAGACCGCCAGGACG…
g9321.t1	ATGTCAAGACGCTCGCGCCTTCTCAGAGCTCAGGCCGACCTCCAGGAGGATAGCAGGCGTGCATTGGGTGATCCTCCAGCAGTGATTTTGGGCCCTATCCGCGGTGCTGGAGAAGGTCGCGATGACGATGCCTTGCCCATAGATTTGGATGCTACGTGCGGACCTGAACTTGACCTGATAGAACGCCGGGACAGGTCCACAATCGTCCCGCGGCGAAAGCTTATCGTGGTCGTGATTGATTCTATTGTGCTTGCAGTCGAACAGATGGCCCAGATGGCCCAACAGACACGCGCTGTCGTGAGCTGGATATGGGGCTCCACACTTGCGCTCATCGAGTAA
g9322.t1	ATGGACCACGGCGGACACGACATGCCCATGGGCCCCAAGTGCAGCATGAACATGCTGTGGAACACGCAGATCGAGGACACCTGCGTCGTCTTCCGCTCGTGGCACATCTCGTCCAAGACTGCGTTCGCGTTCTCATTTCTCGCCATCCTCGCTCTCGGCGTGCTGTACGAGTGGCTGCGCGTCGCGCAGCGCGACGTCGACCGGCTGATCGCGCGCCGGCTCCTCGCGGACGGCAAGGGCAAGGCGCGCGTACCACGCAGTGGACGGAACACGCCCGATAGCGACTCGGAGGGCGCGGGGTTGCTGACGGGCTTGCCGTCGACGAAGCCGATAGTTGGGACACCTCTCCCGTTGCTGCCACGCATCATCCGAGCTGTCCTGTATGGTCTGACGGTCTTC…
g9323.t1	ATGGCTAGACGTTATGACAGTCGCACCACGATCTTCTCGCCGGAAGGACGGTTATATCAAATCGAGTATGCTATGGAAGCCATCTCACACGCTGGTACTGTCCTCGGAGTTCTGGCAAAGGACGGTGTTGTACTTGCTGCCGAGAAGAAGGTGACAGGCAAGCTGCTCGACCTGACCAGCGCGAAGGAGGGAGGATACGGCGGGAGTGGAGAGAAGATCTTCTTGTTAAACTCAAACGTGGTCGCTGGTGTGGCTGGAATAACAGCAGACGCGAACTCGCTTGTCAACTTTGCGCGACAAGCGGCACAGAAACATTTGTTCCTCTATAATGAAGACATCCCTGTAGAGCTTCTGGCACAGCGGCTATGTGACCTCAAACAAGGTTACACACAATATGGA…
g9324.t1	ATGTCCAAACCAGAGCAGAACTTCCCGAAACCAATGCTCATTGTTGTGATGGGCGTTGCAGCAACAGGAAAGACAACACTTGCCAAAGCACTATGCGAGAGACTAGACCTGCCGTATATCGAGGGTGACGACCTGCACCCACCGGAAAACATCAAGAAGATGTCCTCCGGTCAGCCGCTCACAGACGCCGACAGGGAACCGTGGCTCGCTCTCCTGCGTACCAGCGCAGAGCATCTGATCGCCGAGCAGCAAAATGACCATACCTTGGATCCTAAACCTGTCCCCGAACATGCCCAAGAACCATTTGAGGCGGCCAGTTCCAAACCACAACGACACCGTGCAGGTGCAATCATCGCTTGCTCTGCACTCCGCAAGTATTACCGCGATATTCTCCGAGGA…
g9325.t1	ATGGCGAAGAAGAATAAAAACAATGACCAGGATTCGACACCGTCTCTCAGTGGTGTCGCAAACAGAGACATTCTGCAACGATTGAATTTCCTCTACCAAGCCAGCGCATACCTTCAGTCCATCTCACAAGACCCTACCGCGAAGCCTATCGACCGGGGCAGACCGTCAAAACGATCACCCTTACAAGGGCCCTCGAGAGCTGAGAAGAAAGAAATTAGGAGGAAGCAACGACATCCAAACACTGCTGTTGAGCTGTCCAGGGAATATATCAACTCGATGAAGATCATCGGTCAGAAGACGATGGTGAAGATGGACCCGAACGTCAAGCGCACAATGTGCAAAAAGTGCAATAGCTTGTTGATTCCTGGGACAACAGCGTTGGTGCGGGTGAAGTCATCA…
g9326.t1	ATGCGTTTGGGCAAGAGCATTTCAAACCCTGCGTTATCGTCAAACACGGACCAAATCCCTCCTGGTCCTCTAAGTGGACCGTCTGATCCTGTTTGGCGTCGTCAACGACTCCTCCGAATAGGCAATGATGTGCACGAGGCAGACGAGACATCTGCCCTCCGCGTGGATCCGCCGGAGTGTGCCACATCGTATGGCACGCTTCCCAACCTCGGCCGCTCCGACAGGAGCAAGTCCAAGTCCACATTTACCCTGCGTCGTGGCCTACGCCCACTTCATGGCCTCCGGATACCTCTTCACTTCAAGTCGAGGTCGACACCAGGATCGCCGCGTTCCTACTTCTCTATCAGAGACTCTTACGCCGCAGAGCCGGTTGAAGATGTGAAGACCAACGGCATCCGA…
g9326.t2	ATGCGTTTGGGCAAGAGCATTTCAAACCCTGCGTTATCGTCAAACACGGACCAAATCCCTCCTGGTCCTCTAAGTGGACCGTCTGATCCTGTTTGGCGTCGTCAACGACTCCTCCGAATAGGCAATGATGTGCACGAGGCAGACGAGACATCTGCCCTCCGCGTGGATCCGCCGGAGTGTGCCACATCGTATGGCACGCTTCCCAACCTCGGCCGCTCCGACAGGAGCAAGTCCAAGTCCACATTTACCCTGCGTCGTGGCCTACGCCCACTTCATGGCCTCCGGATACCTCTTCACTTCAAGTCGAGGTCGACACCAGGATCGCCGCGTTCCTACTTCTCTATCAGAGACTCTTACGCCGCAGAGCCGGTTGAAGATGTGAAGACCAACGGCATCCGA…
g9327.t1	ATGGAAGGACGTCTGATTCTGAACCCTATCGTGCTTTGGTACAAGGAAGCCGGCGCCATGATAGGATCAGCCTGGGAATCGCAAGGCACGCATGAGCTAAACGAACTGGGATTGGTCGTATCTCAAGCATTCAGAATGGCCAAACCGCACGACGTCGAGGTGCCAATCGCAGCTCCTGCAGACAGTAGCACAGGGGCAGACCTGAATGGCAGTAAAAGCGGCACAGCCGGAGGCTCCTACGAAGCGATATTCGTCCTTGGCCCCTCTTCAAGTGGAAAGACAACGTTGTGCGAGGCTTTGGCGAAGGACCTAGAGATCGATCCCTCCTCAATAGACCCGATCGTCTACGCATCCACTTCGACGGTGTCAGGCGCTTTTGAGAGGCGTCAGAGGTTGCTG…
g9328.t1	ATGCTCTGGGCTCTGAGAAGCGATGACGCCTATCGATATGGCAAACATATCCTTTTCTCTCCTCAAGCCATCGAACTCGACATCACGCAATTCCCTGCAAATCGCATCTTACGCGCAGATGGCATCTCCAAGTTTGTCTTAGTGTCCTTTAAGAGCTTAAGATTCCCGGACACACCCTTTTCTGCAACACGAGATTATTTGATTCGACTTTTCAAAGCGGGGTTGTTCCTCAATGGGGTGCAGTACCGATTCTATGGACACAGCAATTCGCAACTGAGATCGCGCAGTTGTTTTCTACGCGAGGCCAACACAGATCAAGAGCTGGATGATCGCCTCTATGCTTTCGGGGAGTTTAAAAAGATCATGAATGTCGCCAAACGTGCTAAAAGGATAGGCCTT…
g9329.t1	ATGCCCATCGCCTCTGAGGTGTCGTCGACATACTGGCGGGGAACGAAGGGGTACAGGCTTCACTGCAGTGACAATGTCATGCAATTATATGACCAACAGAGGGGCAATACATTCATTTTCGTCAATAGACCACCCGTAAAGTCAAACGCAGACATCGTCACAAGCATCGCATTGCAAAAGATTTCTGGACGAGTCCAGAAGCAATGCGGCCGCATCTATCGTACACCTGTTGTAGCAATTGAGATTCATGTCGTTTCGAATCGAGACCGCGTCGCATGCCAGGCCTTCGATCTACGTTATGAACAGGTGCCGACCGAAGAATTCATGCGTAGATTTGATCACAAGCCTCAGCAATTAACGCCTAATAGCATCCGTGATCTTGATTGGACAGACGACGAA…
g9330.t1	ATGACGGAGGGCGTTCACCATCATAGGCCGACGCTCAAGCAGCAAAACAAACCCTTCAAAAGCAAACACTCCACCAAAAGCTCGTTAAAAGAGGCTGCCAAAGGTCGCTATGCTCGAAAATCGCAGAAAGCAAATGTTGCTTCCAATGCAGCGGCGCGCTCTCGTCTGGTACGACGTAATAATGCGAAGCAAGTGCAGGTCAAGAAGCGCCAAGCTTTGATCTCAGCGACGCGTATATTCAACGCTTCCGCGCTCGCAAGATCTCTCGACCCCTCTGCAGAAGATGTGAGTGAGGGACTTTGCAAGATCAGAGCAGAACGGTTCAAGACGTCTGTCCAATTCATCTCTCTGCCTTATAAGCGCCTCTATGCTACTCTTGATGCATGCAAAGCGGCCGAC…
g9331.t1	ATGCTTGTGGACGATAATGAACTGGATACGGAGAGCCGGCGGAGCGTCGCGTTCCAGGACCTGGATGCGGAGGAGGAAAGTCGACAGCTTGTATCTTGGAGAGAACGCAAACGGGAAGAAGAGGACGACGCGGCCTTTCCTGACGAAATCGACACGCCGCTTGACATCCCTGCGCGGACGCGTTTCCAGCGCTTCCGCGGTCTACGATCGTTCCGGACGAGTCCTTGGGACGCGTATGAGAACCTTCCACGGGATTACGCACGAATATTCCAATTTGAAGATTACAAACGCACCGAGAGAACGGTGAGAAAACGCACAGAACAAGATAGCTACGGCATTGAGCCTGGGACGCGCGTCACGGTGTACCTCAAAAATGTTCCTCGGGAAGCCGTGACACAA…
g9332.t1	ATGGCGGTGGACACGGGCCACATCTCATCCGCTTCGTCCATGCTAGTACGGCAGGATGAGCTGCCAATCGAGTTAATCCTGTCGATGGAGCGAATCCTCGAGATTAGACCAGGCCAAACAGCGGATCCCCTGGACAACCTGAAGGGCGATTTCAATCCGGTTCAGTTGCTCAATGATTACTTTCCAGACGAGGCTTCGCTTGGTCAGCTTGAGTCTGCGCAGGCTCGTCTATCCGAGAATGAACGGGCATTGCGAAATGAGATCGAGGCACTGAAGGAGGAGTTGAGACGTGAACAGGATCCAAGTCGCATGCAAGCGATTCAAGAAATGATTTCTGAGCTGCTGGGACAAATGTCTCGTATCCGGGAGAAGGCCACAGAGTCAGAGGCTGTCGTGCGG…
g9333.t1	ATGCTCGGTCCGCCACCGTCCGCAGCTGGGCCATCCCAGCGCTCTCAACGTTCCCCTCAAAGCACCGTGCGGAAACAGGAGGATCCTGAGCGTCCAGAGAGTGCTCCGCAACTAGGGCAGCCATCGATTCACTTTCCGGAGCCACCGCAGAAACCCACATACGCGAGCGCCGCGCAGTTGCAGTCCGCATACGTGCACAATCATAATGCTACAGCAAACTCCTCTTACCAATATTACAATTATCCTCTGCAGCCTACTGTCGGCTGGGGCAATGCGTGGCCAATGAATGCATATGCTTTCCCAGCAGGGTACCACTACTCTTTCCCTCAGGCACAATATTCCCCGCAGGATGGCCACAACAAGTCCGCTGTGACTACGGGCACAGCAGACGCTGAATTA…
g9334.t1	ATGGTGTCATTCCAATGCGAAGCCTGCAGCGACACCGTGAAAAAGCCCAAATTAGACAAGCATTACGCGTCCTGCCACGCGTCCTTCTCATGCATTGACTGTAGCACCACCTTCCACTCGCCCGCTGAGTACAAGGGGCACACAAAGTGTATCAGCGAAGCTGAAAAGTATCAAAAAGGCCTTTATAAGGGTCCAAAAGGCCAGAGCAACGGTCCCCGAAACAACGGGAACGGCGCCCGTGGCAATGAAAATGGGCGACAGAATGTGCCCGAGCCCACGACGAGTGGTGCACATGCCAATGGCGATGGGTACACGGCAAGCGCGAGTGCTGCCTCGCCGCAGGACTCAAACAAGGACAACAAAAAACGCAGGTCAGATGTTGCAGAGGATGGACTATCG…
g9334.t2	ATGGTGTCATTCCAATGCGAAGCCTGCAGCGACACCGTGAAAAAGCCCAAATTAGACAAGCATTACGCGTCCTGCCACGCGTCCTTCTCATGCATTGACTGTAGCACCACCTTCCACTCGCCCGCTGAGTACAAGGGGCACACAAAGTGTATCAGCGAAGCTGAAAAGTATCAAAAAGGCCTTTATAAGGGTCCAAAAGGCCAGCAGAGCAACGGTCCCCGAAACAACGGGAACGGCGCCCGTGGCAATGAAAATGGGCGACAGAATGTGCCCGAGCCCACGACGAGTGGTGCACATGCCAATGGCGATGGGTACACGGCAAGCGCGAGTGCTGCCTCGCCGCAGGACTCAAACAAGGACAACAAAAAACGCAGGTCAGATGTTGCAGAGGATGGACTA…
g9335.t1	ATGTCGTTCGCAGTCGTCAGAGCTGCCCTTCGCAGGGCCCCCATCAACGCTGCGAGGGCACCTCGCGCCTTTCGTAATCCCGCCTTCAGGAGGTATTCAACCGAGGCAGCGCCGAAGAAGTCGAATGCTGCTTTATTCGCAGGCCTAGCAGCACTCGCTGCGGCCGGAGGCATTGGCTACTATGTATACGCGTCCGAGTCGAACACCGCCAAGGAGGCGGGCACTGCGATCAAGTCAGGTGTGCAGTCCGCGAAGGCTGCTACTAAGCTTGTGCCTACAAAGGAAGACTACCAGAAGGTGTACAACAGAATCGCCGAAGTAATGGACGAGGCTGCCGACATCGACTACGACGATGGTTCCTACGGTCCTGTGCTTCTCCGTCTTGCCTGGCACTGTTCG…
g9336.t1	ATGACTCACGCAACCTGGGAACGATCAGCATCAAACCCCAGCCGATGGCTTGCACACTTTGTCATCCCGCCGCCGCTGGTCACCTCATTTTCGAACTATTCCAACAGCGCACGAGCAGACCGCGGTGAAACCGCGCCAGAACGCGCTCCCGCTTTGCCACACAACAAGCCCCCTTACAACACCCTCCCCTCCCACCCCACACGCCTCCTCCTTATTCCTCCTTCCCGTTCCCCTCACACTCACGCCCTCATCCCCCGCACGCAAGCCAAGAGCATCCAGCAGAAAATGTAG
g9336.t2	ATGACTGAACAGCACGCAACCTGGGAACGATCAGCATCAAACCCCAGCCGATGGCTTGCACACTTTGTCATCCCGCCGCCGCTGGTCACCTCATTTTCGAACTATTCCAACAGCGCACGAGCAGACCGCGGTGAAACCGCGCCAGAACGCGCTCCCGCTTTGCCACACAACAAGCCCCCTTACAACACCCTCCCCTCCCACCCCACACGCCTCCTCCTTATTCCTCCTTCCCGTTCCCCTCACACTCACGCCCTCATCCCCCGCACGCAAGCCAAGAGCATCCAGCAGAAAATGTAG
g9337.t1	ATGATGAATTTGCGTATTGCGCTTGCTCAAAGCGATCCGGCCGGACTGGAGGAGGCTTTATACGACGTGAGCACGCCCTCGAGCGAGAACTACGGGAAGCACTTGACTAAGGAAGAGGCTGCATCGTTCGCCGCGCCCACCAGCGAGACCCTCGCTGCGGTCACCTCCTGGCTCGAAAACAGCGGCGTCAACGCGACTGCACTCACTCCCGCTGGTGACTGGCTCGCGTTCTCTGTCTCCGTGGAACAAGCGAACGATCTCCTTGACGCACAGTACAATGTGTACACCCACAAGACGACTGGACAACATGTTATTCGTACGATGTCGTATTCTGTGCCAGCTGCGATGGAGGCGCATGTGGACGCGGTATATCCCAGTACGACATTCCCGAGTACCACA…
g9338.t1	ATGGAAGAAACAAGCTCAAACTTATCGACCTTCAGAGATTGCCTCGCGAGTCGAGTGATTGAGCAGCCAGGTGTCCTCGACTCTCCTTCTGACAACCCCGACTCGCTCGACGATTTCACCTCCTATCTGGCCACCGAGATCTGGCCCGGTCTGCCTGTGTCTCTCCGCTCTGCATCTTCCGAGTCTCGCTCAGATCTCCCTGATGTCGACACTTTGCCGCTGGAGAGCATACCCTTGTCATTCTTCGATACCCTAGTCTCCTGCGGAATCACAGAAGATGCCGACGCTGCCATGTCTCTCTTGCGAAAGGTGCTGCTGGAGTACGTGGCCGAGACGTGTGCGCCACCACCTGTGTGGTCTAAGACACGCACGTCCGAATGCCAGATCTGCGAGCGCGAG…
g9339.t1	ATGTTCAACACTGGGAGGCCACTACTCTATGACCTTGGTGCTAGCCCACAGCTCCGACATCGCGAGCGAGTATTGCACTCGTTGAGTCCCTCGGAGGACGCGCTACATCCCCAATCGGCAAACCCTACGCATCGCGAGATGAAGAAATCTCAGCCTTCGAAAGTCACGGAGCTGAGACGAGCCATTGAATTGGTATGGGAGCACCAAGAGCGGTGGAGATCTTTCGATCTCGACTACCTGTACGATCCCTACATGCCGGCTTCCAGCATGGATCTCAAATTACAGGGCACTCTGCCTTACCTACGCTTTATCAAGTGCAAACTACAAACTTATCTCAATGACAGAGGGAACTATCAGATTTCCATCAGCGTTCACAATTTCGTGGCGCCAAGGATATGC…
g9340.t1	ATGACGAGCCCCGAGCAGCTGCACTACGCGTTCACGGAGGTGCCGGACTATGATATGGCGAGCCGGGGGTTCCTTGGCGGGGAGATCACGCCGCTGTCGAGTCTGCGCGGGCTGCCGAGTTATGAGGAGGCGCGGGCGGAGCGCGAGGTGGGGGACGTCTCCGCTTCTTCTGACAGCGGTGACCTCGCCGCACTGATCTTCATCTTGTACCCTCACCACTGCACTGATCTGACACCCTTGAAACACTGTCGACCTCATATATCACAATCCAGCAAGTATCTAACACAACTCCAAACCAAGATACCGTCATGCCGAGACACAGTGATGCACAGGAGAAATTGA
g9341.t1	ATGTCCTTCATCCTTACCAGACCCCCGTCCCCGCCCGCGGACGTGCACCACCACTCTGACGAGGACCCCCTCGTCGCCGCCCTCAACAACGCCTTCCAGTCCTTTACCGGCGGTGCATCCTCCAACCAGCACCCCCGCGACGCGCATCACGACGCGGACATGCACCGCGACAAAATCGCTCCGTCCCTCGACATCGTCGTCAACTCCGACACCCTCGTCCTCCGCGGCACTGGCGTCGACGTCGACCCCGCCCTGCTCTCCGGCAATGTCGTCCTCAACCTCACAGAGCCCACCTCTCTAAAAGAGATTGCCCTTCAGTTCAGGGGAAAGGCCCGCCTCCCCGTCTCTGCCTCCGAGCCCCTCTCCCTCAGCTCCTCGCAGCTAACCTACCTCGTCTGC…
g9342.t1	ATGAATGGAATGGAACGTCCCGGAGCACTGCTCGAGGGCGCATGCCCGACGTCAGCTGAAAACGGCAGCGCCAAGTTTGCTGGCGTGGAAAGCTCGGTGCGGCGGTTGCGCTACGTATGTCGGCGTATTGCGTTGCGTGCGTCGACATTTGAACCCCTGGCGGTGTGGGTGTGGGTATCTCTTTCGCGGTTTGCGCTATGCGGAAACGGCAGTGCCAAGGTTGCCGGCGTGGAAAGCTCGGTGCGGCGGTTGTTCTACGTATGTCGGCGTATTGCGTTGCGTGCGGTGGAATATTCTTGGATGTTGGCTCGCCTAACCTCGATCGTTGATCATTGA
g9343.t1	ATGCTTCCCAGCCTTGTTTCTGCCAGGGCCCCTCATGCATTCTTTCTCCGAATTGGCAATGGTTCCCTGCTCGACACGCTCAAGAACGTCTTCATTGCTTATTTTCTCGTCAAGCGCACGCTCAAGATCTATCGCCACCTGTGCGCTCGCGGACTCTCACAGACACTTTATGATTTTTGGAGATGGGTTTCCCAGGAAACACTGTTGCTCGCGCTTCACCTCCCTGCGGCCCGGAAAAGGGTCAATGCAGAGCTAATGAAAGGTCGCCTTCAAATCGAGAAGGGCCTGATACCCGAGGGCCCCTCGGTACGTCGACACCTTACGCTTCCGGAGCACGGACAGATGTCGCAGTGGATCACCGAAGAAATGGACCGGATGGATAGTGAGGCAAATACCCAA…
g9344.t1	ATGCTGCTCAAATACTCTAGCCGACTTCTGGATGACCCTAAACCGCCAAGATGCCAAGACGTTCACTGTCTATCCAGCGACAACGTCCGCAACTCAGTGACTTCGCTCTGTTATTATAACGAAGGAGTGACGTCCGCCGGACTTCTGTTTTGGACAACGAAACGAACTTGGAGCAAGTGCTACGCAGTATCCAGTAACGGTGAATATGGAGGACAGCCATGCACAAGCGTCAGGCTGTGA
g9345.t1	ATGAATTTGTACGGCGTAGACCATCTCAGCTGCAGGCTCATCGAGATAAGAGGACCGCCTCTCAGCACTGCTTGTGCTACTTTCCCCTCCACGTCACGCCTATTCTCCTCGACCGACATCAGTATTGCATTCGTTCGAGGCTGCTTGTTACAATCGACCAACCTTACGCATCGCGAGATCAAAAACTCTCAGCCTTCGAAAGTCAGCCAGCTGAGACGGTCGAGACACCTGATGGAGAAGTTAGAGCATTCGCTTCAAGCATCCCAGGACGCTGTATCCATCCGCCACATCCCTGCCGACGTCCTCCGACTCGTATTCTCCGAATATGTGGACATCCCCGGGAATACTCAGAGCCTGCTTCGAGCAACTATTCTCACAATGGTGTGTCACACCTGGCGA…
g9346.t1	ATGTCTACAAGCGACGACCCGTCAAACCCGGCGCACCTGCAGGAGGGTGGTGCAGTGCACCGTGAGGCACACGAGGAGTTGCACAACGCCGGAAATGAAGGAACAGACGCACTCGATCTGAGTGCTCCCGGACAAGACGAGGAAACCCCTTCTCTGCCTCCGCGACCTGAATCTGAAACTGCATCCATCCCACCGAATATGCATGAACGCGTCTCTGCGCCAGCACTGCAGGAGGAGAACGAATCCCGGAGGTTGCTGCATTGCGCGCCATGTTTCCTGACTTTGACGCAGCTGTCCTGCAGTCCGTTCTCGAGCATGAGCGACCCGGATTACGTCTCGACTGCAGCCCCCGCCCCCGTGCACCACGATTTGGCGCTAGATGAGCAGCTCGCCCGCCAA…
g9347.t1	ATGGCTCTGAAGAAGTACTTGTCAACCTTCCTTCGTCGTCGTCGCTCCTCCTCTTCCACCGAATCACCTCTTGAGGCGCGCCTTGATGAGCTGCGACAATTCTGGAAAGCAACATTCCAGGAGTCACTGAATCGAGGCGACGAATATAGAGCGGCTGCTACCATGCATCTCCGTCGCTCGCAAGAGGTGCTCTCTGGCGCGGATATGTGGCACTTGCAGACGATGCACGACGGGCTCGTCGTGGAGAGGGAGGAATTGTCAGACTTTGCGCAGTCTCCCGAGAGACTGAGCTTCGATATTGTATCGAGAGCTTCCCACTACAAATCCCGTGCAAAGTCTCTCTACACGGAGGTTAGGGAGGTTGTTCGGCGGTCTCAGACCAGCCTCGAGGCAGTTCAA…
g9348.t1	ATGGGGCTTTACACTTCATACTACACGTATGGTCTACCGACCTTTCTCGCGGTGGTGGTCGCGCTATACCTCCTATTCACCGGTTCCGGTGAGGCATTCAATGTCGGCCGCTTCCTGGAGGAGACAAGCCCATATGCCTGGGCATCGACAGGCATCGGCCTGTGCATTGGACTGAGTGTCCTTGGTGCGGGGTGGGGCATATTCGTAACTGGAGCGTCGATTCTTGGTGGTGGCGTGAGGGCGCCGCGAATACGGACGAAGAACTTGATTAGTATCATTTTCTGTGAAGTCGTCGCCATATACGGCGTGATCATCGGCATCGTCTACTCCGCCAAAATTACGAGCGTGCCTGAGTCGGATTTGTACACCCGGGAGAACTACTTCACAGGTTACGCTCTC…
g9349.t1	ATGTACCATTTGCTCAAGGGACTATACGAGTTTCTAATTAGGAAGGAAGAGTTCTCGGTGATCATCCTTGGACTTGACGGTGCTGGCAAGACGACGTTGCTGGAGAAGATTAAGACTCTTTATAATGACACTCCTGGTCTCGCGCCCGACAAGATAGCTCCTACCGTGGGGCAGAACATGGGAAAGATCAGTTTGCCATCAACAATTCTCCAATTCTGGGACCTCGGTGGCCAGAGAGGCATTCGCTCGATCTGGCATAGATACTACGATGACTGTCATGCCGTCGTCTTCGTGATTGATGCGCAAGACCGGGAACGGCTGGGTGAAGGATGGGAGGTCTTCGATTCTGTCCTGTCAGCACCGCAGATTCTCGGTGTCCCGCTGCTACTACTTGCCAAC…
g9349.t2	ATGTACCATTTGCTCAAGGGACTATACGAGTTTCTAATTAGGAAGGAAGAGTTCTCGGTGATCATCCTTGGACTTGACGGTGCTGGCAAGACGACGTTGCTGGAGAAGATTAAGACTCTTTATAATGACACTCCTGGTCTCGCGCCCGACAAGATAGCTCCTACCGTGGGGCAGAACATGGGAAAGATCAGTTTGCCATCAACAATTCTCCAATTCTGGGACCTCGGTGGCCAGAGAGGCATTCGCTCGATCTGGCATAGATACTACGATGACTGTCATGCCGTCGTCTTCGTGATTGATGCGCAAGACCGGGAACGGCTGGGTGAAGGATGGGAGGTCTTCGGGACTAGATTCTGTCCTAGCATGTCTGTAGAAGAGATACGTACCAACTACGAGGAG…
g9350.t1	ATGTCCCGTGAACGCGCCTCCGCGGAGTTCAGCCATAGCACAAGTGCATTGCCAGATGAGGACGACGAATACTTCGAGCAGATAAGGAGCTATGAGGACTTCACCACCATCGATTGGATCCAGGATGCCATTATAGAACGGAATCGACGCCTAAGGGCTAACCATAAGCTGCAATCGGTTTATCTCGGTTACAGATCACGCAAAGAAGCCATTATTGCCTGGCTGTGGTCTCGACTATGGCGCATCGTGGATGCAGGACAGAGCTGGTTTGTTGTCAGTCTGGTTGGCATGTGTATTGGGATCAACGCTGCTCTCATCTCGATTGTTACTGCTTGGCTGTCTGACTTGAAAATGGGCTACTGCTCGGATGCATGGTGGCTAAACCGTCAGTTCTGTTGC…
g9350.t2	ATGTCCCGTGAACGCGCCTCCGCGGAGTTCAGCCATAGCACAAGTGCATTGCCAGATGAGGACGACGAATACTTCGAGCAGATAAGGAGCTATGAGGACTTCACCACCATCGATTGGATCCAGGATGCCATTATAGAACGGAATCGACGCCTAAGGGCTAACCATAAGCTGCAATCGGTTTATCTCGGTTACAGATCACGCAAAGAAGCCATTATTGCCTGGCTGTGGTCTCGACTATGGCGCATCGTGGATGCAGGACAGAGCTGGTTTGTTGTCAGTCTGGTTGGCATGTGTATTGGGATCAACGCTGCTCTCATCTCGATTGTTACTGCTTGGCTGTCTGACTTGAAAATGGGCTACTGCTCGGATGCATGGTGGCTAAACCGTCACCTTACCTGT…
g9351.t1	ATGCGTTCTCTTCCGAAGAACGCGGCTGAGATAGCCTCATCCTTGAAGACGCGCGGATCCAAGAAGATCGAATATCAGAGTACGCTGCACCAAGGCGATAGCAATATGCAGAAGGCCATGAACTACATCTCGCAGATTGCGGATGCAATCAGTAAGCAGGAAGCGCTCGCGTGGAGTAGTCAGTTTTCGCGGATAAAAGAGGATCGGTCGGCACTCTCAGATCAGTTTGAAATTGAGTACAAGTCCTGGAAACTTCAGCACGATGCCATTATAAGAGCAGAAGAATACAGGCTCAAGGCCGTTGAACTAGCCCAATCTCTGGAGAAACGGTGCACCACGATACTCGCCAGACCTCCTGTCCAGACCGTACCGAAGAAGCCTGCGAAAGGCAGATTTTCT…
g9352.t1	ATGGCATCCCATCCCGTCCTCTCCCAACTCTTTCTCGCTCTTGCTCAGAGGCCCTCGCTGATCTGGAAGCGAGATGGGAGTGTCGGTGAGACGCCTGTTGAAGGCGGTGGCGTCGGTCTGCAAAGCCACGTCGAGGTTCGCCACGAAGTGCAAGACCAGCCGTCGCCGGCGCGCCCAGGCAATATCCGAAATCGAGGTCGCAGAGACAAGTTAAAACCCTCAGCGTTCAACCAGTGGAATACCGTTCTTGACGTGTTGAATGCAGAAAGGAGAAAGCTGACTGATTTTAGCTCGTATAAGGCGGATTTTGCGGCGGAGAAGAAGGCTTTAAGCGATGCACAGAAGTACAGACTTGATGCTGAGGATTTCTACAACAGGTCTCAGAATATCGTGGCTACG…
g9353.t1	ATGTACTCTCTCATTCGTCGTTTACTCAAGACTACCAACCCACCCGTGGTGGAGAAGTCTGCCAACCCGCTGCGTTTTGGTGTCATAGGCGCCTCGCAGATTGCTCCCCATCAGATTATAAGGCCGGCAAGATGCCACGAAGATGCAGTCGTGTTGGCTATTGCGGCTCGAAGCAAGGAGCGCGCTCTGGAATACAGCCGCACTTGGAACATTCCGAAGGTATACGGTGGACCGAGCGGGTACCAAGAATTATTAGATGACGCAGAAATCGATGCTGTATATATCGGCCTTCCAAATTCCTTGCATTACGAATGGACGATGAAGGCGATAGCAGCTGGCAAGCACGTGCTTTGCGACAAACCCATCGCTAGCAACGAGACTGAAACACGAAAGGTGTTT…
g9354.t1	ATGCTCCAAATCTGTGGTCTGCTCACATTAATAACCAGTGCCTCCACGAATCACTTTCCAGCTGCCAAGCCAAGTTGGGATGACCTGCCAGGCTTCGCTTTACACACATCGGATAATCACGTCTTTCTGCCGGCCACTTTGTCCAGCTCGACAGTCCACCGAAAACCCGAGATCGCGAACGTACCATGCTCTCGACCAGACATGTGTGCGGTCATGGTCCCAAAGCAGCGGTCGGATGACCTCGTCGTGTAA
g9355.t1	ATGACACATCATGTGCTCGTGTATAAAAGCGGCCGACCAGGGACTAGGATGAGGCAAACCAATCCGCCCTTTGTTCTCATCCTTTTAGGCACCTTCGCTGCGTTTCTTGGAGTGGTTGAGGCTGCGGGTGTGTTCGCGCATTTCATGGTGCAAAATTCATACTCTTACAATGCCTCCGATTGGGAGAATGATATTACAACAGCTGCCAGCATCGGAATCGATGGCTTTGCTCTCAATATCGCCGAGTATGACTACGAGGTCGATCGCCTGGTCGATGCCTACAGTGTGGCTGAAGCGCAAGGCTTCAAGCTGTTCTTCTCCTTCGACATGTCCTATTCCTGGTCCAGCGATGATATGGTAGCCCTCGTCACGAACTATTCCTCCAGCTCTGCGACGTAC…
g9356.t1	ATGCAATCTTGTGTGTTCTTCTCTTTCCCGCCAAATGGGTCCAAACCGGAAGAACATACAGAGGAGCATTCAGGCATCCGGCTGTGTGACTTCGTCAACATCTTCACTGATATCGGCTATGTCAAGAGACTGTCCATCTTCCGGGCTCTCGCTCGCCGAGGGGAGCCACCGTTGCTAAAGCCTTTCGCATGCTGCGCTAAGCTAGCATCTCTGCCCATTAGCGCTTCCGAACCCTCGAATCTATGCAGCGTGCCGCTAATTTGCTCAAGATCAGCTACTGATAGCTCAGAACAACATGGGGCGCAATTCATCGATGAAAACAACGGCCGATGA
g9357.t1	ATGGAGCGTAGAAGCGCCTCAAGCTATTGTAGCTTGAGATTTGCGGCATGCGCCAATCAGATAACCTATCTTGCACAAAATTGGCCAACTCAGATATACGCTCAAGCCCTGCAAGACACTTTTCAAGTCGTCCCTTTGGTCAGAATTCCCTTGTTCTTCGTGTACTTCCTCCAAGAAATATTCAAACACCGCCGGCAGCAACTAAGCAAGTGCCCAAGCCAAGAACCATAA
g9358.t1	ATGGCTCCGAGACCCTGGGCAACTGGCGAACAGCTGGATTGGCTCAACAACGAGCTTCCTGTGTTCCTGAAGCACCAGATGGAGTCGAAAGTCAGCAAGTTCTGGAAGCCGATGCACACTGGATGGTTCACCAGCTGGCCCGAAGAGGAAGCGCTCTGGGGCGATGCTCAGGGAGAGATGGAGGTGACAGATGATGATCGCGTGATGCTTGGAGAAGCCGTGAAAGCTCGCAAAAAGCAACTGAAGAACTGGTTCAATAATGAGTCAAAAAAGGGCAGGAGGACGCAGCGAACAACATTGATAACTCCTGCATTGCTCGGCATGAAGGTGAAGGGCACACGTTGCAAGAAAGTGCTTGAAATCTACTCCGAGATGTACTATGAGGAGAAGGTAGCTCCT…
g9358.t2	ATGACATCACCATACCTCTCTGCGATCGGTGATACATCACCGTCTATGCTCCCATCACAACAGCCCTACAGCATGCCCTCTACATTTACCAACCGGCGAGACATTTCTCCTGCAGTTGCGATCACGCAGCAGATCGATGATTCAGGATCTCAGGTACCGCCACCGACAGCAACGAACCCAGTTCCTGCCATAGGCGATGAGGTTTGCGATCAAGATACAGCACCTCCGCAGCCTCTCAATGCAGTTCCTGCCGTGGGCAATGAGGCTCACTATGAAGGTTTGGCCCCACCGCAGTCTCTCGCAGACTCCCTTGACATGGTTCCTGGCTCATCCCAAGGGACGAAGCGCAAGGCCGCCTCCCTTACAGAATCTGTGACGGAGAGTGCAGTTGCACCACCC…
g9359.t1	ATGACCATCGTGAACAACGCCCAGGGAGAGCGCGCGTCCGAAAAGTCGGCGGCGTGCTCTCGCTCACCTCCCGTCTCTGCGTTTGACCTTAGTGGGCTATTAGACGCACTGAGTGAGCAGAAAAATGAGGACGATGGCCATGAGGTCGATGATAAAAGTGTTGTCAACGTGCCTCTGTCGCAGCTCCATCGCCTGATCAACCTGGCCGTTGACAGAACAGTGGCGCATATGGTCGCCACTGATGCCATGAATGCTGGAGGTGATGGCAGTCATGCCGATGGTAGTGGCCGCCACAGTGGAGATGATGAAGAAGAAGCAGGAATTGAGGAGGAAGTTGGCGCAATAGAGCGCGAGCTTGTAATGGGCAGTACTCAAGCTGACGTCAAGGCCGCTGATTCG…
g9360.t1	ATGAATATCTTGGATGCGTTAATGAAGGAGAGCGACCTAGATATTTCCGACGAGCTCGTCCGCCTCCTCAGATATAGGCACGAGACGCTCACCGCTACTGTTGGTCGTTTACAGAAATATTGTGCTAGAACACGTTTCTATAACGCGGTGGCCAAGATCACGATCATTTTCGAAACGCGTGCTCTCCACTCTAATTGTGTGAACTGCGCGGTAAGGTCAAGAGCACATCGGATATCGCAAGAAATAAGCGCATGGGCAACGGCAGTCTTCAGCTCCATCGGACATCCCTCTGATATTCCACTCACTGTTCTTCGTGAATTGGAGGCTATGGACGCGTCTAAAGCCGCCGCTGGCAATAGAACACTTGCCGCCGTAGCTGAGGAAGCAGCCGAAGGACAA…
g9360.t2	ATGAATATCTTGGATGCGTTAATGAAGGAGAGCGACCTAGATATTTCCGACGAGCTCGTCCGCCTCCTCAGATATAGGCACGAGACGCTCACCGCTACTGTTGGTCGTTTACAGAAATATTGTGCTAGAACACGTTTCTATAACGCGGTGGCCAAGATCACGATCATTTTCGAAACGCGTGCTCTCCACTCTAATTGTGTGAACTGCGCGGTAAGGTCAAGAGCACATCGGATATCGCAAGAAATAAGCGCATGGGCAACGGCAGTCTTCAGCTCCATCGGACATCCCTCTGATATTCCACTCACTGTTCTTCGTGAATTGGAGGCTATGGACGCGTCTAAAGCCGCCGCTGGCAATAGAACACTTGCCGCCGTAGCTGAGGAAGCAGCCGAAGGACAA…
g9361.t1	ATGCCCACTGATTTGCAATGCGAGCCTGACTCTTCCCCTACGCTGACTGCGGCTGAGGGCAGGCCTTCGCGTGCGCCTGCGACCGAGGACGAGCCTCAGCTACTTGCGAGCGAAGATTGGACTGAGGCTACCCTTACGCTGACCGAGCCGTTGCCTAATGCTTACCTTACGCCGTCTGCGACCGAGGGCAGGCGTGAGGATGAGCGTACAGTACCTAAGACTGAGGACCAGGCTGAGGCTGCCCTATCGCTGTATGTGACCGAGGGCGGGCGTAACATTGAGCCTACGGTGCCTGTGGCCGAAGGCGGGCATCGCTCATCCCCCGCTTCGCCTGTTACCGGGGGAGGGCATCTGGCACCTCCTGCTTTACCTATTGCCGATGGCGGGTTGTTGCCCGAC…
g9361.t2	ATGCCCACTGATTTGCAATGCGAGCCTGACTCTTCCCCTACGCTGACTGCGGCTGAGGGCAGGCCTTCGCGTGCGCCTGCGACCGAGGACGAGCCTCAGCTACTTGCGAGCGAAGATTGGACTGAGGCTACCCTTACGCTGACCGAGCCGTTGCCTAATGCTTACCTTACGCCGTCTGCGACCGAGGGCAGGCGTGAGGATGAGCGTACAGTACCTAAGACTGAGGACCAGGCTGAGGCTGCCCTATCGCTGTATGTGACCGAGGGCGGGCGTAACATTGAGCCTACGGTGCCTGTGGCCGAAGGCGGGCATCGCTCATCCCCCGCTTCGCCTGTTACCGGGGGAGGGCATCTGGCACCTCCTGCTTTACCTATTGCCGATGGCGGGTTGTTGCCCGAC…
g9362.t1	ATGACATCTAACATTCGGAAGCTATCATCGGCCCTCATTTGCATCGATGAGTTGCGCCGCTTGTTGCTCGAGGGTCCGGAAGCGTTCCAGGCCTGTTTTTTCTCTCAGAAGCAAGAATGCACGAGCACGTCCAACTGTCGAAGCAGCCAAGTCGATATCATGGATCGTTCGCTAAGCGAAACTCCCCCTCCCCCTCGTCCTGGAGCAAGGACATACTAA
g9363.t1	ATGTGGAGAGTGTCTATCCGTTGTTTGCTGCCGCTGAAATCGACCAGGTCCCCAAGTAACTCACTATGCATTTCAGGAGCAAGCCCATGCCGTAGCACGTTGAAAGTTTGCAAGGCTATCAATTCAGGCGACCTCGAGTTTTGGTCCCGGAGTGTGCGCAGGCGCGTAAATCTTGGCGTTCGTTCTTACCTGATCGGATTAATTGTGTCTGCTGTATTTGGTGTTTTTTGTGGTCATTTGTGTCTTCTTGTGTCACGTTCATTTGAAACGCGGAGCTGGGTTGACGGTACAGAGCTTTCGACCACTCATCCTGTGGAGTGCACGTCAAGCCGCCAGCTGTTCAGTCGTCCAAGCGTTAGCATGGAGAGGAGGTGGTACGGCTGTCTCAACCGAGGGCAT…
g9363.t2	ATGCCCACGTTGAAAGTTTGCAAGGCTATCAATTCAGGCGACCTCGAGTTTTGGTCCCGGAGTGTGCGCAGGCGCGTAAATCTTGGCGTTCGTTCTTACCTGATCGGATTAATTGTGTCTGCTGTATTTGGTGTTTTTTGTGGTCATTTGTGTCTTCTTGTGTCACGTTCATTTGAAACGCGGAGCTGGGTTGACGGTACAGAGCTTTCGACCACTCATCCTGTGGAGTGCACGTCAAGCCGCCAGCTGTTCAGTCGTCCAAGCGTTAGCATGGAGAGGAGGTGGTACGGCTGTCTCAACCGAGGGCATCGCCAGGGTGTAGCCTACAGTCCGACAGGAGCCTTGATGATGGTCATGGTCGATTCATTGATGTCAGGCACGTTGGTGTGCGCTGCAAAT…
g9363.t3	ATGCCCACGTTGAAAGTTTGCAAGGCTATCAATTCAGGCGACCTCGAGTTTTGGTCCCGGAGTGTGCGCAGGCGCGTAAATCTTGGCGTTCGTTCTTACCTGATCGGATTAATTGTGTCTGCTGTATTTGGTGTTTTTTGTGGTCATTTGTGTCTTCTTGTGTCACGTTCATTTGAAACGCGGAGCTGGGTTGACGTTCGACCACTCATCCTGTGGAGTGCACGTCAAGCCGCCAGCTGTTCAGTCGTCCAAGCGTTAGCATGGAGAGGAGGTGGTACGGCTGTCTCAACCGAGGGCATCGCCAGGGTGTAG
g9364.t1	ATGACTTCGTGCAAGATCATATATGGCACAGCTTGGAAGAAGGAGCGCACAACGGCTCTCGTCGTGAGCGCCGTACTTAATGGTTTCCGGGCAATCGACACCGCGGCGCAACCAAAACATTATCGCGAAGACCTAGTCGGAGAAGCACTGAGGTTATTGCAGGAGAAACACGGAATTCGGCGTGAGGACCTCTTCATACAGACGAAGTACACGTCGCTCAGTGGCCAAGACCGCAGTCGACCACTCCCATACAACTCTCGCGACGACATCGCAACTCAGATAGAGACGTCGGTGCAAACGTCGATGCGGAACCTCCATACCACATACCTGGACAGCCTCCTCCTCCATTCGCCGTTTGAGCGCCTCGAAGACACCATCACCGCATGGCGGGTTCTGATA…
g9364.t2	ATGAGCGATGATAGAGAGCTGTTGTTGGTTGTTTGCTTGGCTGGAGCACGCGGACCTTACGCGGATGCAGCGGACGCGCGTCCAATCCAAGCCAAACCATCTCACTCATCACTCGTCTCGACGACAGAGCTTCATGACTTCGTGCAAGATCATATATGGCACAGCTTGAAGGAGCGCACAACGGCTCTCGTCGTGAGCGCCGTACTTAATGGTTTCCGGGCAATCGACACCGCGGCGCAACCAAAACATTATCGCGAAGACCTAGTCGGAGAAGCACTGAGGTTATTGCAGGAGAAACACGGAATTCGGCGTGAGGACCTCTTCATACAGACGAAGTACACGTCGCTCAGTGGCCAAGACCGCAGTCGACCACTCCCATACAACTCTCGCGACGACATC…
g9365.t1	ATGAGGGAAGCGGAACTTAGCGATTACTGTCGTCAACCAAGCCATTTAAAGAGTGTTTCCACGTTCATTCGGCAAACCCGCTTGTCCTTCCTTTCCACGCAGACGTACAACCACGCAATACTCCCAGAAGAAAAGTGCAAGACGACGGCGAACGGCTCGGCTATATTACATGTCGCCACGAGTTCCTTGTCTCTAGCATCTTTTTGA
g9366.t1	ATGCCGTCTGCAGTCACTCTGAGACGGAGGCCGCTTCAGCAGAGTTCCGACAGCTCAGCGGTGTCTCCTGACTCTGCGAGCTCTACAAGCAATGGAGGGACCAGTCCGTTGTTTTCTGGCTTGTCCGTTGACTCCAACCCAGGTCAACCATCTACTATTGCACCGTCGTCTCGTCTTTCATCTTCTGCGGCCACAGACGCAGATGCTAGTTCTGCTATTACGGAGAATAGTCCGGCTGGAAAGGCCACGGTCGATGCGGTCCATGTCCCGAGCTCGTGGAGCAGCGAGCATACATACATCCTTGGACTCCGTCATCTGTCTTCAGGACGCGTACGGAACGAACAGTACCCACCTCAAGGCCAAGTTGGCGCTGATGATAGCGACACAGCAAATGCCGTC…
g9367.t1	ATGGGCGTGTTCTACTTATCGGCCGTAGCTGTTTCCCGCGAGCATACACACCTTCTTGGACTCCGTCATCTGTCTTCAGGACGCGTACGAAACGAACGGTACCCACCTAAGGGCCAAGTTGGCGCTGATGATAGCGACACAGCAAATGCCGTCTGCAGTCACTCTGACGCGGAGGCCGCTTCGCAGACGGCCGAAAGCTCAGCGACAACACCGGGTTCTGCGAGCTCTGCGAGTGAAGGAGAGACTAGCCCATCGCTTCCAGGATTGTCCGTTGATTCAAATCCAGCTCAATCGCCTCCTGCTGCTCATTCGCCACCTCGGTCATCCTCTGCAGCTCCTGACGTCGACGCTGCCTCTGCCCCCGCAGATAAAATCTCCGCTGGGGAGACCACGATCGAT…
g9367.t2	ATGGGCGTGTTCTACTTATCGGCCGTAGCTGTTTCCCGCGAGCATACACACCTTCTTGGACTCCGTCATCTGTCTTCAGGACGCGTACGAAACGAACGGTACCCACCTAAGGGCCAAGTTGGCGCTGATGATAGCGACACAGCAAATGCCGTCTGCAGTCACTCTGACGCGGAGGCCGCTTCGCAGACGGCCGAAAGCTCAGCGACAACACCGGGTTCTGCGAGCTCTGCGAGTGAAGGAGAGACTAGCCCATCGCTTCCAGGATTGTCCGTTGATTCAAATCCAGCTCAATCGCCTCCTGCTGCTCATTCGCCACCTCGGTCATCCTCTGCAGCTCCTGACGTCGACGCTGCCTCTGCCCCCGCAGATAAAATCTCCGCTGGGGAGACCACGATCGAT…
g9368.t1	ATGTCCCGAGCTCGTGGAGCAGCGAGCACACACACATTCTTGGACTCCGTCATCTATCGTCAGGACGCATACGAAACGAACAGTACCCACCTAAGGGCCAAGTTGGCGCTGACGATAGCGACGCAGCAAATGCCGTCTGCAGTCACTCTCACGCGGAGGCCGCTTCGCAGAGTGCCGACAGCTCAGCGGCGTCTGCTGACTCTGCGAGCTCTACAAGCAGTGAAGGGACCAGCGCGTTGTCTTCAGGCTTGTCCGTTGATTCCAACGCGGATACGCTAA
g9369.t1	ATGTCCCGAGCTCGTCACGGAACAGCAAGCGTGTACACGTTCTTGGACTCCGTCATCTATCTTCAGGACGCTCACTCTGGCGCGGAGGCCGCTTCACACAGTGCGGAAGGCTTAGCATTAACTTCCGGTTCTGCGAGCTCTGTGAGGAAGGAGAGACCAGCCCGTCATCTTCAGCTCCCGATGTCGACGCTGCCTCTGCCCCCGCAGCGGATATCTCCGCCCGAGAGAGCACGGTCGATATGA
g9370.t1	ATGCCGATCTACCAAGCCACTGCGTCTGCTCCCGTGAATATCGCCTGCATCAAGTATTGGGGCAAGCGCGACACCAAGCTGATCCTGCCTACCAACTCTTCGCTCTCGGTTACTCTTGATCAAGATCACTTGCGGTCAACGACGACATCACGAGCGGACCCATCCTTTGAGAAGGACAGGCTGTGGCTCAACGGCGTCGAGGAGGAGATCAAGGATGGTGGCCGATTGGCGACGTGTATCAGTGAGATGAAGCGTATGCGCAGAGAGGTAGAAAGGCAGGATCCTAGCCTCCCGAAGCTCTCATCATATGGTGTCCACATTTGCTCTCGCAACAACTTCCCAACGGCAGCAGGGCTGGCTTCTTCTGCCTCTGGCTTCGCTGCGCTCGTTTCTTCCCTC…
g9371.t1	ATGTCGCTGCTCAAACTCCACACTCATTGTCTTGAACGACGACCACGACCATCTTCGTCGACGTGCCCGCACTATTTCGCCTCACTCGCTTCCAATGCGATGTACTATCCACAACAGTCTCCGGGCATTGTCCACAAGCTCCCCGCACACCAACATCCACCTCAGGTCCATGACCAGTCTCCGTGGTCGCGGACGCCTCACCACCCAGCGCTAGGGCCTCCTGGGCATGCACAACCCCCCGCTTCATCTCCATATCCGCTGTTCACGAACGGTGCACTGAGTGCCTTACAGCATCACCCGCATCCTCACATGCCAGGTCCACTTGTCCACCATCACCACCAGAACTCATTATCGCACCCGCACTTTCCCTCCCCACCAAATGGCAATGGTATTCCCGGG…
g9372.t1	ATGGACCTCGAACAAGCTCCCACGTTGACGCTCAAGTACAGCATCGCTGGCTGTTCAGAGCACAGCGGCCGCTACGTCGCGGAGAACATACTGGAAGACAAGCCTATGGACCAGACGAGTAGATGGAGTGGGGCACACCAGTCGCCCAACGTGACTCAATGGGTGCTACTCCGCTTGGACGATCTGGCTGTACTCAAAAGTATCACGTTCGGGAAGTTTTACAAACCACATCCATGCAACATGAAGGAGTTCAAGGTGTACGTGGGACTGTCTGAGGAGAACATGACCGAGGTTTTGCGTGCGGCATTGAAGAACGATTCAACAAGCGAGACATTCTCAATCCGGTATACGAACAACGCCGGTGTTTGTTTCCCCACGCGCTTTGTGAAGATCGTTCCA…
g9373.t1	ATGCGTATGCTGGCACAAGAAGAAGAGAACAATGATAACGCTGAGGTGACATGGGAGGATCAGCAGCGTATCAACACATTCTCGAAACTGAACACCAGACTGCGTAACATCGAAGAGAAGATGGAAGGGCTGAAGCAAGAGAAGGAGGCTCTCGACGACTTGTCAATGGAGCTTGAGCTCGCGGACGAAGATCAACCTATCATGTACAAGATTGGCGAAGCCTTCATCCATATGCCACACAGTCGAGCAATGAAACGACTCGAAAGAGATCAGGATGTCCTGAACCAGGGGCTATCCAGGTTCAAAGAACGCGCAGAAGAATGCGAGAAATCCATGAAGGAGTTGAAGGTCGTGCTATATGCAAAATTCGGCAGGGCCATCAACTTGGACGAGTAG
g9374.t1	ATGGCTTCCGCAGAACTTGCCGCTACATACGCCGCACTTATCCTCGCCGATGAGGGCATCGAAATCACTTCGGACAAAATTGTCGCGCTGACGAACGCCGCGTCGGTCGAGCTCGAGCCAATCTGGGCATCTCTGCTCGCGAAGGCGCTTGAAGGCAAGAATGTGAAGGAGCTCTTGTCGAATGTTGGTGCTGGTGGAGGTGCGCCTGCAGTTGGCGCGGCACCCGCAGCTGGTGGAGGCGCGGCTGCAGCAGCGGAGGCACCGAAGGAGGAGGAGAAGAAAGAGGAGGAGAAGGAGGAGTCAGACGACGACATGGGCTTCGGTCTGTTCGATTAG
g9375.t1	ATGCTCGACGCCGTCCCTGACCCTCCTCCGGACTTGGAGGATGAGGATGAGGAACTCAATGACGAAGGCCCCTCCCCGCTGACCATGGCCATCCATCACCTCCTGCGTAATGTGGAAAAAACTGTCGAACCTCTGCAGTTCGACAGCGACTATCGCATGTTCACCGACGTACTACGTGTGCTCTGCGGTCACATCGCTACTTCCGTCTTCAACCTGACCTCTGCCGACCCTGCCGTCCCGGATTACTTTGTGCGAGACATCGCCAGGGCCGTGGACACCATGCAAAAGGCCTACAGTCATATTGGGCTGACCCCCGATGGCACCCGCATCAACGAGGCTGCCTCGACTGGCAATGCTGTCGCCGATGCTGTCAAAGCTGCCCTCGTGCCCGCTGTCGCG…
g9376.t1	ATGGACAAGTCCTTAATGCTGTTGTCTCTATCTGACACCTTCGTTGTGGATGAACGACCGACGACAGGTGATAATGACAAGGACAAGAAGAACGGCGACGTTCCGAGGTCTCTTTCTGTGATACTGTCTCCTTCGCCTTCTATGCAGTTCCTGGGTACAACGGCTGCACAGAGTTCTCTTTCGTCACCTGAAAAGCTGCATGACTCCCGGTGCCAATCTGTGACATCCTCCGTTGAACCTGAGCTAGCATTTGAAACACTTCCGACACCTCCTGCATCCGATAGAACCAGCCGCCTGGCCGCTGTGAATGCCGCGAAGAAAGGAGGAAACGAACCAACCCCTCGCGATCGTGAACTCAAGGACAAGACGTTCGCAATAGTGGCGTGTGCTAGTGACGGC…
g9376.t2	ATGGACAAGTCCTTAATGCTGTTGTCTCTATCTGACACCTTCGTTGTGGATGAACGACCGACGACAGGTGATAATGACAAGGACAAGAAGAACGGCGACGTTCCGAGGTCTCTTTCTGTGATACTGTCTCCTTCGCCTTCTATGCAGTTCCTGGGTACAACGGCTGCACAGAGTTCTCTTTCGTCACCTGAAAAGCTGCATGACTCCCGGTGCCAATCTGTGACATCCTCCGTTGAACCTGAGCTAGCATTTGAAACACTTCCGACACCTCCTGCATCCGATAGAACCAGCCGCCTGGCCGCTGTGAATGCCGCGAAGAAAGGAGGAAACGAACCAACCCCTCGCGATCGTGAACTCAAGGACAAGACGTTCGCAATAGTGGCGTGTGCTAGTGACGGC…
g9377.t1	ATGTCGTACTCATTTTTTTGCCTCGGGCTAAACGTGAAGCTGCAGTGCCTCGGACGGGTGCACGTGGCAGAACACGTCCCGCAGAGTTCTGTCAAACTTAAAGGCACGCTGTCACCGTTGAACATCGTCGAGCGTTCAGTCTGCCTTTCCATCCCGCCATCTGACGAGCCTCCTCCAAGCGCATTTGCACTCACTGGACTATTCCTATATGCCTTCGTTCCCGGAAGTTCGACAGGATTCTCATGGAAATTAGGATTACCTTCGATCTCCAGCCGCGCTGGAATTGCGAGTGATGGTGCATCGTTCTCTGTATCTGCTACGTCCTCGGATTTGGCTACCAGAGTCACCACTGCACTCACAGTCTACAACCCTTCGCCTCACTCGAGTCCGATACCCTCC…
g9378.t1	ATGAAGGGACTTTCGATTTGTCTGCTCCTGGCTGGCGTGTCTCAAGCAGTGCGCGTGTACTTGAATCCACCTGTATCTCTACCCTCACAATTATCTGCGCAACAAGCGGGCGCCGCATTGTCTCGCCATCTTGGACTGGACTATTACGAGTCTCTGGACGATTGGGAACTGTTCGCAGGCTCATCGAAGCAAGAAGCGTTTGTAGGACAGGGACCGGGAAGTGCGTTGCTGCTGAGCATCGACGAGGAGGACGCTGTAGGTGTCATTCCCTCTTCCTTTAAGGAGTCCTTCTCCCTCTCCGATGAACCGTCGCCATCTTCACTCGCTACGCTCATCCCGACATACCTTGACCGTGCACACCATTCATACTCGCATATATTCTCTCATTCTCAGCTTCCA…
g9379.t1	ATGTGGGAGAAGACTGATCCAGAATCTCGTCCGATTAAAGCATCTCGTTTCAAAAAGATGCGAGGCTCCGGTATCTCCAAGAAGAAACAAACGAAGCGGAAAGTGGAACAATCTAGCGTGAAGACGCAAGGAAATGTCATTTCCAAGATCTCAAAAGACGATGCGGAGAACCAGCCTGTCCTTGATGCAGGACCTGCAAACTCAGCTCGAGCCAAGTCCGCGAGGAAACGACCCCAACTATCGCCCGCCGCATTTCGCACTGTTCGAGCAGTCCTTGACTCTCGTACCCCGCGTGAACGGGCACAGCAGAAACAAATGGAGCTCAAAATTCGCGGTGCAGCTCAGGCCATGTCCAGCAGTCATGACATGCGATTCGTGTATTACAGCCTCCAGATGGGC…
g9380.t1	ATGCCTCTCCTTACGCGTGTGTTCAAGTCTCTTTTGAGGAGCACGTTTTCCAACAGGCTGCGATCGTTATCGCCCTCAGTGAACGTTCTGCATGCGCGTACCTATTCGCTGGCTCCCATTCTTGACTCCACACCTGCATCCAAATATTTCCCTGCATTGAATGTTTTAGTTCCGACAGATACACCTTCTCCTCTTGCGTCTACTGATGAAGAGTCTCCATTGTCATTCATGGAGGAGCCTCTTGGGCTCCCTGCTTCTGAGGGGTTTGGTTACTATCAGGGTGGTCCCGGTGACCGCCTCGGACCAGGCGGCCGCTTCAAGCTGGAGAGCAAGCTCGGGCTCGGCGCCACTTCTAGTGTCTGGATGGCACGAGATCTAAGTAAGGACCAACATGTGGCT…
g9381.t1	ATGTTCTACCCGCGTGCGATCCTGGCGGCAAAACGCACACAACCTGAGAGCGTAATATGCTCGAACGAGCTGATTTTCTTCCTTCCCGTAATCTGTGGGAAGATCTTTTCGAAGGAACGTTTCGGCATGTCCACGCCTTGGCGTCAATGTACAATGATGTATCTGTCAACGATGAGCGCCGTTCCTGATTCTGGATTGCATGGACCTCTTCCAGAACGGTGCGCCCATGGGCGTGCCGAGCGTCGTATCTCGCCTGATACAACCGGTACACTGAGAGCGCTGTGTCACAATGTACAAAATTAG
g9382.t1	ATGGTGCGCTATGGGGATGCCACCCCCTTCATAATCTTGGGACTTTATCTTTCCCCGGTTGCCGATGCCAGGATTCGTCGAAACCCCGGCGTACGCAAGTTGCCATATCAGTACGAAGGACCAATCGTCGATAAAAGCGGGGCCGAGCTTCCACCGCTGGATACCACATACTATTTCGATCAATTGATCGACCATAATAACCCGAGCCTCGGAACATTCGAGCAGCGTTACTGGCATACCTGGCAGTTCTATGAATCCGGCGGTCCCATAGTTCTCACGACACCTGGGGAGCAAAATGCCGACGGATTTGAGACTTTTCTGACAAACGCTACTATTGTCGGACAAATCGCAGAGCAGCAGAATGGCGCAACAATCGTGCTTGAGCATCGCTACTACGGC…
g9383.t1	ATGGAATGTTTCGCCAACGATCACCAGGATACCATCAATAATATGTCGACCGTACTCGGTCTAACAGCGACAGATCCGATGCAAAATGCATCGCCCTCGCCAACCCTCTTGACGGCCAGCGTTGCCAACAGAATAGGAACGGCAAAATGGACGCTGAATGACTCGAGCTTCTATCATGCATTTGCGCGCCCGAAACCGCTCGTGTAG
g9384.t1	ATGCACATCACGTCAAATTTGATTTCGAAGGAATACCATCGCGATTTCTTCGTGATCGGACGCGCTGATAACATCTCGTCTCCGATATACCGCGCCATCCGGTTCTCGAGTCCTTTTGCAGTGAAAGAGCTAGAGGATGAGAGAGGCAATATCTTACTCTCGCTGAAGGATATAGTTATAGTAATTTGCCAAACCGTCATCAGATCCAGAATGAGCATAGCGAGCTTTCTTGAACTTACTTTCTCTATGGAGAAAGTCGGTCGCAATTCGACTGGCCACATGTATCAACCTAAGCCATGCTTGCAGCATGTAGACTTTACAGCCATCCTGGATAATTGCTGGGACGTGACGATGAGCGGTGAGATCCACAAGATAACTCATGGCGAGCAAGGCATTCAG…
g9385.t1	ATGGTTCCACATCCCGCTCTCACCGTTTCAGACATTCTCGTCGAGGTTTTTGAGAACATCTTGCCTGAAGATCCATCGCCCGAGAACTTGGCGGAGGCCCGATTGACACTCTCCCCCGCTGCTCGCGTATGCAAAAGGTTTCTTGATCCCGCATTAAGCGTGTTATGGAAGTTCCTGATAATTCTTGGAGACATCGATGCGTTCGGATGGACGCGGTTTCGGTACTTTGCCGCACGCGTGCGCATCATCACGGACGCAGGACAATCATGGCCGACCCCTTATTCCCTCACTGAAGGAATTCAGTGGGAACGTGTTGCTCGATTACGGACAGCCGGAACACTACCGATAAACGATGCTGAATTGATCTCAATGATATCTCCCTCGGTTCGCCGGCTGCGA…
g9386.t1	ATGGCGCAGAAGGCTCAAAAGGCGGTTTACGTCGGATGGATTCACAACCATCCCTGCGTTCTGATTGAACCCATATATCAAACATGCCACTTTTCCGCTCTTCCACGCAGGAGCGAGAAGAGCCTACGCCTGCACCTACGCAAACACAGGAGCCTTCGCAATCTGGAAAGAGAAATTTCGGAAGACGCTAAGCGTGCAAAGGCCAAACAGTCAGAGGCTAAGAATGTTAGCAAGAGTGCAAAAGCTTTGGGGAGGCACGGCTGA
g9387.t1	ATGTCCAATAAATTAGTGCCCAACGTGTATCGTCAAGTCATCGACGATGTGATGAAGAATATACAACCCGAGTTTGAGGAATATGGTGTCAGCGAGGACATCCTTGCTGAGCTCCAGCATAAATGGGAGAGCAAGGTTATCGCCTCCCATGTGGCCGACTTCGAGCCTAGTCCCGCGCCGCCCCCATCGGCGGCGGCGGCGGCACACCCAACTCATCCGTCGTACCCGCCGCACCCTATGCACGCGCACATGCACGGATTGCCCACGCCGCATTACCCACCGCACAATCCGTATATGTTGAATGGACAAGGCATGACTGCGTATGGCATGCCACCATTGCCCGGTCCTCAGATCCCAGGGGCACGGCAACCCACCAACATGACGTATGCCAGTCATCCT…
g9388.t1	ATGCCACAAGAGTTCCTCGAGAAAGCTGCCGCACATATATCACTTCCTTTCGTAATAGATCTGCTGCTTCCAACGTGCCCTACGCTCCTTGAGTTTGCAACTAAGCTCGAACTGCCGCGCCTCCACCGGCTCGTCATTGACACAACGAACGTGGGAGACCATCCGTCCTCCGTCGTTCTATCTGCACTCAACGGCATGCTGGCCGTGCATGGAAACAAGATCACTATACTTGAACTGCTTCCGATAACATCTGCTTCGTACAAGCCGTGTCTTATTAACTTCACCACATTCCTCCAGCCCGATGTTTGTCCTATCCTTGACACGCTTGTTTTCGACTGTCGAGAGGAGGTGCTGTGTGCAGCTGCCCCGCACAGTGCCTGCTCCTGGCCCAAGTCAACG…
g9389.t1	ATGGCACGCGTCTCATCTACACTTTCGCTTCCAACACCACTCTATCCCAAAGCGTTAACACAATTCGGTCGGTTGAAAGCACGCCTTCCCGCACTCAGATTGCAAGCGACGTTGCTCGGACATTACAGACGCTCGGGTGGTCAATCAGGACTGACAAGGTTGCAGAGACAAATCACACCCATCTACCGCCCGAACTATGGCTGGAGATATTTCGCTATGCCACCTACGTCCCCCGAATACGTGGTTTCAGCCCGGGCGACCCCTTTGAGCCCGAGCGTCCCTCCAACTTCGCGTGGGGGAGCGTGGCGGGCACTCGTGACTGAATTGCTCTACGAGCATGTTGTCGTCAACAGCAAGCGGCGCGCAACCTTACTCCTGCGGACCCTCCACGAAAGCGAC…
g9390.t1	ATGGCAAGTGTGGCGTCGCTTAGCCACCCGGAATACCGGCCCGGACACATTCTCTCAAGTCTGTATTGCACGTCCCGACTCCCGCATGGCTATGCCTACCGTCGCTCGGGATTGTACCGTCACCTTGTCATCGGCGGCATTGCACTGTCATCTCGCATGCCGCTCGTACGTGATAGCATGACCATCGGCCCATTGAAACTGCCGTCAGCGCTGCGAATTTATCGTACAGAATACAGGGTCTTCGCCTATCGCAAGAACCATCTGAACTCTGAAGTGTATCAAGCGTACTAG
g9391.t1	ATGTTGCCTTTCCTCATCGCGTTCCGGACTACCGCTGTACGCATGCCTCCTTATTGCACCCGCTGTGACCTTGCTGTCTGTCGCAGCAAATTCCGGATACACTACGACCGGATCTTCATGGCATCATCGCCGCATGCCTTCTATCTCGACCGGCGTTCTGAACATGGTGGGTTTTTGACCCCTGTAGTCTATTTCAGGCAGGCCGCATCCCGCTTCTCGTATTCAACGGTGAAGAAGACGACCATTGGCCAGCTGGTAGAATGGAAGGTTTTCGCAATTGCTAGCGTCCAGGACGGTGACAGTGCGGGCCGATACCGCATTGACCTGGCATGCAGTGGCACCTTCCAACGTTCAGATACGCTTTCTACTTCCGAGATTTGCGCCTGGCTTGGAGACAGC…
g9392.t1	ATGCAGAAGCCCACGCTCACGAATGTGCACATCCGGTCTGCCGACGATGCCCACAAGGTGTTCTACGCAGTGCAACTCGGTCTTCTGACCAAGATCGAGAAGCGTCTTGATGCGCACGAGCGAGCCGCGCTGCGACCTGGCGACGTGTATGTGTGGGAGAAGAAGGGTCCGACCGGGGATGCTTTCTCCGTCAGTATGGAACGCTTCACGGAAGGCAAATCATGGACTGCGTCGCGTGTCCGCGAGGACTTTCTCATGTACTTTGAGAACATCCAGAAACCGAAGGGAAAAGGTGGACCTGCACAAAAAGCCAAATCGTCCGAAAACATCGTTGTGCGGCCAGGCGAGCACGATCAGTACATAAAGCAGACATATTCCGTGTACCGCAACGAGCCGGAG…
g9392.t2	ATGCAGAAGCCCACGCTCACGAATGTGCACATCCGGTCTGCCGACGATGCCCACAAGGTGTTCTACGCAGTGCAACTCGGTCTTCTGACCAAGATCGAGAAGCGTCTTGATGCGCACGAGCGAGCCGCGCTGCGACCTGGCGACGTGTATGTGTGGGAGAAGAAGGGTCCGACCGGGGATGCTTTCTCCGTCAGTATGGAACGCTTCACGGAAGGCAAATCATGGACTGCGTCGCGTGTCCGCGAGGACTTTCTCATGTACTTTGAGAACATCCAGAAACCGAAGGGAAAAGGTGGACCTGCACAAAAAGCCAAATCGTCCGAAAACATCGTTGTGCGGCCAGGCGAGCACGATCAGTACATAAAGCAGACATATTCCGTGTACCGCAACGAGCCGGAG…
g9393.t1	ATGCACATTGGCTCTGTTATTCATCTCTCCGTCGAGCCGAGTGCGCAAGTAGGCGTGAATCGTAGCACCGCCGGTTCCTATTCCGTGATACATCCATACGACATGCACCCCAGTTCCCTTGATGGGCGGTCGATGTCAATCCCTGCGCTCGTCTCGAAGTCGGGGAATGCTCGGGCGGCGCGCATAAGTCTGTCATCTCAGCAATGGCGCACAACGCTGTACATCGAGTCCGACCCGCTACGCGCTCAAGGACGCCCACGGAGCTGA
g9394.t1	ATGATCACCACCCGACAAGGCGACAAGCACTATGATATCTGCGATGACAGCGGCGTTAGTGTGCCGGCTTGTGCCATTCATTGCAGGACCCGGCCGATGCGTTGCAAAGGCAAAGACATATGCTTCCGCGCTCGCCACAGGCGTCCCGATTTGTTATCGATGGTGGCCGACGACCGCCCAAATGGGAAGCTACAGGTCGATCACGAGGCTTTGTCAGCAAGGTAA
g9395.t1	ATGGATACAGTGCAGTCCCCAACGGCGACTACTATTGCCGTGCATTCCATTCGTGATGCACAGGTCATTCTCTACGCCGTTTATTGCCAGAGGCTTCCCAAAATCTCACGGCGGCTATCCGTCCGAGAGCGACAGCAAATCCACAGTGGGTCAGTCTTTGTCTGGGAAGAGCGGGATGCCTTTGCAGATTCATCTGGGGAAGGCATCACGCGTTGGACTGATGGGAGACGCTGGTCGCCGTCGCGAGTTCGAGACGAATTTTTGTTTTACGTTGAACAACTCCCGGATTTCGATGCCGACCCAGCTATGAGACAGGAAATACTCGACTCTCGCCTAATCAAGCAAACTTACTCTGCGTTTGTTAACCTCCCGGTCGGCCGGCGGAAGTGGCATCTAGTT…
g9395.t2	ATGGATACAGTGCAGTCCCCAACGGCGACTACTATTGCCGTGCATTCCATTCGTGATGCACAGGTCATTCTCTACGCCGTTTATTGCCAGAGGCTTCCCAAAATCTCACGGCGGCTATCCGTCCGAGAGCGACAGCAAATCCACAGTGGGTCAGTCTTTGTCTGGGAAGAGCGGGATGCCTTTGCAGATTCATCTGGGGAAGGCATCACGCGTTGGACTGATGGGAGACGCTGGTCGCCGTCGCGAGTTCGAGACGAATTTTTGTTTTACGTTGAACAACTCCCGGATTTCGATGCCGACCCAGCTATGAGACAGGAAATACTCGACTCTCGCCTAATCAAGCAAACTTACTCTGCGTTTGTTAACCTCCCGGTCGGCCGGCGGAAGTGGCATCTAGTT…
g9396.t1	ATGGGAAGACAGATGATTGGTACCGACGCGAGCATCACCGCGCCGTCGCCCCTAATCTCTGGCACCCAAGTGAACAGTATTCGATTAAGTCGCCTATCGCAGTTCCGGGGCCTACCGGCGGCGTCACGAGAAGTTGCTGAGACGAAACATCCGAGTCCAGATGAGATCGCCGCATACGACCTCACAGCTCCCGACAACGCGGCTGAGTGCCCGGCACTTCGAACGATGTCTTCGTCTTTGGCAAGGGACGAGATCGTCGATGGTGGCGGAGGTGAACCTGGGGCGAGCTTCCTGGAGTTCGCGACAAAGCGGCACGTTGGTCAGGACTCCGCGCCGAGCGGCGAGACATATGATATTGCTCCCGTGTGCTTTCTCATGGTATCTGCATATCGCCAGGAC…
g9397.t1	ATGTGGCGAGCAACTGACGTTGCTATACCGGGGATCACGGTGCTTCGAGAATTACGTTGGCCCTGGAAAGAATCCCACTCTATCTCCCAGGCAATAAGAAAGAGAGCGGGCCGGGTGCCTTCGTGGAGCTCCACGAAACTGGCGAATGTTTTCCTAAGCAGTCATTCCAATGTGCTGCTCTATCCAGGTCTAAAGTCGCCCATTCTTGAGAACAACAATATTTCAGGGAGTCCTGATAACGTTCTCAGCGTGGTGACCAAGATCTGTCCGAATACTTCTCCGAACATGAGTTCTGCAACCAATTTGTCCAGGATTCAAGAGCACGGGCGTGTCAGGGCTCGCTTACGACGTGAAATTGAATGTTCAAACTCTCTTTGGTCTTTGCGTACCAGCGGTGGC…
g9397.t2	ATGTCAGCTCTTCCATCATTGATAGTCATTCCAAGTCTAAAGTCGCCCATTCTTGAGAACAACAATATTTCAGGGAGTCCTGATAACGTTCTCAGCGTGGTGACCAAGATCTGTCCGAATACTTCTCCGAACATGAGTTCTGCAACCAATTTGTCCAGGATTCAAGAGCACGGGCGTGTCAGGGCTCGCTTACGACGTGAAATTGAATGTTCAAACTCTCTTTGGTCTTTGCGTACCAGCGGTGGCATGGTCATACAGAACTTTTGCTTGGCGTTCTCTGGGCTGCCCGAAGAATTGACAGATCAAATTGTTCCAAGTGTCGAAGCGAACGCACCCTCGGATTGCTTTAGTCATAATATCGCAGCTTTTCTAGCTAGCTTAAGAGGGCTTTACAGGCAA…
g9398.t1	ATGGCTGTCCAGCAACCACAATGGTCCCTTCCGACTAGGAAATGCGAGGAGCCTATCTTAAAAGTGTACAATTCTCTCACACGCACCAAAACGGAGTTCGTTGCAACGAATGGGCGGCATGTCAAGTGGTATAATTGCGGGCCTACTGTGTACGATGCATCTCACATGGGACATGCGAGAAACTATGTGACTCAGGACATATTGCGGCGGATCATGACCGATTACTTTGGCTACGAGGTTCATTTCGTGATGAACATCACGGATATCGATGACAAGATCATCCTGCGAGCCCGCCAGAGCCACATAGTGGATCAGTTTCGCTCGAACACAACGGAACTTTCGTCCAAATTGGCAGAGCAAATATGGGCCGCTTGGTCGGATTATGTGGATTCCAAAATC…
g9398.t2	ATGGCTGTCCAGCAACCACAATGGTCCCTTCCGACTAGGAAATGCGAGGAGCCTATCTTAAAAGTGTACAATTCTCTCACACGCACCAAAACGGAGTTCGTTGCAACGAATGGGCGGCATGTCAAGTGGTATAATTGCGGGCCTACTGTGTACGATGCATCTCACATGGGACATGCGAGAAACTATGTGACTCAGGACATATTGCGGCGGATCATGACCGATTACTTTGGCTACGAGGTTCATTTCGTGATGAACATCACGGATATCGATGACAAGATCATCCTGCGAGCCCGCCAGAGCCACATAGTGGATCAGTTTCGCTCGAACACAACGGAACTTTCGTCCAAATTGGCAGAGCAAATATGGGCCGCTTGGTCGGATTATGTGGATTCCAAAATC…
g9399.t1	ATGCCTCACGCAGATTCCGCTCTCGTACCGCCCGGACTTGACAAGCCGGCTTTTTGGAACCATGTGCATGACCAAGTACAATTGTTGCTCGACGGGCAGAGGGATTGGATTACCAACCTCGCTAATGCTTCATCATTGATTTACAACTCTTTGCTCGCATACGATGCTCATTTCGGGAGCGGCCCGAGGGCTGTGAATTGGTGTGGATTTTACATCATCTCGCAACTGTTCCCGTCTCCACAGATCACGCGGTCGCGATCAGACGAGAGCAGGTTGGTAAACTCAAATCGGCTGCTGCTGGGGCCTTTCTGTGGCAAGCCGGCATGCCAATTCATAAATACGACACCGGGAAAAGCGCGCGGAGTGTGCGCTGATGCATTTCTTAAGAAAAGCACGATC…
g9400.t1	ATGGCACCTTATCTCGAGACAGTCAAGTCATTCGCGGATGTCAAGATTACCGACGCTGGCGTCGACACTCTTGAATTTCTTCAGGCTGCAGAGGGTGTAGTAGGACTCTTTGATCTGCTTGCGTCCGCTGCCTTTACCGCTGTTCAAGCCGACCTCAAGGGTAACATCGTGAAAGTCCGCACTCGCTATGATGCAGCTCCAGCTCAATCTGAGACTCTTGAGCTGCTTGTAGTTAATGAGAAGGGCGAGAAGAAGAGGACTGCTACTGAGGGACTTATGTGGCTTCTCCGCGGTCTTGTCTTCACTTGCAAGGCTATTCAGAATGCTCAGGCAAACCAGTCCGAAGAGTTATCTGTTGCTTTTAGCAAGGCGTATGACGTAACGCTAAAGAAGTATCAT…
g9401.t1	ATGAAGGGTCTAGAACTAGCCGGCGAACTCCCCTCTACTAAAGTTGGAATCAGCCAACCTCCTCCCGATTCGCTGCGTAGACGGAACAAATCACCGCCGCACAAGTCTCAAAGCGGAAACTATTGCGAATCCTCCGTGGAATCCCTTCTGAACGCAGAAGGGTTTGAGAGAGGAGAGCTCGCCCTATGGCGAACCTTCACTGACAGCCCTCCTCAGGCAGTGGCGGTGGTAAATAACCTCGAAGCACAAGATGACGTGCTGTGA
g9402.t1	ATGCAATCGCCAACTTGCACCCGTCTTCGCATCCGCTCAGTGCACGACGCGGAGGTGGTCCTCCACGCGGTTTTCCTCGGTCGCTTGCCTATGATCGTTCGCCGGCTCGACGACGAGGACCGAATGGCGTTGATGTCCGGGTGCATCTACGTGTGGGAGGAACGAAGTAGCAACCCACTGCAAGCGACCGGTCAAGAAATACAACGCTTCACAGAAGGGCGCAGCTGGGGTCCCTCCCGTGCCCGTGACGACTTTCTGATATACTACGAGAAGGAGAGTCAGGGTAGACCATCCCTTTTGCTAAGGAACAATCTGATAGGATGCTCCCCATTGGTAAAACAAACATATTCTGTTTTTGTCCATATTCCCGGGCAGAATCCTCGTAAATGGCATCTAAAT…
g9402.t2	ATGCAATCGCCAACTTGCACCCGTCTTCGCATCCGCTCAGTGCACGACGCGGAGGTGGTCCTCCACGCGGTTTTCCTCGGTCGCTTGCCTATGATCGTTCGCCGGCTCGACGACGAGGACCGAATGGCGTTGATGTCCGGGTGCATCTACGTGTGGGAGGAACGAAGTAGCAACCCACTGCAAGCGACCGGTCAAGAAATACAACGCTTCACAGAAGGGCGCAGCTGGGGTCCCTCCCGTGCCCGTGACGACTTTCTGATATACTACGAGAAGGAGAGTCAGGGTAGACCATCCCTTTTGCTAAGGAACAATCTGATAGGATGCTCCCCATTGGTAAAACAAACATATTCTGTTTTTGTCCATATTCCCGGGCAGAATCCTCGTAAATGGCATCTAAGA…
g9403.t1	ATGAGACCACACGACTGTCGCTATAGAAGTTGTCAAAGTGATGTGTGGTCGGATCTAAAAGACTGCAAAGGGGGATGCGTAAGCCGAGGAAGAGTCGAGAACATTGACACGGACGCACATCGGGGAATCGGTGGTGATGTGGTTGGCTTTCGCCAGAAACTCAGTCACTACTTCATTTACAGAACGACCCGGTCTCCGGTAATGTCCCCGTTCGAAGCGAATAAATGGCGTATGTATCCGTAG
g9404.t1	ATGTCCAACCCATGGGCGGTGCACTCAGAGACGTCATTCACATCCGCAATTAAGCAGAAGGAGACGCGTCCGGAGATGAGGCGGCGAGGCTCGGATGCTCCTACACGGAGGACAAGGGATGACTACGACCCACAGTCCGGCATGCACGTAAGGTCGCGAACAGTAGACGATGGTACCTATGGTCATGCTAGCGTTCACCCGTTATCACCGGCGACCGGGAGCAAGCTCGGTCTGAAGCGCAATAACAGCCTGTTCTCACATCATGATACGCGTCCGCACCTGAAGAAGTTGCTGGATGACGAAGAGAATACGTCGGCCACATCTGAATGGCGGGACGATTGTACGGCTGGTGACGAGACGAGAAGTAGCGCGGGGAGGGAGGAGAAGGTGGTACTTCTC…
g9405.t1	ATGGGCGCCGGTCTTGTTCTATTGACATGTCGAACCTTGCCATTCACTGTCAGGCACAGCCTTAGCATTGTGCGTTCAGGACCGGCTAGAACAACATCTCGACGCACTAGAGCTTGCGACGTCCTAATTATAATTTTCTACGGATCTCGGACAAGAGTTCGACTTCTCCCTCTCCCCACAGGGTCACCATTGGATTTCCGATACGGTTTGAAACATATTACTTTCCGAGAACGCTGTGATAAGCCACCTTCTAAAAGGATTCCCTGA
g9406.t1	ATGGCCCCATCTCACCTCCAGGGTCTCAATATTGTCCAACCCTCGCCCCCGGCCACGCCATCATTCCTCTCTGACGCTGATCTCCTCTCCTTGCCAGCCTTTCCCGAACTTAGCGCGCAGCTCGACCTCTGGACGAACCTCCACTTCCAATCCGACGAGCCGCTCGGCCTGCCGCTCGATGACGGCGCGCAAAAGTCTTCCGGCTTGGATGGCAAGGGCCGTTACTCTGGAGACGCAGGCGAGGATGACCTGGAGCGCTACAACGACCAGGAGGGTGCGATCGCAGAGACCAGTGCGCACGAGAATGTTGTGACAGGAACCGTCCTTCCTCCCACCGGCGTCGCGCACAGCGCTCCATCCAATCCCGCTCAGAGCATTCCTAATGTAGGAATGCAGCTG…
g9407.t1	ATGCGCTGCGCTGTCGTCGATAGTGCCTGCCTGCACAATTCGGAATGTGGCCTCAATTCCGAATTTTCGGATTGCATATGCTGCATCACTGCAGTGAATGCCCCGTCAGCGCTCTTCATCAGCGGTGACGTTGTACATGAATTTCAAGGATGCTCTCCTGTTCACTGCTATTGGTCCCTTTACAAAGATGACGACAAGCTTGCCAGGTTGAGTGGTCGAGCATTAATCGCACAAAGCCTCCGTGCAGTGCTTGGCGGTGGCCCAGTTGCACATCAGCCCGTACAGTACGGGCATCCCCACCTCCGGGGTGACGACATGGCAACCTCCTGCTTGTATGGCGATCTAGACTGCACCTCGCTGGTGTGTTCGACACTTGATGCGCCTCTGTTGATGGTCCAT…
g9408.t1	ATGGCTTCAACGAAAGAGATTACCGTGCCGTTCTTTAAGAAGAAGGGTAGGGGTCGTCCGACGACAGCGCGAAAGCGGTCCCCGTCACCACCAACGAGCGCGACGACAGTTTCTGTGCCTTCGTCATCTAAATCTGAGGTTGTCCTTCCTTCAAAGAAACAAGCAGCGAATCTCTTGAGTGCAGGCACCAAGCGTACCGTCTCACAAAGGCAGGATGGCGAGTTTGGCGAGGACGAGCCTGAGAAGGAGGGCCCCGATGTCAAGTGGACAGCAGCCGACTCGCATATGAACGCGGCTCTGGAGATTTTGCAGGGTGACGAGGCACAGGAGTTACTCGCTAAGCGGCAGCGCAGNNNNNNNNNNNNNNNNNNNNNNNNNNNCGTGCCCGACGACGGGCTC…
g9409.t1	ATGCATAGGTCTCAGGGCGCTGTCGGGGGAGATGGCGTTGGGCAGCAGGTCGCTCAGGGTACTACTTACGCAGCTTCGGGGCAGACACTACGCGGAATCCCGTTCATCAGTGCTTACCCCGCGTCTCAGGGAAACTACGGAAGCAACCCTCCACCATCTCACTCATTCGCCGGGCAGGCATACTCGCAGGTAACACCTGCTCAGTCATACTCCCCGCCCCAGCCATCATCATCTCAAGGAGCTCGCTACATTCCGACTCCGGCGCAGACTATGCAGTCATATCAGAGCCTCCCCCGTGGCTCTGCCAACAACAGCATCGTCATCCCACCTCCGTCTTCACCGTCACCTGGCGTGGAACGATACCCTTGCGACATGTGCGACAGAACGTTCTCTCGACCT…
g9410.t1	ATGTCCCAGCCTCCTTCGCGCGGATACAAAATAATTATCAGCAAATTTGAGACATGGCGCGGTTTGCGATTTGATCCTCGATGCGAGGGTTCCTCCTGCCCGAAAGATCACATCGGTATGATTCACTGTTCCGGTAGAATACACATGCTATTCGAGCTGTCTTCTGAATACGGAAAACTCTCGACTTCTCATTCGATATCGTCGAGACGGAGAAAAATGTTGCGCGACGAATCTCGACTGTTCCTTGACGCGAATCAACTGCCGGAAGGCGGTCTGCGTTTCGGCTCGAAGCGAATACGGCGAATTGTTGCATACCTTGCCTTCCCTGCACGAAGAGCGTCCCACCCGGTATGGCGCGCAAGATTGATCCTGACTGCCGGACACGACGATCTATATAAT…
g9411.t1	ATGGCACCCTTTGATTTGGACGCTTGCATCGAGCAACTACTGAGGAAACAACTGCTACACGAGGCATTACTACGAGAGATATGCGAGAAAACCAAGGAGGTGCTCATGCGCGAGTCCAACGTGGTCCATGTTAGTGCTCCAGTGACAGTGGTCGGCGACATCCATGGCCAGTTCTACGATCTCGTAGAAATATTTCGCATAGGGGGATACGCGCCGAACACGAATTACCTCTTCTTGGGCGACTATGTCGATCGCGGGCTCTTCAGCGTCGAGACAATATCACTCTTGACGTGTCTGAAGCTCCGTTATCCTGATCGCGTGCAACTGATACGAGGAAATCATGAATCACGCGCTGTTACGCAATCATATGGCTTCTATACTGAATGCTTCAGGAAGTAT…
g9411.t2	ATGCCCATATTCGTCGCAGGAACAAACAAGGCCCAACACAACTTGGCCGCATGCGTGACCAACACGTTCCAGTGCTCCAGTGACAGTGGTCGGCGACATCCATGGTTCTACGATCTCGTAGAAATATTTCGCATAGGGGGATACGCGCCGAACACGAATTACCTCTTCTTGGGCGACTATGTCGATCGCGGGCTCTTCAGCGTCGAGACAATATCACTCTTGACGTGTCTGAAGCTCCGTTATCCTGATCGCGTGCAACTGATACGAGGAAATCATGAATCACGCGCTGTTACGCAATCATATGGCTTCTATACTGAATGCTTCAGGAAGTATGGCTCATCGCACGTATGGACATACTTCACGGACATGTTTGACTTCTTGACCTTGTCCGTCGTAATT…
g9412.t1	ATGCCCGCGTCTTTCACATGCACCCCGCCTGCGGTGGCGCTCAAAACGGCACTCGCCTCTTTTGTCTTCTCCATGGCGCTGTACGATGCACTCCGACCTCACAACGAAATGCTCGATGAGCTGTACAGAGAGAACGTACATCTGGTGTTTAGTCTTCAGAAAACACTTCTCAAAGATGTCTTGCCCGACTTGGCCGAGGAACTATCGCTGGAAGCTGAGGAGGCCCAGAAGTTGGATGAATGGTTACGTGACGTGGCATCACTATTTCGTATATTGAAGCGCCATAGATTCGTGATCTCCTTCGCGCTCGAAGATGCACGGAAAATACTTGTGTGGCGTTCTCTCTCTTTTTCACCCGTGATAGACTCTATTCCTCCATTCCTGCGATGTTTTCCGTCC…
g9413.t1	ATGGATGAACTGGTGCAGTGGTTTTATGCGCAAGGTGGTGGTCTGGACGAGTCATCCATGGGCCTGACCAACTTCGCCGGCCAAGGACGGGGAGCCGTAGCTCTTCGAGATCTTCCAGAAGGACACACACTGTTTACCATTCCCCGCGAGCTAACGCTGTCCGTGCGCACGTCTTCGCTGCCCGCTCGGCTGGGAATGGAGTCTTGGAAGCAGTTTGGGTTACATATTGGATGGACTGGGCTAATATTGTGCATGATGTGGGAAGAATCCCTTGGGCCTTCGTCTAGGTGGTCGACATATTTAGCTATCCTTCCATCCAACTTTGACACGCCAATGTTCTGGTACAAAATTGGCAAGGACGATGCTGAAAGAGACTACCATGAAAAGCTAGTGCCAGCA…
g9414.t1	ATGGTGCCCATCGCGGATATGCTGAACGCCCGCTATGGATCAGAAAACGCCAAGCTTTTCTATGAGGAGCGTGTATTGCGCATGGTCACCATAAAACCGATCAAGTCCGGAGAACAGATATGGAACACGTACGGTGACCCCCCAAATTCTGACCTTCTTCGCCGCTATGGCCACGTCGACCTCGTTGACCTATCGCAGCCGATTTCCGGCAAGGGAAACCCAGCAGATGTAGTGGAAGTTCGCGCAGACCTCGTCGTTGCTTCTGCTTCCAAAACGCCTGCCAGCGATCTGCAGGACAGAGTGGACTGGTGGCTGGAGCTCACCGATGACGACACGTTTGTTATTATGACCGACTGCGAGCTACCAGAGGAGTTAGTATCTTTTGTGAGGCTACTTTTT…
g9415.t1	ATGGTTCGGAGTGTCGTGAACTTCTTCGGCGGATCGCCTCTGAATCGTCTCTCGTGGCTGCGGACTTACCAGCCGTTCCTCAACTCCATCGTAGGCTCCCCGGCCACGCGATGGCTGGTCTTTCGAACGGATGTGAAGCCGCTGCTAGGTGCCGAGCCGTTCTTCGGGCAGGGACAAAATACCGGAGAGCACGGGCCCGGTGATCTACTCCCTCTGGAAGGAGCCCGGTTCCACGGGCTTCCACTAGTATTCCTCGGATTGCTTGAGAAGACCCATGCTGGCGGCACACACGCGCTGCCTTCATCGGCATTCAGTTCCAAACAGGACGCAGACACGGTCCTCGCCAACCTCGAGGGCACACCCTACTTCTCGCTGGACGTCTCAAACGTTGAACAAGAC…
g9416.t1	ATGGCTGAAACCTATGTCAACTTCCTTAGCGGATCGTCCTTGAATCGTCTCTCCTGGCTGCGGACATCACACGCATTCCTGAATGCCATCGCGCTCTCTCCGGCCACGCGCTGGGTCCTGTTTCAAGGCGGGCAGCCCTTGCTGGTAACCGACCCGAGCACTCGTAAGCGGTCGCTCGCCCACCTCTCTGCAGCCGATGTACGGCCTCTGCTCGGCAAGGAGCCATTCTTCCAGCAAGGCCAGACCGAAGGCGAGCTCGCCCCTGACGACGTCCTCATCCTCAAGGCAGCACGGTTCCATGGGCCACCGATCGTGTTTCTCGGGTTGCAAGAGCCGCAGAGCGGCAAGGCCGATGCGTTGCCCTCTTCGCAATTTAGTGCGAAGGCCGACCCCGCTGCC…
g9417.t1	ATGCGGACAACGAGGCGAGAGCCCGTCATACTGATCCCAATCATCAAACACGCTCATACCGGCCCTCCCCTCAGGGCGTCTCCCCACGGTCAGCAGAGCGGGGACGACGACCTCGCCGATGCTGCATGTATGCGCTTCGCTCGTCGTCTAGCTGCCATTTCCCGCTCCTGGTCGCGACCCCCGCGGGCCCTTACGCAAAGATTTTCTCTCCGCCGCACAGGCTGCGCTCAGGCCTCTGCTCCATCGTTACGAAAGGCTGTCCTCGTCGTCCAGTGCGACGCATGGGCCCCTTCGCGCGCGGAAGGCGTGGAGGGCACGCCGTGCCGGCGCGTACGTTGGGTCCACCCGCTTCTGGCCCCTGAATACTCTCCGAAATGCATTGGAGACTTCGCTTCTATC…
g9418.t1	ATGCGTCCTTCAATATCTCGTCCGATGCGCCGTCTTGTTTCCATCTCCGGATACTGCAAAGCCGGCGGTCATGCGATCTCCGAGACACAGAGCGGAACTCCAAGCTCTGTCTTATATAAAACCCAACCTTCTCCCTGGGCCGACCCAATTAACGACCCCATTACGACGCTCATGGCACCAGACTCCCCGCGCTCTTCTCCTGCTACGACCATGGACTATGCTACACGACCAAATGACCACTTGACGCCGGGGCAGGCCATCGCAGAAGCGTGGAAACGGGAGTCTCCAGAGAGCCAATCCCAGTGGCGGCTCGCCGACGCGCAGTCCAGGCAAGAAGGCAAATGGCGCGAAGATGTAAGAGGAGGAAAACAAATATTTATTCATTATGGGACCATAATG…
g9419.t1	ATGTCCAAGATGATCATTGACTTGACGGCGGGGACGGCAGGTGGGATAGCGCAGGTTCTGGTCGGCCAGCCGTTTGATATCGTGAAAGTGCGCATGCAGACCGCGTCGAAGGGCACGTACAGCGGGATGCTCCACTGCGCGGGTGGCATCCTCAAGAACGAGGGCCCGCTCGCGTTCTACAAGGGCACGCTAACACCACTGCTTGGCATCGGGCTCTGCGTGTCGATCCAGTTTGGCGCGCTCGAGTGGTCGAAACGCGTCTTCGCACAGCAAAACGTCGCACATGGGCTCGGCGGACCCGGTGGCCAAACGCTCGATGGTACACAGCTCGTCTTGGCGGGCATGTTCGCGGGTGTCGCGAACAGCGTCGTCTCGGGACCCGTCGAGCACATCCGTATC…
g9420.t1	ATGTCAGGCGCAGTAGCCGTAAAGCAAACCTTCCTCTCCTCGCCCCAGTTCGCCGTCGTGGGCGCGTCCAAAGATCCCTCCAAGTACGGCACCAAGGTCCTTCAATGGTATTTGGAACGAGAGAAGACCGTCACGCCCGTCCATCCTAAAGAGAATGAGATTCAGGGCGTTCAGACCATCCGTTCCCTCGAGGAGCTCCCAGACCCCACACACACTTCCATCAGCATCGTCACCCCTGCCAAGGTCACCCTCGGCCTCCTCGAGCAAGCGAAGAAGCTCAACGTCCCCGCCGTCTGGCTTCAGCCCGGTGCAGAAGACGACGCCGTGATCGCCTACATCAACGAGAACGGCCTCGCGGACAGGACCATCTACGGTGGCCCCTTGCATCCTCGTGGAGGG…
g9421.t1	ATGGCGTCTTCCTGGCTCCCCACCCTCCATCTCCCTTCCTGGCTGCACCTCCCAGACCGCATTGCCGTCCAACACATCCTCTACGGCATCATCATCGGCTTCTCTCTTTCTCTCACCTCAACCTCGCTTGCTCTGTGGTACCAAGAGCGCAAGCGCGACCGCTTCGTGCGCCGCTTCGAAGCGCGTCCAATAGAGCTGCGCAGCGATGAAATCATCAAGGGCGTTACGGGGCTGATCGGCAACACACCGCTGGTGAGGATCAACTCGCTCAGCGACGCGCTCAGGGTGGAGATCCTCGGAAAGGCAGAGTACCTTAACCCTGGAGGCAGTGCGAAGGACCGCGTCGCGCTGAAAATGATCGAAGACGCGGAGCACCAGGGCTTCCTTCATCCGCACACA…
g9422.t1	ATGACCGTGACGCATCGCAAGAGACAGTACCAGCCTGAGGAGATTACGACTGTGAACGAGCCTGGTACTCAATTCGAATGCGATTCCTGCCATTGCGACCTGACGCACTCCGTGCGCATCAAATGCGCGGACCCGGTTTGCGAGGTCGGAGAAGGGATAGACATCTGTCCGAACTGTTTCTGTAGCGGGAAGGAGTTCGGCAAGCATAAAAGATGGCATGCCTACCGAGTGATTGAGCTCCACTCATATCCCATCTTCTCAGGAGATTGGGGAGCAGATGAAGAACTCTTGCTTCTGGAAGGGATCTCTTTGCAGGGCCTCGGCAACTGGCAAGCCATCGCTGAACATGTCGGCACGCGAACAAAGGAGGAGGTCGAGACGCATTACAAGTCCGTTTAC…
g9423.t1	ATGGCAACAACGAACGGAATTCATTCACCATCGCCTCCAGCGGCCGGCCGCTCCATTGACATTGAACTTGGGAGCCACGAAGTCATTACCATTGAACTCGACAGCCTAGACCCCAACCCAGATGATCTGTTGGACGTGCTCAGGGAAGGACAATGCAAGTCTTGGATATGGACACGACTGGCCGCAGAATACTGGCGGCGAGGCTACCTTGACGCAGCGGAGAAGATTGCTCAGACTGCGATAGATTCATTGAACGCAAATGGAGCTGGCTCGACATTACCGCCAATTTACGTTCTATTGGCGAACATCCGAATAGCGCGCGCGAGCACGGCTCCGAAACTCATCCTGCAGGATGCCCGAGAGGATACTATGACCTCCGAGAAGCCGAGGGACGAATAT…
g9424.t1	ATGGTTCGTCCTGCACTCCTTCTCCCTTTTACTCTCGTCGCTCTCGTCACAGCCGACCCTCTCCATGTACCTCTCGCTCGCAGGTCAACACAGCAAGCAGCAGCATCTCCCGAACACTGGATCGCTGCTGCGGAACATCTACGAGCAAAATATGGTTTCGAGACCTTGGCCTCCAAAAGGAGGAAGCGTGGCGAGTCAGTCGATGTCTCGCTCATTGATCAGAACCAAGATTCTTCGTACCTTGGTATTTTGGGACTCCTCCTCTTCTTCACGTATAAGGCGAACACCACCAACTCAACGACTGGTCAGGCCAAACAGGTCGAGATTCAATATGGCAGTGGTGCCGTTGAGGGGACGCTAGCCTCAGATACCGTCGCAATGGGTGGCCTCTCGGTGGAC…
g9425.t1	ATGCTGACCGTGACGGTGGAGAACAATCCGCAGGCTGACAGGCGCCCACGCCACAATACAAGCTTGCTGCTTCAGTATCTGTTAATCTCGTTGCGCGTAGAGCCCTTCATCAGCGGCGGTCATGCCAGCACAGAAACGCGCACCGTGCCAGGTCTGCCAAAGCAGCGAATCCAAATACACCTGCGCGCAGTGCAAAATACTATACTGCTCCATATCGTGCTACAAGGAACACAAGGCGACTTCTTCAAGCCTGCAGCTGCCCACGATGATGCTGCCGGTGAAACTCAGCACACGGAACTCCGTCCTCTCACATCTCTGAAATGGCCATACGTACCAGAGGAATCTGCGTATCCAGACCCACTCAGGCGCGATGACCCTAAGTCACTGCAGCTACCTCAG…
g9426.t1	ATGACAGGTTTTGACCTCCACCTCGATAAATCGCTCGGTGCAATTCTGATTGGGGAGATGCTGTGTACTGCGCTATACGGTTTCTCAATTGGCCAGTTCCTTTACTATTTTCGGCACTACCCTCAGGATAATCGAAGGCTCAAAGGACTGGTTATCTTTTTATCTGTCGTTGATACTGTTCGAAATATACTGAACGTGCAGGGCATCTGGGTCGATCTGATCCAGGATCATGCCGCAATTTTTCTTTTGCTCAAAGGCTTTCCCAAAGCATCGCTTGCCAGCCATTTCCTCACGGGAGTCATAATTTTTATTGTTCAAAGCTTCTTCCTTGCCAGAATTTGGAGATTGTTGGAAGGGACGAAGTACAGGATGATTTTGACCTGCTCAGCATCCGTGACT…
g9426.t2	ATGACAGGTTTTGACCTCCACCTCGATAAATCGCTCGGTGCAATTCTGATTGGGGAGATGCTGTGTACTGCGCTATACGGTTTCTCAATTGGCCAGTTCCTTTACTATTTTCGGCACTACCCTCAGGATAATCGAAGGCTCAAAGGACTGGTTATCTTTTTATCTGTCGTTGATACTGTTCGAAATATACTGAACGTGCAGGGCATCTGGGTCGATCTGATCCAGGATCATGCCGCAATTTTTCTTTTGCTCAAAGGCTTTCCCAAAGCATCGCTTGCCAGCCATTTCCTCACGGGAGTCATAATTTTTATTGTTCAAAGCTTCTTCCTTGCCAGAATTTGGAGATTGTTGGAAGGGACGAAGTACAGGATGATTTTGACCTGCTCAGCATCCGTGACT…
g9427.t1	ATGGCACAGCTTGGGCGCTTACCATTTCCGCGAAACCCGGTCCCAGATTACAACAAGCACCTGGCAGGCGAACAGCTCAGAAATGGCGCCACCAGCTGTCTTTTACTCTCTTCTCTCGTGCGCCCTGTACTTTCACTGCCCAACGATACCGAGATGCAGATCGAAACAGCTGCGGAAATAGTTTCCGCTATCTTAGTGGCGTATGCTCTCTACAAGCTTTATGTCCTTGTCTTTCAGCCTCGACCTTCCCTGCGTTCGCTGCCGGGACCAGCAAGCCCTAGTTGGATATATGGCAATCTGCGTCAGATATTCGACACCGGAAGCGTTCGTATGCAAGAGATGTGGGTAGAGCAGTACGGACAGACAATCAAGTACAAGGGTTGGCTAAACCAAGACTAT…
g9428.t1	ATGTCTATGTCAGATGCCAATGCAGTCACCCTCTCCACAGCCCGTCCTCCTCCTCCTTACACTCCGACGGTCGAGAAGGATTCCATCACTCGATTGAAGGAGCATTTCGCTTTGTTAGCCAATGACCATGCGGAAGTACAGAGGTTGTTCAACTCCGTCGCCAACCAGCTGGAATCTCTGGATCAGATTGGACAGCATCATCCACTCTATGAGGAATGGAGTACTCTGAGTCAGCAACACCGAAGGCTCCACCGTTCTTCAGTTCAGAACGCGGGAAGATGCGCCAGCTTTCTAACCAACTTTGACGAAGTGATCAGACCATTGTCCCAATCAGACGGGATGTCTGTACAAGGGAAGATATTTATGATTGGCAAGTTTCGCGATGCTGTACAGATTCAT…
g9429.t1	ATGGGCGCAGCTCAAAGCAACACATCTCAGCAACGTCCAGCTCAGAATAATGCTCCAGACCTGACACCCCTGGTTGAAATGTCCACACTTGCTGAAAGGCATGAGTGGATCCGACGGCTGTTTCACTACGTCGCCCGGGAGCTCGAAACCGCGGAGCATGGTGGTCGCGATCATCCACTCTGCCAAGAATGGTCGATTTTGCAGCGCAGACATGATCAAATTTTCCGCGACTCGGTACAAAACGCTGATGTAAGCGCGGGATGTCTTCAAGCTCTTCAAAAGAACATGACAATATGGCAATGTCCTTCTACGCCTGAAGTCAACATGAAGGACATGGTCAATTTCAACCAGGCACTCGAAGGCCACAGGCTCAAAGCACATGACTTTGGGACAAGATTA…
g9429.t2	ATGGGCGCAGCTCAAAGCAACACATCTCAGCAACGTCCAGCTCAGAATAATGCTCCAGACCTGACACCCCTGGTTGAAATGTCCACACTTGCTGAAAGGCATGAGTGGATCCGACGGCTGTTTCACTACGTCGCCCGGGAGCTCGAAACCGCGGAGCATGGTGGTCGCGATCATCCACTCTGCCAAGAATGGTCGATTTTGCAGCGCAGACATGATCAAATTTTCCGCGACTCGGTACAAAACGCTGATGTAAGCGCGGGATGTCTTCAAGCTCTTCAAAAGAACATGACAATATGGCAATGTCCTTCTACGCCTGAAGTCAACATGAAGGACATGGTCAATTTCAACCAGGCACTCGAAGGCCACAGGCTCAAAGCACATGACTTTGGGACAAGATTA…
g9430.t1	ATGGCAAGTGCCAGTACATCTGCTGTTCCGCCTCCTCCACCGCCCATACCAATGATTGAAAAGAGAACCGTAACTCAGTTAAAGGAGCATTTCGCTTCCTTATCGAGCGACCACGCCGAGATCCAAACGTTGTTTAGGGCGATTGCGAATCAGCTTGAATCGGTAGAAAACATTGGCCCGCATCATCCCCTGTACGAGAGATGGGACAGACTCGGACAGACACATCGCAATCTGTATCTCGCTTCCATACGGAATGCTGGCAGATGTGCCGGCTTTTTGACGAACTTCGATGAAGTGGTCTTGCCAACATCACAGTCAAATGGAATGTCCATCGAGGACAAGAGGTTAATGATTGACGGGTTCCGTGAAGCTATACAGGTCCACCGAGAAGCCGCGCAA…
g9431.t1	ATGCTGTCTTTCCTTTCGCTGGGCTTGCTCGCTGTGCCTGCCGTGCGTGCAGCAGGTCTTCCGTTCTTTGCTCGAGATGCCTCGACCAACTCGACGAATTCGACTGTCGACATGGTGGCTGCCTCCTGGTACGCAGGGTGGCACTCAGAGAACTTCACATTGGACGACGTTAGTTGGGAAAAGTACACACACCTGATATACTCTTTTGCTATTCCAACCTCGAGTGTTAGCAATGTCTCTCTGTCTGGCTCGAACCCCGATCTGCTGCCACAGTTCGTCTCCATGGCCCATGAGAACGACGTGAAGGCGGTGGTGTCCATTGGTGGCTGGGATGGCTCCGTGTACTACTCATCCAGCGTAGGGTCCGAAGCGAACATCACGACCTTTGTCAAGACCGTC…
g9432.t1	ATGCCCGCGCACCAGATCGTACTTGGCGTGGCGTCCTACGGGCACTCGTTCTATGTCGAGACTGCTGACGCGTTCACGGCGGATTCCTACGCGGTTGCTTCTTACCCAGCGTTTGTCAGCTCAGAGCAACCCCTCGGGGATGCTTGGGACAATACTACCAACACGGATGTCTGCGGTGACGTGTCTGGACCCACGGGGGTTTTTGACTTCTGGGGCCTGATTGACGCTGGCTTCCTGTTCGAGAACGGTACAGTTGCCGCGGGCATTGATTACCGTTACGACGAGTGCAGCCAGACTCCGTATGTCTACAATCAGTGCACCCAGGTGATGGTCTCGTACGATAATGCCGAGTCCTTCGCTGCCAAGGGCAGTTACATCGCGTCTACCAACCTACGCGGC…
g9433.t1	ATGGTTGTTCTGGAGGCTCGTGTCGACTACGCCACAGACGGTGCAGCTTTTTTCTTCCCGCCTTGCACTATGTTGCCTCAGCCTGGCGTTCGCGCGGCAATCCGGCCACTCAAGAAGGAGCTTTTGGGGTGCTCACCTCATGCTGATGGATACCCGTTGATTGTTTCTTCTTTGTGGCTAGATGATAACAGGTTACCTCCGGGTTTCGATGAGACTCAAATGAAAAGCTTGCTTGCCGGAGCTATATACGGTTTCGGTGTCGGGGATACACCATCTTTAATTGGCGCGAAGGGGTCCGTAATTTCCATCTGA
g9434.t1	ATGTTCCTCCTCTCGACGTCGCATCGAGAGGTCGCTCGAGGACGAGCATCGCAGTGCCGGAGGGACGGAGATGATTGGCCGGGTGGGAGAGCCACACATGGCCACCCTGTCCACGCCCTGTCCGCCTCTTCTCTCCCTCCTCCCTCCCCGAGGCACACACGCCCGTCGTCGCCGTCTCCAGACGACCACGCGCCCCGACCCCTCCCTCACGGGGCCTCTTCGGCTGCTGCCACCCTTCCTTTCTTCCCAGCCCCCTCCCCGCCCGCGCTCCTTCACCTACCCTACTATTTATATAATGGCAGAAAAGTCTCCCACCCCCGCCCCCTCCGCCAGACTTCCCTGCAGAGAGGCAAGGCTTGTCTCCGATGTCGCAAGCGCAAGATGAGATGCGACGGCGCA…
g9435.t1	ATGGTCAAGTCATATCGAGTCTTCACTGGAGCCCCGTCTGTTCACGACATTGCAACGTCGACTCCTCCATATCAATGGCAAACCTTTTCAACTTCAACTTCACCGATACCGTACCACGGCCTCCCTCCCGCTACGTTTGAGGCAGCGAGCCGTAGAATCTCCCTGCTATATCAGAACATCATCTTTGATGACGATTCCGAGGAAAACGTCCACGGCGGCGGAGATCTCGATCCCAGTGAACTGCAGGCCTGTACAGAGAAAACGACCTTCATCACCTGGCCGCCCACCGCCATCGAAACGACGGGAAGCCAACTCGCCTCCAGGACCGGAACCTCATTCCTCCGCCCGACCGCCAGCGCATCAAGGCCACGCTCCCAATTCCAAACACAAGACACACAG…
g9435.t2	ATGGTCAAGTCATATCGAGTCTTCACTGGAGCCCCGTCTGTTCACGACATTGCAACGTCGACTCCTCCATATCAATGGCAAACCTTTTCAACTTCAACTTCACCGATACCGTACCACGGCCTCCCTCCCGCTACGTTTGAGGCAGCGAGCCGTAGAATCTCCCTGCTATATCAGAACATCATCTTTGATGACGATTCCGAGGAAAACGTCCACGGCGGCGGAGATCTCGATCCCAGTGAACTGCAGGAGAAAACGACCTTCATCACCTGGCCGCCCACCGCCATCGAAACGACGGGAAGCCAACTCGCCTCCAGGACCGGAACCTCATTCCTCCGCCCGACCGCCAGCGCATCAAGGCCACGCTCCCAATTCCAAACACAAGACACACAGGACAAAACG…
g9436.t1	ATGTTCGGGTCTCCAGAGCAGCTGCCCAGCTCTACCCCACTATCTCAGACTTTCCCGGTACACCACTCGTTCTCCCTCGAATCGGTCGGCAGCGTGTCAAGGCCGAGATCTTCCATCGTCGCGCCAAGCAGGTTATCAGACGCCTTCTCCCGGATGCACGGCATCGCTACAAGTTCGAGTCGGCACACGCAGTACGAACGTCCGACAGCTCGTGAATGGAGCGTGTTTGGTGAACTCTACGATCGCGAAGGCCGATTGAGAGAGTCTACGTCTTATTCGTCCCTCCGTACGAAGCGCAGTATGGACCGTGACAGTATGAGCCAGTGGCGAGCTCAGTCTGGACGCACCTTCCGTTCACCGTCGCAGCAGCGTCAGTCTGTCGCCGAGGAAATCGTACAG…
g9437.t1	ATGGAGGCGAGGAGCCAGGAAGAGCAAGAAAGAGACATTCGAGACCTTCTGCGGCAAGCGGAACGCAAGCCGTTGAAGTCGCCTGCGCGTAGGAATGCTCTGAAGCGGCTGATCGACCTTGCGCATTCTCCATACCCTAAATTGAAGATGATTGCAGCGCACAACCTCAAGACATTTATTACAGACTTTCCCGACCTGGAGGACGATGCTATCAATGCCGTGTACGATCTATGTGAGGACCCGGTGACGAAGGTCCGTATCAGTGGTTATGCTGCGATTGTGGACGTGTCAAGAGAGCAGTTGAAGTGGGTCAAAAGGAATGCTGATGTGTTGGTACAATTGCTGCAAAGTGATGAACCCGACGAAGTGACATACGTGAAGAGAGCCCTCAATCAACAT…
g9438.t1	ATGAGGAGCGCAGAGGTCGTAACCAGTCCAGAAAACGGAAAGATCTTGCGCTGCGAACTACAAAATCGCATCACGAAGCATCAATACAAATGTGATGTTGAAGGGGTCCTATTCGCTCTCTTGTTATACGGTATTACTTGTGCCCAAACATTGTACTATGCATGGCATTACAGGGATGATAAAAGTACCTTGAAGATCCTGGTAACGATTCTATGGATGCTGGACACCGCCAGAATGTGTGTTGATTCACAGTTCCTCTGGTATTATTTCATCAAAAATCGGGCCAATCCGTATGGACTTGAGGTTATTACGAATACGTTTCCGGCGGAATACATTCTTGGAGACTTTGCTATTGTCCTTGTGCAATGCTTTTTTATATATAACATCTGGAAATTATTA…
g9439.t1	ATGGGTTGCGTACAGTCATCTGGCATCGACGAGGAGGCCAAGGCCCGCAATGACGAGATTGACAACCAGCTCAAGCGGGATCGTGCCATGGCGAGGAATGAAATAAAAATGCTGCTGCTGGGAGCCGGAGAGTCGGGCAAGTCCACCGTGCTCAAGCAGATGAAGCTCATCCATCATGGAGGATACAACGATTCAGAGCGGGACTCATATAAAGAAATCATCTTCTCCAACACCATCCAGTCCATGCGCGCTATCCTGGAAGCTCTGCCAGCTCTAGATATCCAGCTGTCACCACAGAATGACGCTCGGAGATCTTGCATCCTCTCTCTGCCGGCGCAGATCGAGGGTGATGTGTTGGCCCCTGACATCGCAGATGCGGTTCGCGGCCTTTGGAGAGAT…
g9439.t2	ATGGGTTGCGTACAGTCATCTGGCATCGACGAGGAGGCCAAGGCCCGCAATGACGAGATTGACAACCAGCTCAAGCGGGATCGTGCCATGGCGAGGAATGAAATAAAAATGCTGCTGCTGGGAGCCGGAGAGTCGGGCAAGTCCACCGTGCTCAAGCAGATGAAGCTCATCCATCATGGAGGATACAACGATTCAGAGCGGGACTCATATAAAGAAATCATCTTCTCCAACACCATCCAGTCCATGCGCGCTATCCTGGAAGCTCTGCCAGCTCTAGATATCCAGCTGTCACCACAGAATGACGCTCGGAGATCTTGCATCCTCTCTCTGCCGGCGCAGATCGAGGGTGATGTGTTGGCCCCTGACATCGCAGATGCGGTTCGCGGCCTTTGGAGAGAT…
g9440.t1	ATGGATGTCCTCAAGTCACTTGTGCAGCCCCTCGTCGGCGGCGTCGGAGGCTCGTCGATGGTTGACGGCGTCAAGCTCGTCGTCCTCGGTGGCACCGTCGAGACCGCAAGGCGGATGGCCAGCTCAGGCTGGTCGCACTTCATCAACTCCTTTTTCCTTACAGCACACTTCTCTGAGGAAGATTATCCGTATGACTGGCTGATGCTATGGCTGTCCCGTCGTCCTGAGTGGCAGCGCTCTCGTGAGTTCGAGACGACGACCCGCACGACCAACCACGGCCTGGGGTCGGCAATCGCCGACAACTCGTTCGGCGACGATGATGACGACAAAGATGAGGACGCACCAGGCAAAGTGAAGACGCGGGTCGTCTTCCAACCTACCCCAGATACCACGCACACC…
g9441.t1	ATGTCATCCTCGACAGCCATCGCTGAAAACTCTACCGCAATCTTCCGTGCTGATGTGAACCATCGTCGATGGCGCAGGCTCATCAAGCTTTCTTGTTCCATTGATCTAATGGCGATTGGTTCCTCGCTGGATGCGGCAGAAATCTCAGCCAAGGAGAAGGATTCGTTCAAGCCGGTCACTCCACCAATAGAGCAAGAGGCGGCTGGGAAAAAGGACGGTGCATTAAACCTTCCTGAGACACGCCAGAAGCACTATGGGCAACATATAGGCATTTACATTTCACGAGCATGA
g9441.t2	ATGTCATCCTCGACAGCCATCGCTGAAAACTCTACCGCAATCTTCCGTGCTGATGTGAACCATCGTCGATGGCGCAGGCTCATCAAGCTTTCTTGTTCCATTGATCTAATGGCGATTGGTTCCTCGCTGGATGCGGCAGAAATCTCAGCCAAGGAGAAGGATTCGTTCAAGCCGGTCACTCCACCAATAGAGCAAGAGGCGTACACGCCAGAAGCACTATGGGCAACATATAGGCATTTACATTTCACGAGCGCACAGACACGCTACTACGAGATCCGTCCCGGGCGCGAACGTGACGGAATGCCTCCCGGCAAATCCGAACATAATGATCAAAAGGGCTGCCCATCTTCGAGGTTCAGGACCAAAGATCATATCCCCTCATATGCGCCGTGA
g9442.t1	ATGCTCCCCGCAAGTCCCGTCCTCTTCCTCGCCCTCGCCCTCTTCCTACCACTCATCTATCTCTCCCGCTCCCGCTCACGCGCACGCCCGCAAGAGGAGAAGCCGCGCATCGTCGATCCCACGCCAGACAGCGAAAAGCCAAACGAGGAGAAGGAGGAGGAAAAGTCCATCATGCAGCCAACCCGCACGGACCTCGCGCCCCCGAAGGACGACCCGTTCACGGTCGAGCAGCTGAAGCAGTATGACGGGTCGGGCTCGGAAAAGCCGATCTATGTCGCGATAAAGGGAACGGTGTTTGACGTTTCGCACAAACGCGATACCTACGGGAAGGGGAAGAGCTACAATTTGTTTGCGGGCAAGGACGCGTCGAAGGCTCTTGGCATGTCTAGTCTGAAGGAG…
g9443.t1	ATGTCGTTCTTTGCGGACACATATGAGATTGCTTCAAAGAACGTGTTTGATGAGTTCCGGGCAATTTCAGAAGACGAAAACACACTGGAGGACCACGTCGACATCCGGCCATCTCGTTCCAGACAACGGTGCATTCGCTATCTGACAACTCATCCTAAACATGCAGATATGGTACGCATTATCCGAAGGGCAGGGCATAATACAATACCAGATTTCGTGGGTCAGTACTTCCCCGATAGGGACAATCTCGATGAAGAGCCATTTTACTGCGCCTCGATGTTAATGCTCTTCAAACCATGGCGACATTTGGAAGACTTGAAAGGGCATCATAATCGTTGGCAGGATGCATTTGCAGAGTTCATACAGCACGCGCCAAGCATTGATCTCGATAGGATGTCG…
g9444.t1	ATGCACCTGTCTGAAGTGCCCAACGTTCATCGCCTTAAACCGCAAGTCACGCATCCATCACAGCTGCTTATCGACGGATGTTTGTTGGATGATGCAGGTTGTGAAGGCGATGGCATGGACCCTTTAGTCCATATCTGCAGGGATTGTCTCGCTTCTCTATGCAATGCTATAGAGAAGCCCCCTGCGTATTCTCTGGCAAACTCTTTGTGGGTTGGTCAGTTGCCTTTCGAGCTAGAAGTGCTCACATTGCCAGAACAACTCCTGATTGCTCGTCTGTATCCTCGGGTTTTCGTCATCAAGTTGTTTCCGAAGGAGCGGCACGGGGTTCATCCATCAACGTTGCAGAGCGCTATGATTGGCAATGTTACCACGTTCGAACATAACATGGATCGTATCGTC…
g9445.t1	ATGCTGAACACCTCAGGCAGGCCGCCCACTTTATCTGCTGGCTCCAGTGGCAGCATGGCCACCGCTGGTCTTGGTCGAGAAAGGGCTGCTACGCAAGAGCTTCAGGCTCTTCTACCAGAGGCGGATGGCAATAGCAATGGGATCGTGGACCCATTTTCTTTCGATATCGCTCAGCTCGAACAAACGGATTTCACGAGCATTGTTCTTTCGCCGCAAAGCCTGTCACTGTTGGACGATTTCTTCCCCGATTCCGAACATCCCTTGGATTTCAGCCCGAATGTCACTCAAAATGGCATAGTCGGATCAGGCACTCTCCCTTCGGCAGACGCCAGCCCCAGATTGGATATCGCACCATCCGCATCCTCCGTTCTGCTGCCATCTGAACCGCTCGCACCGGCG…
g9446.t1	ATGTCCACTGACACTCCCCCTTCTACCGTTACCCCTGCGACAGTCGCTACGCTACATGCTGATCCTTCTGCTGCTACCGATGCAGTTAACACCACCACGCCAATGACTGCTGCCACCATGACTTCGTCAGGACAACCACCCACGCCCACCCCAGACTCTCAGAAAGCCCATATCTCCGAGTCTAGCACTCACGCCAAACCTTCGCAATCATCATCTGATTCCCCTGCTCCCACCGACGACATTCTAAACCCTGCCCCCAACACACAATCCTCTGTTGCTTCGCTGCTTGGAGGAGTGTCGGTTTCTCTCGATCGTGCCGTTGACACCATCCTGCAGTCTCCAATGTATGTCGGTTCTGCCGACCTCTGTAACCGTATCACGTGGCGCAACAGAAGGACC…
g9447.t1	ATGATACCCGCCAACTTGCCGCTCTTTCTGGTGCTTAGCTTTGTCACATGTCTCCTTCTCTCTTTGTCGTCGGCCACTGCGACGGACTGGATCCAATATCCCGCTGATGGTATTGCAACGCTGACTCACTATACCCTGCCGGAGAACTATATCGCTGCTTGCGGATGTACTGCAGATAGCACGCACTACCCGACCGCTGCTATGAGTCAGATGGCCTACGGCAGCAGCGCCGCATATGGGCCTGCGTGCGGCCGCTGTTTCAAAATTACGCTTCTCAATACCTTTTTGTCGGACCCACCATTCTATCCAGCTGTGAAGAACAGTGTGGTGGTCAAAATTACCGACTTGTGTCCTGCGGATGGAGATGATTGGTGCTCAGCCACTGCGGCCAAGCCGAAC…
g9447.t2	ATGATACCCGCCAACTTGCCGCTCTTTCTGGTGCTTAGCTTTGTCACATGTCTCCTTCTCTCTTTGTCGTCGGCCACTGCGACGGACTGGATCCAATATCCCGCTGATGGTATTGCAACGCTGACTCACTATACCCTGCCGGAGAACTATATCGCTGCTTGCGGATGTACTGCAGATAGCACGCACTACCCGACCGCTGCTATGAGTCAGATGGCCTACGGCAGCAGCGCCGCATATGGGCCTGCGTGCGGCCGCTGTTTCAAAATTACGCTTCTCAATACCTTTTTGTCGGACCCACCATTCTATCCAGCTGTGAAGAACAGTGTGGTGGTCAAAATTACCGACTTGTGTCCTGCGGATGGAGATGATTGGTGCTCAGCCACTGCGGCCAAGCCGAAC…
g9448.t1	ATGCAGGCGGGACGGCACGAGAAGCCAGGGCATCTGAAGCGAGCAGGTGAAGGGCAGGGCAGTGGAATTGCACGTGAGTGGGCACAGAATAAGCTATTGGAAACTGGCGATGATGCGATCAACAATGACGTACCGAAGCGAATTGTGAAGAGTGCGCATGGCGGGCGGGGCGGGCGGTTTCCCGCCATCAGCACGGACCTGTCGAAAATAGAAGCGCCGCCATCTAAATGGGAAGGTGCTGCGACTGCAGCACCAGGATGTATCACACCGGGCTCTAACGATACCTCTGGTGTCGAGGACGAGCTTGACTTTTGGATTAACCGAATGACGTTGTCCTGTTATTACGTTATGGAATGGTTCATGCAAGCCCTTTTGGTAAATCGGTGTATCATCATTTGG…
g9449.t1	ATGGCCACCGCTGGTCTTGGTCGAGAAAGGGCTGCTACGCAAGAGCTTCAGGCTCTTCTACCAGAGGCGGATGGCAATAGCAATGGGATCGTGGACCCATTTTCTTTCGATATCGCTCAGCTCGAACAAACGGATTTCACGAGCATTGTTCTTTCGCCGCAAAGCCTGTCACTGTTGGACGATTTCTTCCCCGATTCCGAACATCCCTTGGATTTCAGCCCGAATGTCACTCAAAATGGCATAGTCGGATCAGGCACTCTCCCTTCGGCAGACGCCAGCCCCAGATTGGATATCGCACCATCCGCATCCTCCGTTCTGCTGCCATCTGAACCGCTCGCACCGGCGCCACCTGCGTCGGTCGTCTCCGCACCGCCTGCGTCGGTCGTCTCCGCACCGCCT…
g9450.t1	ATGACTTCGTCAGGACAACCACCCACGCCCACCCCAGACTCTCAGAAAGCCCATATCTCCGAGTCTAGCACTCACGCCAAACCTTCGCAATCATCATCTGATTCCCCTGCTCCCACCGACGACATTCTAAACCCTGCCCCCAACACACAATCCTCTGTTGCTTCGCTGCTTGGAGGAGTGTCGGTTTCTCTCGATCGTGCCGTTGACACCATCCTGCAGTCTCCAATGTATGTCGGTTCTGCCGACCTCTGTAACCGTATCACGTGGCGCAACAGAAGGACCCACAGCATCTTGGTGTGCACGGACACCGAAGAGGAGACGGAAGCAGAGGTCGAGTGGGTCGGAGAGATCGAAGAAACCAACTTTCGATTGTATGTTTGCGGCGGGTGGAATAACTAC…
g9451.t1	ATGATACCCGCCAACTTGCCGCTCTTTCTGGTGCTTAGCTTTGTCACATGTCTCCTTCTCTCTTTGTCGTCGGCCACTGCGACGGACTGGATCCAATATCCCGCTGATGGTATTGCAACGCTGACTCACTATACCCTGCCGGAGAACTATATCGCTGCTTGCGGATGTACTGCAGATAGCACGCACTACCCGACCGCTGCTATGAGTCAGATGGCCTACGGCAGCAGCGCCGCATATGGGCCTGCGTGCGGCCGCTGTTTCAAAATTACGCTTCTCAATACCTTTTTGTCGGACCCACCATTCTATCCAGCTGTGAAGAACAGTGTGGTGGTCAAAATTACCGACTTGTGTCCTGCGGATGGAGATGATTGGTGCTCAGCCACTGCGGCCAAGCCGAAC…
g9452.t1	ATGCAGGCGGGACGGCACGAGAAGCCAGGGCATCTGAAGCGAGCAGGTGAAGGGCAGGGCAGTGGAATTGCACGTGAGTGGGCACAGAATAAGCTATTGGAAACTGGCGATGATGCGATCAACAATGACGTACCGAAGCGAATTGTGAAGAGTGCGCATGGCGGGCGGGGCGGGCGGTTTCCCGCCATCAGCACGGACCTGTCGAAAATAGAAGCGCCGCCATCTAAATGGGAAGGTGCTGCGACTGCAGCACCAGGATGTATCACACCGGGCTCTAACGATACCTCTGGTGTCGAGGACGAGCTTGACTTTTGGATTAACCGAATGACGTTGTCCTGTTATTACGTTATGGAATGGTTCATGCAAGCCCTTTTGGTAAATCGGTGTATCATCATTTGG…
g9453.t1	ATGGCCACCGCTGGTCTTGGTCGAGAAAGGGCTGCTACGCAAGAGCTTCAGGCTCTTCTACCAGAGGCGGATGGCAATAGCAATGGGATCGTGGACCCATTTTCTTTCGATATCGCTCAGCTCGAACAAACGGATTTCACGAGCATTGTTCTTTCGCCGCAAAGCCTGTCACTGTTGGACGATTTCTTCCCCGATTCCGAACATCCCTTGGATTTCAGCCCGAATGTCACTCAAAATGGCATAGTCGGATCAGGCACTCTCCCTTCGGCAGACGCCAGCCCCAGATTGGATATCGCACCATCCGCATCCTCCGTTCTGCTGCCATCTGAACCGCTCGCACCGGCGCCACCTGCGTCGGTCGTCTCCGCACCGCCTGCGTCGGTCGTCTCCGCACCGCCT…
g9454.t1	ATGTTCAGTCGTCTGGCTCTCTCTGTGATCCTGGTGACAGTCGCTGCCTTCTTCTGCGCGCAATCAGTGGAGGCCGCGAAGGGCCCGAAGATCACGAACAAAATCTACTTTGATATAAAGCATGGCGACAAGGACTTGGGACGAATTGTGCTAGGTCTATATGGTGGCACTGTCCCCAAGACAGCGGAGAACTTCCGCGCCCTGGCTACTGGTGTTAAGAAGGACGGCACGGAGCTCGAACCTGGCTTTGGCTACAAGGGCTCAAAATTCCACCGCGTCATCAAGAACTTTATGATCCAGGGTGGTGACTTCACCAAGGGTGATGGCACCGGTGGCAAATCTATCTACGGTGCCAAATTTGCCGACGAGAACTTTAAACTGCGCCATACTCGCCCAGGT…
g9455.t1	ATGGATATCACCAAGCCAACGTCCATTCAGCGGGCAGCTCTTCCAGTCCTATTATCTAGCCGATCTCACAGCGTCCCTGACAGGGACATATTCATTCAATCGCAAACAGGATCTGGCAAAACGCTCTCATTCCTGCTACCCATCATCCAGGACCTCCTGCCGCTCAGTTCCCTCTCTTACATCGACCGCTCCATCGGAACGCTCGCCATCGTCATTGCTCCTACACGTGAACTCGCAAAGCAAATTTCCGATGTATTGGACGTGCTTCTAAACCTACGGCTGCGTCCATCAGATGACTCTGCAGAGGGTTCCGACACCACACCTCGTCTCACACGGTGGCTAGGAGTGCCGATTCTAGTGTCCACGCCGGGTCGCCTGCTTGATCACCTGCAAAATACC…
g9456.t1	ATGGCACCGCATATGACTCCTAAAGACGAGGGCTCGCAGGAGCCTCCCTTAATTACGCCCGGTGGGACATACAACATCCAGACGGTCTCCGTTGGGTGCAAACTCTACATCCGCCGTCAAAATCCCGATGGCGAGACAGAAGAGCGGCTTGCAGAGATTCTCTCGATACGCGATAAACCCACCAGTGCATATAGTACGCGGCAGAACGGTGTGAAGCAAGAGGAGCCACAGAACCCGGCAGACAGGCTCGAGTTCTTTGTCCATTGGGATCAGTTCAACAAACGGCTCGATGAATGGGTCGCTGGTTCGCGACTCATCTTGAGTAAGGACCTCCAATGGCCTCGTCCCAAGACCACTGCGACCTCCAAGAAGGTGACTGGCAAGAAGGCGCCGTCAAAG…
g9457.t1	ATGTTGAACGTACTCTCCGTTCCTTCCTACCTCTGGAGTCTGTATGTCACATATCTCTGGAACTACAAGCCCGGATCGTGGGTGGATGACACTGCGTCTACCTTTCGGCTGCTTGCGTTCGTGGTGATAGTACCGTTTGTTCTGCTCACACTGTTGGACGTTACATCATACGTGATAGCCCGCACGCTCGGTGTCATTGATGACACCAAGGCATCCACGAGCGAAAGCGGGACCAGCGCCAGTTCGGAGGCGAGCACGCCGGCAATTGTCATACAAGACGAGACTACACCCAGTGCCCCATCGACAGCCATCACCACCCCGCCGGCCGCGTACTTCCGAGATCCAATGGAGGAGGAGGGCAATCTCCAACTGGCCGGGGTGGACATGTTCTCTCCGGCC…
g9458.t1	ATGCTGTACATTGGATATTCGGACGCGGAGCGTCCCATATGTAGAGATCAGCGACGAGCGACCAATCGGGGAAAGCGGCGGAAAGCTCGGAACGGGGGCAGTCAAGCAGCCAAGACAACAGTGGCATGCGTGGTCACTGGCGGCGGGAGGGGCGGATTCAATCCCCGAGCAAAAGCGACGAGCACGATGGCGTCTGCGGGCTGGCTTGCGGTACATTCGGCATCTCCCGACCGCCGATCAGAATTCGACCTCCTCAAGACCCCCGGCGCCCACCATTACCCCCGCGACCGCAAGATGTCCATCGACTTCACGCCCTCCGGCACCCCACAGGCCCTCTACGGCCAACCTGATCTCGACCATCCCTTCAGCTCCCTCCACACACCCTCCGACATCTCATCA…
g9459.t1	ATGCCGGACTCTGGGAGATCTACACGTATTGATCCTCATTTGCACAAAATATATGTGCACAACATCACATCAGCCGTAAGCCTGGGTCTGTGTTACGGTAAGATTTCTGGCCGCAATCCAGGGGATTGCGATATCCTCGCGAGCACCATGCTCTTCGAATTGAATAAGGAACCACGGATCGACCGAATGCACGCTACTGGGGCCAGCACCTATGACCATCGTAAGACCTCGAAACTCCAACCGTTTGCCTTGACGTGCCGAATTGTTCTCGATGACACCCGAACATGCAGTCCATCTTGCGGGAGATTGCAAGGGCCACACTTACCAAACTATCTGCGCCTTGCTTCTAGTGTCGGCATCTGCCTGACCGACTTTTATCCGATCTTACTACCGTTAATT…
g9460.t1	ATGTCTGTCGCGTCGTACCGATTGGATATCCCTAGTCCTCGTCCACCCCCTCTACCTATCCGAACACAAGGCCTCAAATCACCCTCACTATCGGGCATCAACGACGCGTTCCCTTCACAAATTGAGTCGCTGTCTCCAAGGATACACACACCATCCACACGCACAGCCTCCAGATTACAGAACAGAGTCCCACGGTCACCTCCCCAGAGCCCTCGCTTGAGGGCCGGAGCGAGAGGATTGACTCCTCCGCCTTCAATACACAATCGCTCAGTCACTCCTTCACAACCTTTTCAAGGCGACTTGGAAGAGTTTGCTGAGCATTGTAGAGCTTGGTACTTCGAGCAGAACGACGATGCCGGACGTGTCATGACACATATCCTAACCACTCTTCCCCCTTCA…
g9461.t1	ATGGCGCATCCCTCGACGTCGGGCTCGACGCTGGGAGATGAGCCGGTGACGCCCACAATGCTGCCTCTAGACGATGTGGATTTGTCAGCGTCGACATTTAGTGTTATGGAGTCGCCTGACACCGAGGAATCAATGAGGACATGGATAGCTCCCGACCTGTCCAACCATGAGTACCTTGAATTGCTCTCGGCGTTCCCGACATTCATTACTCGTAACACGTTGCCTCGGTTCCCTGTATCGGAGAGCTTGCAGCGAATGCCTGACCTTGAGGAGGGCCAGGAGATGCAAGATGAGCTCAAGCGCATAAGGTTTGGAACAGGTGCAATCTGGGTCGGATCGAGGCCTCGTTCTAGTGGGTGGGAGGGCAGCTGGTGGATCCGATTCAAGCTAGTCACAACA…
g9461.t2	ATGGCGCATCCCTCGACGTCGGGCTCGACGCTGGGAGATGAGCCGGTGACGCCCACAATGCTGCCTCTAGACGATGTGGATTTGTCAGCGTCGACATTTAGTGTTATGGAGTCGCCTGACACCGAGGAATCAATGAGGACATGGATAGCTCCCGACCTGTCCAACCATGAGTACCTTGAATTGCTCTCGGCGTTCCCGACATTCATTACTCGTAACACGTTGCCTCGGTTCCCTGTATCGGAGAGCTTGCAGCGAATGCCTGACCTTGAGGAGGGCCAGGAGATGCAAGATGAGCTCAAGCGCATAAGGTTTGGAACAGGTGCAATCTGGGTCGGATCGAGGCCTCGTTCTAGTGGGTGGGAGGGCAGCTGGTGGATCCGATTCAAGCTAGTCACAACA…
g9462.t1	ATGATCCCTTCGATACTCCTACATCTCTGCATACACTGCATTCACTCCGCTCCGTGCGGCTTCTCGCGGGTGATGAACATTATACGACAGGAACTAGAACAAATCGATAAGAAGCGAACGCATGGCGAGAGTTACGATAGCGTGAAGAATAACGGTCGAGGAGGGACGGGGGAGCATGAGGCCATACGTAGCAAGCACGCTCGGAGAAGGACAAGGGGTAAGATAAGTTACGGCATGACAGCAACATTGAAAGGGGCGAATGCGTGGTAA
g9463.t1	ATGTCCCAACCTCAGAGAATGTTTCACCACAGTACAGACCCAGTTGACTCGGAAGGAAATGTGCGGTGCTATGACGGCGAACTAGCTGCCAAGTTCACGAGCCATACGGCCAGCAACCCTAACAAACAGTTCTATAGGTGCCCCAGGCCGAATCCAGCTGAACGCTGTGGATTTTGGAAGTGGGCGCACGAACTCTTCCCTACACCAGCAATGTCTAGTTCTCCGCCACAACATGAGCGCGCGACCATAAATCGCACATCCTCTGATCAACCTTCGCCTTCCAAGCGCCTGCGAACTATGACTCCGCCGCTTGCAGGACCATCTAAAGATTCTTCCCATGCGGGGTTACCCAGTACACCTGTTCGCCCTACCACCTTCAAGCCTTTGACCCCATCAAGC…
g9464.t1	ATGGCCACACCTACATCGACCTTGCCGATGATGGGCACCGTTCGCGTCGAGACGAGGCATGTCCGACCGGCAGACCCGTCACTGCCTGCTCTTGCTCTTCAGGTCACGCATCTTGTCGACTCTTACATGCTCTGGGTCGGCACAACCGACGAAACCGCAGAGGAGGTGTACAAAGCACCGTTGCAGGGCAATCTCGCCAGAGACTGGGCGTGTGCTATGCCGGCTAGAGATCTGAACATGAACATTCCGCCCGCTGCGACGTCGCTCTTCCGGACATCGAGTTCCGACGCCGCTTTGTCGATGGCGCAACGGCTTGCAAGGCGCTTCAAGAAACAAATCTTTCTGTCCATCGATCTCCCTCCAGCATTCGACTCCATGGGACAGGGGGCAAAGCTGATT…
g9465.t1	ATGTCTGAGCCGGAGCTACTCGCATACATGACTGGCACCAACGACGATTTTGACCTCCCCCGCTGGAGCACACAGACCCTGCACGACGGCCTATCCTCTTCTGCACAGGCAGCTCAGTCTGCAGCCCAGGCATCTTATCTCTACTCGCAGGGGCCGCCACAATCGACCGCAAACCGATTGCCACCTCTCCAGCAGTCCTCTGGCTCATCCAGACAGCCACGCATCTCCCAGCTCCTGGACGAAGACCAGCAATACGCAATGAGCTCCCTTCCATATGGCTCCAGCTCGAGTTTGGGCCGTAGTGTGTCTCTGGGTAACAACGCCGGCGGATCATCTTCGCGAGGTCGCCGCCACCGCATGCAGGATGACCTTGAAGGTGCCTTCGATGTCGATGGAGAT…
g9466.t1	ATGTCTGATACTGCGGAGAAACAGCTCGTCGTATTTGATTTCGACTGGTCTCTGGCAGACCAGGATTCAGACCGCTGGGTCTTTGAGGGCGTAGCCAAAGAGGAAATAGAAGGTGCATTACGGAAGATGCCTTTCCACCCGGCAATGGCGCGTGGAGTCACCGATCTCAAAGCTAGGTCCACTCCGAAGACCACATTCCTTTGTCTGTCCAATGCCAACATTGTATTCATCTCCACCATTCTCAAGGCTCAAGGCTTGGATACCCTCTTCGAAGAGATCGTGACAAACCCCGCTGAATGGGATCCATCAGGGCTGCTCAAGCTGCGGAGAAGGGTAGATCCTGAAGGTCCTCAGCATCAATGCAAAGTAGGCTGCAGCCCGAATATGTGCAAAGGCGAC…
g9467.t1	ATGCTCAGCTTACCTAACGCCCTCTCCGCGACGCGCTCGCCACACGCGATGCCTCCCGCCGTCTGCACTGCAAAAGCGTCCTACAAGAAACTATCCGGCATCCTCGAGCTCACAAACACTCACCTCTTGTGGACGCCCGATGGAAAGAAAGCACCCACTATCCGTATAGCTCACGCGGAGGCTGCATCGTTATTTTGTAGCAAGGAAGGCGCGCCCCAAGTCCGCCTGAAAGTTGGTCTGGTTGGAAATGATGCTGGCCACAACTTCACTTTCACATCACCTCAAGCTGTGGCGCTCGCTGAGCGCGAGAAGTTCAAGAATGAATTGACCAACATCATTAGTCGAAACCGGAGCGGGCTTTCGACTCCTGTCACAAAGGCTCCCGGTACACCGGTCGCA…
g9468.t1	ATGGCCTCTCCCGAGCAGAACTTCTCCGGAGCATTGGCAACATGGAAGGACATCAACTTGTCCGAGCTTCAAAAGACTCTGGATGCTCAAGGCATTGAAGTTGTAGAGAACCAGAAGGAGAGTGTTGTTGGTCGTAAAGCCTTGGCGGACAGGACAAAAGAGTTCAAGAAGATCCCGGATGAGGAGAAACTCACCGCCTTCAAAGGCTTGCTGAAGGCCTACCAGACGGAGATTGACAGCCTCACCAAGCGCTCCAAGGCTGCCGAGAATGCATTTTTGAACATGTATAAGGTCCTCGCCGAGGCACCTGACCCGTATCCTCTGCTTGAAGCCGCTGTTGATCAGACAGTCAAGGTAGCCGAAACCCATGAGCTGGAGATTGCACTCGAGCGTACGCGC…
g9469.t1	ATGTTGCATGCCCCAGTCAAGACGTCGCGGTATCGTCGTTTGGTGGGCCTGCTGAACCAGCTCGACGAGTACAAGCGCATTGCAGAGGTTGCAGGTGTTGACGTGCTCGCGGAGAATGTTCATGACATCTTGGCCCTGTTCGAGCGCGCGAACAAGGAGGCCGTGCTAGCTCACGGAAAGCAGAAGCCTGTGAAGTTCGACGAGTATGGGCGCAGTTATACGATCGGTCGGAGAAAAGAAAGCACTGCTCGAGTGAAGCTGTGGAACACCTGCCCGAGCCCTATATCCACCGTTATCTCAGCAGTGGACCACTCACCTGTCGAGCCGGTGAAGGTCACCACCACGAACATTCTCGTCAACAGCACCCCACTTGTTCAGTACTTCCCCAATCCCGCTGAT…
g9470.t1	ATGCGGCTGATCATTGATTCGTCATTGCGCAATGAACTCGACAACAAAGGCTACATTTATCCTCAGTGCCGCAAATCATTCTCGCCTCTGAAGGCGGAAAAGCTAATTGACTTTGTCGCTGACACTTTTAACTGTAACGTGTGCCATGCGGAGCTTGTAGACAATGAGAATGCCGAGAGTTTGCAAGGCAATGAAGACCGACGGAAGACACCGTGCTATCTGCCTTCGACGATGCGCTTTGGATCAGAATGCACATCATCAGGTGCCGAGAAGTCGAAGCTGGCTGCGCGGAATGGTGGTCTGAAGATTGCAGGATCATCTGGAGAGTTGAAGCAGGAGGGTGCATTCGGCATTGTGCTGTCGGTCGACAAAGACGAGGCAACACAGCGAGCGGAACGA…
g9471.t1	ATGTCAGAGACGAAGAAGCGACCGCATACAGAGGACGAGGATGAGTCGCGCCCAAAGAAACGTGCACTCAGCAGTGAACATGGGTCGATTGGTCAGATTAATGGCGTTACATCCTCCGCTGATGAGCCTAAGGAGGGTGACAATCTGGAGATTTTCCGGAAAGAAGCAATATACAGAAGAATGAAGTTCTACTCGCGCGAATTCGAGAGGAGTGAAGCTCGAGTTGCTGATCTCGAACGGCGGCGAAGTACATGCGAAGCGGGTCTAGCTGCGTTGGAGGCATGCTGGACACAGATCATTGGCACGATACGATTGCTGGTCAAGCCGGAAGACCTTCCCCCGATCGATGTCAGCACTGAGGATTTATTTGATTTGACGTCCCATATTTCCGAGGATACG…
g9472.t1	ATGGACTCCCCCAATATTTCTGAGCTTAACCTGCAGGATGGCTCCCATCTACTCTCAGAGACCTCGCTAGTTCCTAACTCAATATCCAGCTCATCACGAACAGAATCAGGCAGAGATGATCTTCTTCTCTCCGACTTGTCGCTCTCAGATCATTCTGCCACTCGCCCACCACGTAAACCGAAATTCAGCCTACTGGCGAGACCACTCCATGATGAGAGCACACTAGATACTGAGGAGGATGAGTGCGGTGCTGCTGAGCAGACGATGACTCAGGAGGATGTTGAGAACGCAAGAAAGGTGGCGGAGAAGACGCGGGAGGAGAGGCTGCAACATGACTTCGTTGAGGAAACAAAGTCAAGCACCGAGCGCGTCGCAGCCCAGATAGCCAATACCAATGCA…
g9473.t1	ATGTGTGGCCCGGGAACGTTTTGTCCGGACGAGGAGGACCAGTGCTTGCCTTTGCTATCCGTAGGCAGTCCGTGCCAATTTAACAGAGATGACCAATGTGAAGGTCCCCCGGACCACGAGACGCTAGCTGACCAAAATGGTTTTGGTCGCAACGTCAATGGTTCCGTCTGTTTGAATGATATCTGCATGTGGGCCAATGTAACTGTCGGTCAACCATGCGAGGTACAGAACATTGTGTATGTCGCGTTCGGACCCGACGGGCACGACTATCCTGATATAGTGTCGCGGGACAATTGCCGCATAGGACATCGAGCACCTTGCAACGCGGATAAAGAGTGCTCGATGTACAATTGTCTTTCTTCCGGAACATGCGCGGCGAGTGCGGACACTCCTCACCAT…
g9474.t1	ATGAGCTCTACGGTGCGTTTGACAAGTGTACCCCCTTCGCCGGACGGAGAGGATATCAGCAAGGCAAGCGTTTGGACCGAAGAGACCTTGTCCGCCGGAAGTAGCAGTGGCAGCGTGAGAAGAGGCAGGGGAAGGGAAAGCGACCAAGAGACGCTGCAAGAAGAGACCACAGTGTTGAAAGAGGATGGCGACGGATATGGTGCAGTGGAGGGTTACCCCCCGACCAAGGAAGAGGAGGCAGAGTCGCGGAGAATCGAAGAGAATTTGAGCAGGTGGGAGATGAAAGAACGAGAGCGGCGGAAGGCTGCGCGCGAGTCCTCCTCGTTGACCAGCGGGTCCACGCTCGTCGGGGAGATCGCACGAAGGGCATCTCTTTTGTGGCCCAGTGGACGAGCCAAG…
g9475.t1	ATGTCTTCCAACCTCGAGTTCAAAGGCTACGCGCTCACAGATGCCTCCAAATGGAGCGACCTCAACTTGACCGACTTCAAACCGAAGACGTTCCAACCTGACGACGTTGAGATCTCCATCACCCATTGCGGTGTCTGTGGTTCCGATGTGCACACCCTCACCCAAGGCTGGGGCGAGTCTAAGCTGCCGCTTGTCGTCGGGCACGAGATCGTAGGCAAGGTGACCCGCGTGGGCAAGAATGTCGTGGGTATCAAGCAGGGCGACCGTGTCGGTGTGGGAGCGCAGATCGGGAGCTGCATGGAATGTAGGGCGTGCAAGGCCTCGTATGAGAACTACTGTCCGCATGGCATACCGACCTATAATGGCCAGTATCCCGACGGCGTTGTCAGCCAAGGAGGG…
g9476.t1	ATGTCTGGAGAAATCGAGTTCAAGGGCTACGCACTCACAGACCCCTCCAAATGGAACGACCTCAAGGTCACCTCCATCAAGCCCAAAACCTTCCAGCCGGAGGATGTCGAGATCGCCATCACCCATTGCGGTGTCTGCGGCTCGGATGTGCACACCCTCACCCAGGGGTGGGGCAAGTCCAAGCTGCCGCTCGTCGTCGGCCACGAGATCGTCGGAAAAGTCGTCCGCGTCGGTGACAAGGTCACCGAGTTCAAGCCGGGCGACCGCGTCGGCGTCGGTGCGCAGATCGGCGCCTGTCTCAAGTGCAAGGCGTGCAAGACGGATTTGGAGAACTATTGCCCGGAGAGCATTGAGACTTATAACAGCGAGTACCCGGACGGAGTTGTCAGTCAGGGTGGA…
g9477.t1	ATGGGTATCTCCGAAAGCTCACGCTCATACGCAACTCAGAAAGATGCCTCAGCTGTGGTGCTCGTGCTCATCTTGCTGGGTGTCTACGTAGCATGTTGTCGGCCCTCTTATGAAACAGATAGGAAGCCTCTCTTCTCGGGACCCAAGTCCCTGCCTTTGCTTGGAAATGTTCATCAGATACCAGCAGAATATCAGCACATTACATTCTCGCAATGGAGCAAGAAGTACGGAGACGTGATATTTACGCGGCTCTTTCTCAAGCCCATATTGGTCGTGAATTCTGTAGAGGCTGCGTGCGATCTCATGGAGAAACGTGGAGTCAAGTATTCAGACCGCCCACGTTTTGTTTTCCTGAGAGAGCTCGTGAGATTGAACACAAATACTGCGTTACTTCCATAT…
g9478.t1	ATGGGCCAGTATTGGCGCCTCATCAACCTTGACAAGCGGGAAGCGGTGGGCTTGGGAAAGCTGGGTGAATGGCTTTTTGACGGTACACCCGAATATTTCGTGCCATTTCTTGCCGTGCCCCTTCCTCCATCGGCATTCGATATCAAGAAACAAAGTGTTATAATTTCAGGTCCATCCCTCGACGCGAACTCAGCACTGGGGTCCTTGAACCTTGCACCCGAACTCTTGTATCTCATCTTTGGCGAGATCGACGATTTGCGCGACGCCATCTCACTGTCACTCACGAACAAGACATTGTCCGACATTGGACAGGCCCGCGTGTATGAGCTGGTGTGCAAGATGACAGCGCCATGGTCTGGCGATCGGATCATATGCGCCGGTGACTACATGCAGTGGGAT…
g9479.t1	ATGTGTAAAGTGTCTGCAGGGCTTAACTACCTTCTACGTTCAGCCACCCCGCCACAGCTGCGTTTTAAATCTCAGCACATCGGGCATGTCAGATCTGTGTGGTTCCTAAAAGGTTCTCCTATTAATTGTCTCCCCTATATCTCCTTCTCTGACAGAGGGAGGCTCTTGTTCGTATCAACTCCAGCTCTCCGATCTCCTCTGAGCGGCCCTCTAGTATACGGGGCTGACCGTTCCACTCGCCGATAA
g9480.t1	ATGGCGAACGTCAACGCCTGGGAGGAAGCGATCTCCTCACACCCGAAGGCGCAGCTCGTCCGCACCGTCCTGCACCACAACGACATCCAGACGACGTTCGTGAACCGCTCCGCGAAGATCGCGGACACGCATGTGTTCAATACCCAGCTCGAGTTCAAGACGGCGCCGATCACGAACCAGAAGTCCTCTGGCCGCTGCTGGCTGTTCGCAACTACGAACGTACTGCGATATAATATTATGAAGAAGCTCAATCTCGATGACTTCCAGTGCTCTCAGTCGTATCTGTTCTTCTGGGACAAGTTGAACAAGGCCAATTACTACCTCGAGCTCTCCATCCTGCACGCCGAACGCCCGATCGACGACCGGCTAGTTGTGCACACGGCTTCGGACCTCATTAGT…
g9481.t1	ATGTCGAGTGATCCCGAGTCGGACCACCATCACGACCAACTGCCAGAGACCGAGCCAGAGCCGAGTCCGATCTCCACGACAGCATTGTCGCCTTCTCTGGATGCCCTGCTCTCGCCCACAGAGGCCGGCGCACACTTCCCTATGCGCGAGTCCGTCGCCGCCTCCGATGCGACAGACGACGATGCACGCTTCTCGACTGTTGCGCTCACCAGCACCCGCGATAGCTTCAGCTCGATGCGCCTGTCGGTCGGCTCCGATGAGTTCGATGCCGACTCGATAGAGGACAGAAGGAAGACGATCGCCGTGGGCTCTCTGGACCTGAATGCTGCTGTAGGTCTCGTCGGGCAGCAGCAGGTGCGGACGCACAAGAAGACTGCTTCCACTTCGACCATCCTGTCT…
g9482.t1	ATGTTCCCACGGGTTTCAACAATAGTATTCAACGCAGCCAGCTCCGAATTCCAGTGCCCCAACTCGTTCGAGTCTTGGTTTTCGGGCGGACTTTCGGGTACCTCAGTCAGATTCTTCACGCGGCAGGACGCGACAAGACGCGTCTCCACGGTCCCGCTTGACGCGTCTCGGTGCACACCTCTTGTTGACGACGTTGAGGATGAGCGTCCCATGAAGCACAAGAAGTTGTCCAAATTATCCAAGGCATCCACGGGAAAGGCAAAGAAAAGAGAGATCAGTGACGATGAGGAGGATGACGAGCCGGTAACAAAAAAGAGAAAGGCGAAGTCGTCCGTCTCGAAAGCTCATGAGGATGACGACGACGACGGTATTGTCATCAAGGCCAATGACGAAGGCGAG…
g9482.t2	ATGTTCCCACGGGTTTCAACAATAGTATTCAACGCAGCCAGCTCCGAATTCCAGTGCCCCAACTCGTTCGAGTCTTGGTTTTCGGGCGGACTTTCGGGTACCTCAGTCAGATTCTTCACGCGGCAGGACGCGACAAGACGCGTCTCCACGGTCCCGCTTGACGCGTCTCGGTGCACACCTCTTGTTGACGACGTTGAGGATGAGCGTCCCATGAAGCACAAGAAGTTGTCCAAATTATCCAAGGCATCCACGGGAAAGGCAAAGAAAAGAGAGATCAGTGACGATGAGGAGGATGACGAGCCGGTAACAAAAAAGAGAAAGCAGGCGAAGTCGTCCGTCTCGAAAGCTCATGAGGATGACGACGACGACGGTATTGTCATCAAGGCCAATGACGAAGGC…
g9483.t1	ATGAGGATCGTACTAAAATCTAAGAAGGTCATCCCTCCACCCCCGCAAGTTTCCCAGCTCATCAATAAATTGCTGGACACGCCCGATGATGATGTGCACGAAGTGCTCAGTCAGATTGACTACTGGAAATGGCCGCGATCCGACTTGAATGCTTGGATCAAGGTCCTCAATAAGTTCGATGCACTACTGGAGGAGGCCATCCGGGACTATGACATCGACAAACTGCAAGTGAATGTATTCACTCCGCTCACGAAGAAAACCGTGTGCGAGATTCTGCGATTCGAGCGCCTGCTGCTCGAAAACTCGACCAACAGGAAGACGTTCAATTCTTATGATCGATTGAACAGTCTGATGTTCACATCTGACCTCGACGTCCTTATCCTCGCGTTGAACCTTCTC…
g9483.t2	ATGAGGATCGTACTAAAATCTAAGAAGGTCATCCCTCCACCCCCGCAAGTTTCCCAGCTCATCAATAAATTGCTGGACACGCCCGATGATGATGTGCACGAAGTGCTCAGTCAGATTGACTACTGGAAATGGCCGCGATCCGACTTGAATGCTTGGATCAAGGTCCTCAATAAGTTCGATGCACTACTGGAGGAGGCCATCCGGGACTATGACATCGACAAACTGCAAGTGAATGTATTCACTCCGCTCACGAAGAAAACCGTGTGCGAGATTCTGCGATTCGAGCGCCTGCTGCTCGAAAACTCGACCAACAGGAAGACGTTCAATTCTTATGATCGATTGAACAGTCTGATGTTCACATCTGACCTCGACGTCCTTATCCTCGCGTTGAACCTTCTC…
g9484.t1	ATGTCCTCAAGGCGTTCATCTTCTATAAACAAGGGGCCACGGCAGAAGTTTGAGCGAATGTCCGAGTGGGTCAATGTCCTCAGGAGTGTGTTCAACTTCGTACAGACATTAATTGCAGATGCTGCAGTGATCTACCGATGCTGGATAGTTTACTACCGACATTGGGCTGTCATTGCTCTACCGGCTCTCGTCTGGCTCGCAGACGCTGCGGTCGTCATCGGGGAGGTATACTATACAGCCACCGACAAAGCAAGCACTTCCGTGGCTAATGCATCCCAAGTGGCGCCGTTCCTCTATTCATATCTGGCCTTGACTCTCGCCGACTGTGTGTTGACTACCGGGTTGATTGTATACCGTCTGTGGTGGTTCCAACGGCGGTCCTCTCAGCGCCTTGTCAAC…
g9485.t1	ATGTCCAACTTCTCTCCCCGCCATGCACCCTCTGCGTTTTCGATGCCAGCGTCGACCACGCTCTTCCGCAGACTGATATGGGAGGGCACTGTCCCGCTCGAGATCCGCGTAGACGCAAAGGAGCTGCCCGCCAACAGCGAACGCGGACTCGAATGCTACTATGTCCAGGCGCCCCGTGTCAGCTACCTCCCGCTTCTTGTTCCCGAGCTCAAGCGTTTCCTGATGGACATCGTTTTCGATGAGGCCGCCGGGCGCGTTGTGAAGGAGGAAGACTGGTGGTTTGAGAGCAAGGAGGGCAACTTGCTGAAGTGGCATTGGCCCGTTGGTCTCATTTACGACTACCACGTAATCAACAATCGCGCGAACGCGTCTCCGAACCAGTCCATGCCTCTTCGGCTG…
g9486.t1	ATGCCTTCCAACAGCTCCTGGAACGATCTGGCCCTGCAGATCACCAACGTTATTGTCTACATACTGTTCCTAGGGTCGAATATCTACACTGTCGCTGGACCTACGGACATCTATTACTCGGGAAAGAACACGTACATCACCCCTGCGCCGTGGGCGTTCCTCATTTGGTCTCTCATTCACCTGCTCCTCTTCGGAACGATTATCTACCAGTTCTTTCCTGGAGGCAAGAAGGCCATCATCGATGGCGTCTCTTGGCGTTTCCCCCTCCTCGGTGTCTTGAACGCCATCTACATTAGCGTCTGGGCGCACCACCATTACATCGTCGCGTTTGTCTTTGCGCTGTTTGTGAGCTCGGCTGTGACACACATCTACTACATCATCAAGAAGTATCACGAGCCA…
g9487.t1	ATGCAGCACTGGTCGGAGCTGCTATATTTCCTGCTTGCTATAGCTGCCGTACTCATTGCACTACTATTCTATAGCGACCTTCCCTTGCAAAACACACTCAGCCTGTGCTATGGATCCTTCCTTATTCTGTTACTGATGTTGACTATATGCGTCCTCAAACTCGGATACCTCGAGCAGTTGCGTGTACTGGATGAGGCAGTGATCAAACCGAATGCAGCTGCAATTAGCTCCTCTTCACTGTATCATGAAATTAAAAGCTTTCTCGGGAATCGCATATACGCTTATGCTGTTATGCGTTGTGATGTTGTGGGACCATCGTCCGATGGTATTAAAAGCCAAGGCGGTCATGATCGTGGCCAGGCTCACTGCATAGATCATCGCGATGGTGCTCTCCTTCAT…
g9488.t1	ATGAAAGCATTATACCCTGCTTCGCATGAGATACCCAGTTTATCTGATGAGCAGCTGGCTGTCAAGATCGCGCGGCATTCAAGGTGTACCGCGTGTTCCTCATGTCCTGGACTCCGACCACCACCCGGTGTATATGTTACTCTCGACTCGGAACCACAAGATGACACGTTGCCGAAGGACTCGAAAGCAGACAATGCATCCCCTTCGTACCTGTCGAATTGTGTTTGCGGTCATGGCCTCAGCGAGCATGGCGCTGACCAGTCCTCTATTGATCCGGAGGAATTCGGCCGGAGAGGTCGTGTTGCCGTCCGAGCTGACGAGTTGCTGAAGGATGAGGACAAACTGCTGGACTTTGCGTACACAGACGACTACATCTCCGGTCTGCGGCGGCAGATGCAG…
g9489.t1	ATGTCGCAGTTCGGCACGCCTCTACGTCGCGTCCAACCTCAGGCTCATCCAAGTTTGCTGCTACAGCCTGCGCGGTACCCTCAAGTTCCTCCAGAGATTCGTGACCACAATCGTTACTATGCGCTCGGATGGCCCGTGGATGAAGACTGGCTGAGAAAGTTCGCTTTGCGCACTAGTGCCGGCGCGGTCGACTGCCAGGAGGGACTGATCGCACACAGCGTTCTACAACTGAGGAGACTGGCGAGGTTTCGGCACATATACTACCTGCCTGTGCTGCCCGACGGTGCTCCCACTCCTGACGACGCTCTTGATCCTGGAATTCCTCGCCAGTGGATTATCGCCATCGCATACACAGCCACAAAAGCAATGTTCTGCGAACGGCCGACAAAGGCGAAGTAC…
g9490.t1	ATGAATATAAGGGATGTGGAGAGACTCCAGAAGGCGAAGCAACTGCGGTCCCTTGTGCGGCTCCTTGCCGATACAGCAGAGGTGGTCATCAAAGAATGGGAGATCGAGGAAAAGACCCCTCCAGCGGAACGGTCACATTTGCCATCGCCTACGTTGTTTGAGGCGCGCCGCACTTTCATCGGCGCATGTGGAATGGGCGTCGAGCTTGTGCACGATCCAATCGTCCGGATGACCGAAGTGATAGCCTCCTATTTCAATTCGAGAGCTTTGCGTATTGCTGCAGAATCACGCATTGCTGATGCACTGGACGGCGCCGATCCGGAAGAAGGCATCTCAATCCAAGATATCAGTCGACAGGTTGGTATCGATGCGAAGAGTCTAGGGCGCGTCCTTCGCTGT…
g9491.t1	ATGGTGACTCGGCAAGAGCCGAGCAAGTTGCTGTCGCGCATTGGCAGGATTCGCCTGATGAAGGCGCTCCTTCTTCCTCACCTTGATCAGAGATTTCGCGATGGTTTTAAGCGAGCGAGTCTGAAGCGAAGTCTCCCGTACGATGCCAGTGAGGATGAAGATGAGCTACTGAAGTCGCATGCAACCACACCTCCGCCCTCACAGTCATCAGCCGTTGAGGATGCTGCTCACATGCCATCCCAGCCGAGTTCGTCTCAGGCTGTTTTGCAGCCATGGCGATCTGCTTCCAATCCCAAGCATTCCGTTGAGCAGACAGTGACGAAGGTATTGAACTCGTCATTCTATGTCGCTTCCAACAGGCTGCTCGAATATGTTGAATGGCGCAAGTACGGAGACTAC…
g9492.t1	ATGTCTGATGTTACCCTAGCCGAACCTCTCTTTTCCGCTACCTTTCCGCTACCTTTCCGTGTCTTGACCCTCGCTGGACTCGGAATACTTGGATGGGCTGCAAATCTGCATGGACTGCGCTTCGCGGGGCTGGATGCTCGCTCTGTGCTTGACCTGGATCACTATGACGCACATAGAATTCAACCTATCTCACCATTACCGTTGAATGGCCGGGACAGCTCAAGTATGCGCTCTGGACTGTCGCGACCTGGTCAATATACAGAACGTGACAAGTTTTTCTACGCGATATATCGATGCCTGTTTCCTACTCGCCGGATCCATTTCGCCGACGTGGTTTTTGCAGATGTCTGTACGTCATTTGCGAAGGTGCTAGGAGACGTCTGGCTGTCGTTTTGCATG…
g9493.t1	ATGAAGATTTTGGCTGTTCTGTACAGTGGCGGCGAGTCTGCCAAGCAGGAGCCCCGTCTCCTTGGTACCATTGAGAATCAGCTCGCCTTACGGCCATGGTTGGAGTCGCTAGGCCACGAGTTTATCGTGACCGATGATAAGGACGGTCACACCAGTGATTTCCACAAGCACATCAAGGACGCGGAAGTATTGATTACCACGCCGTTCCACCCTGGGTATCTCACTCGTGAGCTCATCGAAGAGGCTAAGCATCTGAAGTGCTGCATCACTGCGGGCGTCGGCTCCGACCATGTTGACCTCAACGCCTGCGTTGAGCGCCATATTCAAGTGCTCGAAGTCTCCGGCTCGAATGTTGTCTCTGTGGCTGAGCACGTGGTCATGAGCATATTGCTCCTGGTC…
g9494.t1	ATGGTTGCGCCGGTGCAGCTCAATGGGTGGATTGTTGCCAATGTATCAGTGATGGCCGCACGTCGACTACTAGCAGTTGTGCAGGTCCTTTCGCGCGCAACCTATGAACGAGAATGGCAGACTTCCATGATCCTTGTCAGCGGCATCCGTTTGGAAGGAACGTGCAGAAAGCAGATCAGCTCATTACTGGAGACAATGATCAAATTTACGTTGTCTAGTGGAACACACATGATGCTTGAAGAACACAATACTCGACTGCGAGGATCTGTCCTTCATTTCATGAAGATTGAACTGTTTGCCGTTCCTTCCTCATCTAATTTTCCAGATCTGCTGGCCGTTCCTTCGAAGAGGATGCTGGAGGACAACATCAGTTCCATGAAATTGCCTAACACCGGACTT…
g9495.t1	ATGGCTCTCTCGTCGATGCAAACGCTGGACAGACCAATACTGGCAACTCCGCAAGTGCGTCTGCGGACAACACGGACAGTGGCTCTCTCGTCGATGCAAACGCTGGACAGACCAATAACGTCTGCGGACAACACGGACAGTGGCTCTCTCGTCGATGCAAACGCTGGACAAACCAATAACGGTAATTCTGCAAACGCATCTGCGGACAAGACGAACAGTGGCTCTCTCGTCGATGCAAACGCTGGACAGACCACTAATGGCAACTCCGCAAGTGCGTCTGCGGACAACACGAAAGATGGCTCTCTCGTCGATGCAAACGCTGGACAGACCAATAACGGCAACTCTGCAAACGCATCTGCGGACAAGACGAACAGTGGCTCTCTCGTCGATGCAAACGCT…
g9496.t1	ATGCGCTCCCTCCTCGCCCTCTCGCCCGTCCTCCTTCTCGCACAGCATTCCATCGCGGCGCCGGTCACCCCCCGCGCTGTCCTCAGCCCGGTGTTCGACGCTGTATCCAACCATGCATCCCATCCCGCCGAGAATGCGATCGTCTCGACTCCTGATGATCATTCCATGTCCAGACGCGCATACACAGGACTTGGATACGATGGCTTCGATGGCTACCCTGGATATGATGGCTACAATGGCTTCTCATCTATCACAGGCGAAGACGGCGCGAACGTGGGCTACGTAGATAGCACGACCAACGGATATCCCGACGCCACCGGCGACGGTAACCCCCATGACGCTGCAGACAACGGGTACGCTGATACTGGCAACCCAGCTGAGTCCTCCGCCGCGACCGGC…
g9497.t1	ATGACCCGCGGCCGCAGAAAAGACATGACCATCCCGCCCTCTCGCGCACTCCTCCAGCAGCGCGACTACCGCGCCCGCAAGGCCCGATATGTTGCTGACCTCGAGGAGCGCGTCCGTGTCGCCGAGGAGGAGAACGTCCGTCTCAAGGAAGAGGTTAACCTACTCACTGCCCGCTTCCAGGCCATCGGGCCTCCCATCGTGCACAGAGCCAGCCCCAGCCCTGAGGTGGCCGCAGCAACGTCCGAGCTCATGCACAACCTCTCCGCCGCGTCGTCCTCGCTCGCGCACTTCCAGCGCGTCGCCTTCAACCGCCTATCCGACCCATCGGGCAGTTCCCTCCAGCTACCACCTATCCATACACATACCCCTAGCTCTCTCGCAACGCCCGCCTTCACGCCC…
g9498.t1	ATGGGTGACTACGAGCGCTCATGGGAGCCGAACTCTTACATTCTACGTGCTACCTCGATACCTAGTCTACCTGTACCTGTCATCTGGGCACCCTTCACGAGATGCAGCATCCAGATGACGCACCAAACAAGGCTGCTGACCAGGATGTTGTTTCCTGGTGTCGGGATACCGCATGGCTTGGCGGCCCACACGATGGGTACCGTCTCTGCCTTTCTCTCGCGGAGTACGATGCGTGCCGCCGGTATCGGCCTCGTCCATATTCCCCTACATCGGACCACGATAATGGTTTTGAGGAAGCAGCCCTTTTCCAAAGTCTCCTGA
g9499.t1	ATGGCTTGCTTGCGCAAAGTGCAGTCTTTGGGGATGCAAATTGACAGGCAGGAGTCCGCTCGCGGTAGTGCTCCCAAGCCCATCAGCCCACACACGCGAAATTCGCGACATAATATCACTGGACATGCAGATGACCTGCAGCGGTTGATCATCGGAGCCGATAACCTTGATTACAACTTTACAAGGATCTGTTCGGCTGAAATGGCAGCAGTGACTTGTGATAGTGGAGGTTTTTGA
g9500.t1	ATGAAATCCCAAGGATCCACTCAGCCGCAGCAGATCGCCCCTAGCCAGCTGGCCCGTTTTCTTGTGGACAGATACCCTGCTGTCAAAGCGCGCTATCCCGATGAAGGCAGGCGAAAGTGGCGGTTGCGAGTAGCCGACGCGTTCTGGGCTCTTCCCTTTGAACAGAAGGCTGCCTATGCGATAGGCCCTAACATCGCAGCCAACGAAGATGCAGAGTTTGTCACGGATGACGATGCGCTCGATGCACTAACTGCTGACGTTTCCGGTCTCGGCATTCTCCTGCGCACGGACTACTCAAACGAAGACGCGTGGCAGGCATTCTGCGAGAAGCTCCAAGAAGGCGAGGCGGAATTCTCAGTCGTGCGGACACCCGACGATGCGACAATGACGGATGCACAG…
g9500.t2	ATGAAATCCCAAGGATCCACTCAGCCGCAGCAGATCGCCCCTAGCCAGCTGGCCCGTTTTCTTGTGGACAGATACCCTGCTGTCAAAGCGCGCTATCCCGATGAAGGCAGGCGAAAGTGGCGGTTGCGAGTAGCCGACGCGTTCTGGGCTCTTCCCTTTGAACAGAAGGCTGCCTATGCGATACAGGGCCCTAACATCGCAGCCAACGAAGATGCAGAGTTTGTCACGGATGACGATGCGCTCGATGCACTAACTGCTGACGTTTCCGGTCTCGGCATTCTCCTGCGCACGGACTACTCAAACGAAGACGCGTGGCAGGCATTCTGCGAGAAGCTCCAAGAAGGCGAGGCGGAATTCTCAGTCGTGCGGACACCCGACGATGCGACAATGACGGATGCA…
g9501.t1	ATGCCAGCGGAGACGACAGGAGCTGAGCTGTCGCGCAGGGAATGGGTGTATGCATTTGTCCTGGTGACGTCGTTGTTCTTCACATGGGGCTTCGCATACGGTCTCCTTGATGTCCTCAACGCGCACTTCCAAGTGGTCTTTGGCATCACGAAGCTGCAGAGCACGATGCTCCAGCTTGCGTATTTTGGAGCTTACTTTGTCTACGCACCAATTGCCGGAATCTTCATGAGAAAATATGGCTACAAGAAAGGAATTCATATGGGCTTGACGTACTACTCGTTAGGCGCCATATTCTTCTGGCCTTCGGCGAAGTTCGAGACATTTGGTGGATTCGTTGGTTGCACCTTTGTTATTGGCTGCGGACTATCGTGCCTCGAAGTAGCGGCCAACTCGTATATC…
g9502.t1	ATGAGGATCCCTGTAATCATTGACACGGATCCCGGTGTTGATGATACCCTGGCCATACTACTGGCATTGGCTTCTCCTGAACTCGAGGTCCTCGCCATAATAATCTCCTTTGGTAACACTGACATCGAAGCATCGTATCTGAATATCCTGAAACTCTACAAGGCCATCGCGAAACATCTGGAGCAATACCCGGAGGACCATGCGCGTTTCCCTGGATACTCATCCTCCACCAAGGTTATTCTTGCCAAGGGTGCGGATCACCCTTTAGAAGGCGATTTGCACAGCGCACAGTACTTTCACGGCAGAGATGGTCTCACAGACATCACGCAGCGACACCCAGATTTAAACATCAAGGATATCCCACAGACCCATTCATACCTACACTTCGCCGACAAGACT…
g9503.t1	ATGACGGAATCCCTGCGTTATCTCGGTTCGATGGCCGGCCATAAGGGCTGGGTCACCGCCATCGCCACTTCGTCCGAGAACCCGGACATGATCCTGACTGCGTCCCGCGACAAGACCATCATCGTCTGGCAATTGACGCGCGACGAGGATTCATATGGTTACCCTAAGCGCATCCTCCACGGCCACGGCCACTTCGTGTCTGACGTTGTCATCTCGTCCGACGGCCAGTTCGCGCTCTCCTCCTCATGGGACCACACCCTTCGCCTCTGGGACCTCAACACCGGTCTCACAACGCGCCGCTTTGTCGGCCACACCTCTGACGTCCTCTCGGTCAGCTTCAGCGCTGACAACCGGCAGATTGTCTCTGGCTCGCGCGACAAGACAATCAAGCTCTGGAAC…
g9504.t1	ATGTTGCTCTCCCTCATTAGCGTCCGTGGACATCTGCACCGCATACTCATCAGAAAGCACGCATATATTGATCTTAACAGACGCACCCTCATGCAGTCGGCCATCAACAAGCTCGTAGGGAAGGAGGAATACAGCCAGGCCGACGTCCCAGACTTGCATGGCAGGACGGCGATAGTGACGGGCGGGACGGGCGGTATAGGATTCGAGGTGGCCAAAGCCCTCGCCCTTGCCAAAGCCCGCGTTCTCCTCCTCGCGCGCGGCAGCGACAATGCCGAAGAGGCCATCTCAAAGATCCGGACTGCCGCTCAAGGTTCCTCGGGCCCTCCCATCGACGTGACCTTCATAGAGTGCGACCTGGGTAACCTCAAGCACGTCAAGAAGGTCGGCGACCAAATCCGG…
g9505.t1	ATGCAATCCGAGAATGCACGGCTCGTCAACCCAGGCACCGCCCGTGCCAACCTCGCGGCTTCCTTGGAAGCCCCTCAAGGCACTCAGACAAACAGCTGGGCAGCGAAGCACAGCCATCAGACGGTCCTGCAGCAGCACTGCGACTACTTCGACCCCGACCACGACGGCATCGTCTGGCCTATCGACACCTTCCGCGGCCTCCGCAACCTGGGCTTCAACCTCTTCCACTGTCTCCTGGCGGTGTTCATTATCAACGGCTTCCTCTCATACCCCACCGTGCCTGGCCTCCTCCCGGACCTGTTCTTTCGCGTCTACGTGCAAAACATCCACAAGTCGAAGCATGGAAGCGATACTGGCACGTACGACAACGAGGGCCGGTTCATCCCGCAGAAGTTTGAA…
g9506.t1	ATGATAGTTGACTCTAACAACACCATAAACATGACTCAGAAATCGGACAATCCAACTACGCAGCCTCCTTCATACGATGCGGTCGTATCAGAGATGGCCTCTTCAGGACCATACGTCGCTGAAGGGGCCACAAAGGGCTCTGCGGTGAATGTACCGCCATCATCGCGGCAACGATCATACCCAGGTCCAATGTCCGGTCCTCCTCCAGCCTCTGCCGGCCCCTATCCTACCACGACAGTGTACAACTACGTGAATCCCGTCACTGGGGAGCATGTCGCATCGCTATTGCCTCCAGACCACCCGCAGATGATCTGCCTGCAGCAGGGCGGGCACGTCGTGCGCACGCAGTTCGGCTTACTTGGTATCCTCGCGGCAATTTTCTGGTTCCCTTTCGGTATT…
g9507.t1	ATGGAAAGCGCAGGACCATCATCGTCGTCCAATACGACGCAGGATGAGGTTACGCCCGACAACATGACCTCGAGAGACTACTATGCCGACTCCTACGCCCACTTCGGTATCCATGAGGAAATGCTCAAAGACTCTGTGCGAACGGGCTCATATCGCAACGCGATCATGAACAACCCTCACTTGTTCAGGGGCAAGACTGTTCTTGATGTTGGCTGTGGGACCGGTATCCTCAGTATGTTTGCCGCGAGGGCTGGCGCGAAACACGTTGTCGGGATTGACATGTCAAACATCATCGACCAAGCCGTCAAAATTATTGAAGCCAATGGCTTCAAAGACAAGATCACCCTTGTCAAAGGGAAGTTGGAGGATGTCCCATTACCGATCCAGCAGTTCGATATC…
g9507.t2	ATGGAAAGCGCAGGACCATCATCGTCGTCCAATACGACGCAGGATGAGGTTACGCCCGACAACATGACCTCGAGAGACTACTATGCCGACTCCTACGCCCACTTCGGTATCCATGAGGAAATGCTCAAAGACTCTGTGCGAACGGGCTCATATCGCAACGCGATCATGAACAACCCTCACTTGTTCAGGGGCAAGACTGTTCTTGATGTTGGCTGTGGGACCGGTATCCTCAGTATGTTTGCCGCGAGGGCTGGCGCGAAACACGTTGTCGGGATTGACATGTCAAACATCATCGACCAAGCCGTCAAAATTATTGAAGCCAATGGCTTCAAAGACAAGATCACCCTTGTCAAAGGGAAGTTGGAGGATGTCCCATTACCGATCCAGCAGTTCGATATC…
g9508.t1	ATGCAAGATGTCTCCATTGCGGATGTTTCCGTCCACCGACTGTTGAGCTCGACACCGCCCAACCGTCACTCCTCGCTATACTCTATACCAGCGGACGTGTTCAAAGAGATCGGGTCGCATCTCACTACCCTCTCTGATATCCTCCACTTCAGTCTGGCATCGTCGGACGTTTACTGGAAGCTAATACCGGCAGTCTACTCCATCGTCGAACTACGAGGCCCTGCACAATGCGAGGCGACACTGGGCATGCTGCAACGCTGCCCGAAAATCGCACGACATGTCCAGAAGCTCGTCGTGCGCCCAGAAGAACAGCGATTCAAGCGGCGACAGCAACTGAGGGCCTGGGACAATGCGGGGACGGTGTCTCGGTTGGTCAGTCTGGCGGCGCGGCATTTGGAT…
g9509.t1	ATGGCCGCGTCGTCGCCATTCCTTGGTTACGCCGACACAGCACAAGTCGCAGTGCCTGTGATGGTGCTGAGCTCGGTGTGCCTCCAACCAGGAGGAGATCAATCCCAAACCACTCGCAGTACGCAGGCAACGCCGCTCACTTGCCCCTACATTTTTCTCGTTCCCCCTCCAGGCGTCCCCATCGCGCGGTCGCACTCTACACAAGACGCCCATTCCGTTACAAACGCCGCTCTATTGAGTAATGATGATCTATATTCTAGCCTGTCTACTTTCACATTCGGCTCTGCGTCTCCCGATCACCCTGATTTCCCAGAAAATATTAGCCCATTCGCTTGTGGTAGTGGTTCCAGCAGCGCACACCGCACACCTCGCCCCTCCGTCACTAGTCTTAGCTCGGGT…
g9510.t1	ATGAGTTGGTCAGGGTTCAAGAAGTCCATGAACCGAGCAGGGACTACCCTGCTTCAGAAGACCGGTCAGATCGAGCGGACGGTGGACCGAGACTACACGGACGAGGAAGTGAAATTCAAGACGTTCGAGAAGGAATGTCAGATGTTGCAGAAGGATAGCAAGGGATACCTGGACGCCATGCGAGCGATGGCTAGTACGCAGAGTCGTCTCGCTGATACGATAGACGTGTTCTATGGGGCGGCGGACAAATCATCGGAGAGCGCGATGGCTGCGCATGCGTACAAACGGGCGGTTGATGACTTGGATACGGGCATTGGACGAGAGCTGGATGCGCCGTATAGGACGACCGTGATGGAGCCGCTTGGCAAGATGAATGCTTACTTTCCAATAGTGAACGAG…
g9511.t1	ATGTCCGACGAAGACCTTCAGTATCCGGATTCTCCCTCTCCCCCTTCGTCGCCGAAGCCGACTTTGCCCGGAGACGCCCGTTCTTCCTTGACCGATCATCATCGTGTCCCCATGGATGAACGCACCGTCCAGCCGACTACCGTCCCCACCCATGAAGAGGACGACAGCCCAATGGAAGTCGATGTAGCCCCTGTTGCTGCTTCTCAATCGCAGAAGGCGGCTGGAAAGATGGTTGCGTCGTCAACGCACAATGTCTTCCCTGTCTCCCCTGTCTCTTCCACCTCACACAGCTTGCATGTCGCTCCCCAATTCGCATACCAGCTAAAGCAAGATGATGCAAAACGTTCGTTAGATGCTCAGCGAGCCGCGGAGCAAAGGAGACAGGAGGATGCCGCTGTC…
g9512.t1	ATGCCTGATAGTACGGGCGGTTGGCATATGTTGCGTAGCAGCGACTTTTCCACCGAGGTCGGTTGCTCGGTGCACCGCAATTCTCCATGCTTGTGTTGCATCTCTGCATTTGTAGCGGCGCTACCGTTAGTTCGTGGCATATATAATGCGGAAATTCAGCTGGCCCGTTCCAACTCGCCATCTCATCCTGGAAATCTCCCCGGATACGCCATGGCTACACCACCACCTGATCTACCTGAGCTACCGGAGGACGTCCTAGTGGATGTATTCGGTCACTTGGGCACGCGGAACGATTTGCTCAATGTGATGCTTGTACATCGAGCCTGGTATCCCATCGCTATGCAGCTCCAATATGCCGACATATCGCTCAGCTTCTATCAGAGTGATATGTTCTTCTCC…
g9513.t1	ATGGCGCGTTCGCCAGTTCGAACATGGCTGTTGGGCAGTGCAGTCGTCTCCCTGTTGTCTGCTACGCATGCATTTTACCTACCCGGAGCTGCGCCCCATGACTACACCGAAGGCGAAGTTGTTGATCTCTACGTCAACGCCTTGACTCCGATGCTCGGTGGCTCTGACAACGCGAAACTCAAATCGCTGATTAACTACGACTATTATGATTCCAGGTTTCATTTCTGCGAACCGGAGGGCGGCCCGCACAAGGAACCTGAGTCATTGGGGTCAATCTTGTTTGGTGATCGAATATTCAATTCACCCTATGATATCAGAATGCTTGAAGACAACGGCACGTGCAAAGTCTTGTGTCAAACGGAAGTCCCTGCGGAAGATGCCAAGTTCATCAATGACCGT…
g9514.t1	ATGAGCAGGAGAAAGGAATGGAATGGATTTTCTGACTCGGCGATCCTTAGGACCGCCCACACTCAGAGCGACTTGCTGGACGAGCTGCGTTCCCGGGGACTTGTGTCGGACATCACGAGGCCAGAGCAGCTCGCCTCTGAGCTCAAACGAGAACGTCAGACGGTTTATGCAGGAGTCGACCCCACCGCCAAATCGCTGCATGTCGGACACCTGCTCCCGTTCCTTTGCTTGTTCCACTTCCAACTTCGCGGACATCAAATCATCCCATTGATAGGAGGGGCAACAGGGCTCATTGGAGACCCTTCGGGGCGGTCTACCGAGCGACCGCTCTCCAGACAGTCTGTGGTCGAGGAGAATGTTGTGTCGCTGACCGCGGCCATACAACGATTTTACTCAAAG…
g9514.t2	ATGAGCAGGAGAAAGGAATGGAATGGATTTTCTGACTCGGCGATCCTTAGGACCGCCCACACTCAGAGCGACTTGCTGGACGAGCTGCGTTCCCGGGGACTTGTGTCGGACATCACGAGGCCAGAGCAGCTCGCCTCTGAGCTCAAACGAGAACGTCAGACGGTTTATGCAGGAGTCGACCCCACCGCCAAATCGCTGCATGTCGGACACCTGCTCCCGTTCCTTTGCTTGTTCCACTTCCAACTTCGCGGACATCAAATCATCCCATTGATAGGAGGGGCAACAGGGCTCATTGGAGACCCTTCGGGGCGGTCTACCGAGCGACCGCTCTCCAGACAGTCTGTGGTCGAGGAGAATGTTGTGTCGCTGACCGCGGCCATACAACGATTTTACTCAAAG…
g9514.t3	ATGAGCAGGAGAAAGGAATGGAATGGATTTTCTGACTCGGCGATCCTTAGGACCGCCCACACTCAGAGCGACTTGCTGGACGAGCTGCGTTCCCGGGGACTTGTGTCGGACATCACGAGGCCAGAGCAGCTCGCCTCTGAGCTCAAACGAGAACGTCAGACGGTTTATGCAGGAGTCGACCCCACCGCCAAATCGCTGCATGTCGGACACCTGCTCCCGTTCCTTTGCTTGTTCCACTTCCAACTTCGCGGACATCAAATCATCCCATTGGAGGGGCAACAGGGCTCATTGGAGACCCTTCGGGGCGGTCTACCGAGCGACCGCTCTCCAGACAAGGAAAGGCTGCAGTTCTCGTCAAGCACAATCTTGCCACCAGACGTTCGGAACAACATAGAGTGG…
g9515.t1	ATGAAATTGGCTCATGGGGTGACAGTACTTCCTACCTTCATGCCTGTGGCCACCCAGGCAGCTATTAAAGGTCTCACTGCTCAGCAAGTTGAAGCACTCGGCATTTCGTTGATACTCAACAACACATATCATCTCAATCTGCGGCCAGGGACAAAGGTCCTGAAGGAAGTGGGAGGTGCTCACAATTTTCAGGGATGGAGACATAACCTGTTGACCGACAGTGGCGGATTTCAACTAGTATCGCTCAATAAATTTACGAAGATCACCGAGGAAGGTGCACTGTTTGAAAGTCCATTCACTGGCGAACCCACGATGCTTACGCCTGAAGAGAGTATCTCAATACAGCACGCTATTGGATCAGATATCATGATGCAGCTGGATGATGTAGTCGAACAGTCC…
g9515.t2	ATGAAATTGGCTCATGGGGTGACAGTACTTCCTACCTTCATGCCTGTGGCCACCCAGGCAGCTATTAAAGGTCTCACTGCTCAGCAAGTTGAAGCACTCGGCATTTCGTTGATACTCAACAACACATATCATCTCAATCTGCGGCCAGGGACAAAGGTCCTGAAGGAAGTGGGAGGTGCTCACAATTTTCAGGGATGGAGACATAACCTGTTGACCGACAGTGGCGGATTTCAACTAGTATCGCTCAATAAATTTACGAAGATCACCGAGGAAGGTGCACTGTTTGAAAGTCCATTCACTGGCGAACCCACGATGCTTACGCCTGAAGAGAGTATCTCAATACAGCACGCTATTGGATCAGATATCATGATGCAGCTGGATGATGTAGTCCATACGCTC…
g9516.t1	ATGAATGATGATGAGAAGCAAATCTTCCCGTTCTTGAAGTCACACGAGGCCATCCATGACGGAGTGGAAAATTTGAACGTGCTCATCAGGAAGTGGACTTTGTCTTCATCTACCTATAGCCCCGTGGAAATGAAGAAATGTCTGGACAGCTGGAAAGAGGTGTTATTCACTCCTCTAGACCAGGAGGGCGACGATCTCTCTGGGAAGAACATGAAGAAATACTGGAAGTTGGAAGAGCTGGATCTTGTAGTACCAATAGCTCACTGGCAGCAACCGGTCATGTCTCACAGCAAACGAAAACGCTCTCAGTTGTCCGACAGTGATGAATCTTTGGATGGCTTCGCTTCTGATGACCAGCAGTCCGAGAACGAGATTGACATTTCTGCCGCATTGGCTGGG…
g9517.t1	ATGCGCCCAAGCCAATTGAGCCGGAATTCGAAGGCGAAACAAATCCTGTTACTGGAGAGCATGGTGGTCCGAAGAGAGAGCCTGTGGGAAGGTGGGGAGAGGATGAGGGCGATTGGAGTTTCAAGGGCAGAGTCACCGACTTCTAGGATGAATTTTGTGGCGTCACTTGCTGAATTACAAAATCAGACGGGAAGGCAGAAGCTCACCGGTGGCAAAACAGGAGAGGCTCTGGACACAGACGAGAGAAGCAATGTCTGGCGGCAGAGCGTTATGCAGGACCTGGGTCACCATGATTGTTGTGTCCACATGAAATTAACCGCGGCCGCCGTACAACTGCCTGCCTCCTTAGGTTTGATCGCCACTGTCCCTCCTCCTGGGACCGCCAGACGGGCATCAAAC…
g9518.t1	ATGACAACGCTGAAGAAACCAGTCGAGACCCAGCTGGACGAGGGGGCCAACGACGAGCACGCCCTCTATACCGACGTTGTTCCGCTGGCATCTGGTGAGATCAACAAAGCCAAGCCCGATCCGCACGTGGACGATGACTATGAGGCGCACGCGGATTTAGCCGAAGCCCCGATCTCCTCTGACCAAGCTCAGTTGTACTTGTTCTTGCCATCGTTCATACACCCAATCCCAAGAGCTTCATCAATTTATTATGCGGAATGCTCTGTCATTGTCACGAATGGTGCCGAGGAGGCAGAACCTACTGGCCATTGCATTCCAAGCTCGGTTCTATTCCTCTCGTGA
g9519.t1	ATGCAGCGAACGGACACCTACGACAAGGCATCAACCGTCATCGACCTCGAGGAGCATGCCTCGCTCGATTCGCACCAGCCTGCCATGATGGCCTCGAATTCGTCGCTGATTGAACGCGCTTGCGATTTTTGCAGGAGAAGAAAGACCAAATGTGATGGGCCCAAGATGAAGAACAATGTCTGTACTAATTGCGTACAGACCGGACGCAGCTGCACGTATATTGAGAGTTCCAAGCCTCGAGGGCCCCCCAAAGCATACATCACGGCGTTGGAGGATCGCATAGAAAAGATGGAGGTGCTGCTGAGAAGACTTCGCGGCGGATATAACCCATGA
g9519.t2	ATGCAGCGAACGGACACCTACGACAAGGCATCAACCGTCATCGACCTCGAGGAGCATGCCTCGCTCGATTCGCACCAGCCTGCCATGATGGCCTCGAATTCGTCGCTGATTGAACGCGCTTGCGATTTTTGCAGGAGAAGAAAGACCAAATGTGATGGGCCCAAGATGAAGAACAATGTCTGTACTAATTGCGTACAGACCGGACGCAGCTGCACGTATATTGAGAGTTCCAAGCCTCGAGGGCCCCCCAAAGCATACATCACGGCGTTGGAGGATCGCATAGAAAAGATGGAGGTGCTGCTGAGAAGACTGCGGCCTGAAGCGGACTTCTCCGCTGAGCTTGGACCTCCCGTCATTCGCGATTCTTGGAAGAGCGATGCTCCAGAGACTCAGTATGCC…
g9520.t1	ATGTCTTTTGCCGTCTCAGCACCCTTCGCGTTCTCCAACCTTCCTGTGGAGTTGGTCCGTGACATTTTCGAACATGCTGCCATCTCCGACCCAGCGACCGCCCGCACCTTGACCCTCGTATCCCGTGCTGTACGCCACTGGACGGATCCCTTCCTATATCACACGGTCATACTCTCCTCCTCGCGCAGCATGCGCTCCTTCCTTACCGCCATTTCCAACAAGCCGGCGGACTTCATACATACACGCGTTAAACACCTCGGCATATTTGCCTTGGGACCTGTCCAAAGCATCGATCGCGTACTCACCGCTTGCCGCGGCGTGCGTAGTCTGGCGTGCGGCTTCCATTTGCCCGGATACAAGCAAGTGCAGGGCTGCGATGCGTTACAGGCGCTTCTCGGG…
g9521.t1	ATGATCGATAAGGACCGACCAGAGGTTTGCTGTCTCATTGGGAATTATTATTCATTACGGAGCGAACATGCGAAAGCAATCAAGTACTTCAGACGTGCAACCCAATTGGACCGGACTTATTTGTCAGCTTGGACGCTGATGGGTCATGAGTACGTAGAGATGAAGAACTCTCATGCAGCAATCGAAGCGTATCGAAAAGCTGTCGACGTAAACCGTAAGGATTACAGAGCATGGTACGGTCTCGGTCAGGCCTATGAGCTCTTGAGTATGCATCAATATGCCCTGCACTACTATCAACACGCGACGGCGTTACGCCCCTATGATGTCCGCATATGGCAGGCACAGGGCATTTGCTACGAAGAAATGGCTCGGCCACGGGAAGCTATTCAATGCCTCAAG…
g9522.t1	ATGGCTACCGTAGATGCCAATATGGTGGAAGCCCTCAGGAACGCAGTACGCGATTGCGGTGAGAGAGGTCTGAGAGCTGCTTCGAAATGGGCGGCAGAACAGCTTCTGTCTATCCCAAAACCAAAACGCCAGCCGTCGGCTGTAACGCTGCCAAGCGCTGTGCAGACGTCAACCTCCGCTCCCGCACCCTCTAGCACCACGCAGCCTCGCCATCCCCACGCACCTCACTTGTACTCCTTGCCCGAGGATGTCCGGCGTCAAGAGTTACAGTGGGAGGCCGAAGACGCGGATGACATCGCCGCAGCGCGTACCTTTTTTGATTGCAATGATTATGCACGGGCTGTGCACTTTCTCAAGGAATGTCAAAGCTCCAAAGCCAAATTTTTGAGCCTCTACAGC…
g9523.t1	ATGTTGCACGGCGGCCCGGCCTGCCACCACCTCGCTGAAGCAAGAACCTCGTGGTGGCTGGTTACACATTTACCAGCAAGAAGTTCCAAGAGAACATCAGCAAAGTTGACAGGCATGTTTGTTTGGTTATGCGGCCTGCTTGTACTTCTTCTATGCACATTTTTGCGCCTGTATTACCTGCTGCCTGGACGTTCCACACGTGTCAAGCGAAAACGTCTTCCATCAGAGCATTGCAGTCTGGCCGTATTCCTAGGCTCAGGAGGGCATACTAGCGAGGCTCTGATGCTTCTCTCTGCATTGGATTTCGACCGATACTTCCCACGAACATATATAATCAGCGAAGGTGATGCACTGAGCGCTCAGAAAGCTGTTGCTCTGGAATCTCTGAAGTCCTCCAGT…
g9524.t1	ATGGCGTCTCATTTGGCCAACATCTTTGGAACCGAGCAGGATCGTGTCAATTGCTCTTTCTATTATAAGATTGGAGCGTGCAGGCATGGCGACCGCTGCTCCAGAAAACACATCAAACCAGCGTTCTCGCAAACCATCCTCTTGCCGAACGAGGGATTCGACGCGGTGTATGAGGATCTGTACTGCGAGTTGGCGAAGTTTGGTCATCTCTTGGAGCTACACGTATGCGACAATGTTGGAGATCACCTCATTGGCAACGTGTATGCTCGATATGAGTGGGAGACAGAGGCGCAGGCTGCAGTTGATAACCTGAATGATCGCTGGTATGCAGGTCGTCCACTCTACGCCGAGCTCTCTCCCGTCACCGACTTCCGCGAGGCATGCTGCCGACAAAACGAA…
g9525.t1	ATGGCAGACAATCATCAGAGACACAGACACTCGCGTCAGTGCGGCCAGACGCGGGCAGCGCAAGAGTCATCGCCTGGAGGATTTCGGAAAAGCGCGAGGGAGAAGCAGCAATTGAGAACATGCTTACATAATGAGTCGCCAAGCGTCGCCAAGTCTTCCCGGGCCTTGGCGGCTCGAGTGGTCCCTCAACCGGCCGCCACGCTCATCGGCTCCGGTGAACGCGCAGTAGATCACGGCCCGCCAAGCTACTCGCCGCCCTTGCGCTCAACTCAGTCTGCACAGACTCTTGGAACATGCCACAAGATGGATGTCCGTGTAAACTCAATTATCAATGCTTAA
g9526.t1	ATGTCCGTCGATCCAGCACAGCAGCAGCCCAGGAAGAGGAGGAACACTACCGACACCGTCAAACGCACCACCCCCGAGGATGACCATCGCCGCAAGCGGCGTAACCGTACCACCCAGTCATGCCTCAACTGCCACACGTCGAAGCGAATGTGTGATCGCAAACGTCCATGCGGCAGGTGCACACAACTAGGCCTCACGGGTCTCTGCGTCTACGAGGTAGACGACCCCAGCCGAAATGGCGACTCACAGGACGAGCAGTCTCGCTTGCAGAAACGTGTTGCCGAGCTCGAGAGCGTCATCCGCGAGCTCAAGAACAAACCACATCCCCGATGGGTCTCGGGGGCCGACGCTGTGGAGAAGATCGAGAAGGTCCTCGGCGAGTCATCCAATTCACCGTCC…
g9526.t2	ATGTCCGTCGATCCAGCACAGCAGCAGCCCAGGAAGAGGAGGAACACTACCGACACCGTCAAACGCACCACCCCCGAGGATGACCATCGCCGCAAGCGGCGTAACCGTACCACCCAGTCATGCCTCAACTGCCACACGTCGAAGCGAATGTGTGATCGCAAACGTCCATGCGGCAGGTGCACACAACTAGGCCTCACGGGTCTCTGCGTCTACGAGGTAGACGACCCCAGCCGAAAGTGCTCTAGTGGCGACTCACAGGACGAGCAGTCTCGCTTGCAGAAACGTGTTGCCGAGCTCGAGAGCGTCATCCGCGAGCTCAAGAACAAACCACATCCCCGATGGGTCTCGGGGGCCGACGCTGTGGAGAAGATCGAGAAGGTCCTCGGCGAGTCATCCAAT…
g9527.t1	ATGGCGCCAAGCCAATCCGTGAATAGCATTCGTGCACTCGGCGAGCCCACGTATGCCCGACGCCCCTCCTGGTCGAGACTCCAGCACCCCGGCCACCCCGCCATCGCCGTTGATCCGGCGCCCCGGCCGAGCCGTGCGATCCTGAATCTAATCAAGAAAGTATCCTTTGTACGCTTGGCCGCTTGGCGCAGCGGGCGTTCCGCGGCGGCGGCGTCTAGGCGCAGCAACCAAGCCCTCTCCCCAATTGGTGACGCCAACCCCTCTTTCGCCCTTTGCCGGCCCTGCATACGCTCCCAGCAATCCTCATTCTTAATCCGCGGCTATCATCTCCCGCGCGCTCCCCCAAAATGGCTGGATCATCGGTTTGCAGACTCTGCCGACACTTGCTTCAATGCGTCC…
g9528.t1	ATGGAGCCCAGACTGGATGGAACCCGAACCGGAGGAAACGGATTTTCCGTCAAGGAGCGTTGTGGCAACGTTCTTTTGGTCATCCTGAACAATATTGTCGCACTGGGCCCGTGCGACGCATCATGTGATGAGGATACCTATCAGAGACGGTACCTGCAAGCCCGGACCGCCCGGCTCCGACTTGACGATCCGTGTGGAAAATCGCTTGCATTGTTATGCTCCATAGCGCATATAGGTCGTTGA
g9529.t1	ATGGGATTTATGGATGCCATAACCCTTATTGGCCTCCTAGGGCTATCATTGGCAGCATCTCTGCTCATTACGGTCCCTTTGACTGGGGCATTGGTACGGTTGCGAGCGAACTATAATCCTCGTGGATTGCGTTTGGATGCTGAAGGGAACATTGAACCACATACTGGGCCTGTGGTGACGTCGTTCTTTGGCATGCTTAGGCGCGTGAAGCGCATTGAGGGGTGGGCCGGACTATACAAAGGCCTCATGCCAACGCTGTCATTCAGTCTGGTGCTCACTATTTTCGCCGTGGCGGTTCTTAATGCAAATACGCCAAGTACTCCCGGTCGAGCGGATCCTCCTGCTGCCGGATTATTCGGAACCCTAGCGTTTGGGATGCTCTCGATGCTTATGTCACTT…
g9530.t1	ATGGTCATAGATTGCAACTATGCACTGTCAATAACTACTCAGCAATACAAAGAAAAGAAGGCTCAGGTTAATCGTCTTAGAGCCTCCTGTCTTTGCCTCCTCGATGGGCTATTTTTTCCGCGATCCGCGAGCTACATCTGTGAATGGCATACACGCATCGCAGGGGGGCGACAGGGGGCCGGACCTAGCTTTCATAGGAGTTCTCGCTCGCGGGTCGCATTCTCTCCTCTGACTTGGATCCGGATCTTGCCGATAGGCGTGCTGCAACATCGGATTCACTTCCAGAGCTGCGATTTAGAGAATCACAGTGTTCTGTCGCGTGAACATGGCAGATATGTATGGCCGTCGATGTTTGGTCGGAAGCATCCGTGCGATTCTCGGGGCGCCAACGCTACGTTA…
g9530.t2	ATGGTCATAGATTGCAACTATGCACTGTCAATAACTACTCAGCAATACAAAGAAAAGAAGGCTCAGATCGTCTTAGAGCCTCCTGTCTTTGCCTCCTCGATGGGCTATTTTTTCCGCGATCCGCGAGCTACATCTGTGAATGGCATACACGCATCGCAGGGGGGCGACAGGTTGCACTCAGTGCTCAAGCGCTCGAGAAGACGCGAGTTCTCGCTCGCGGGTCGCATTCTCTCCTCTGACTTGGATCCGGATCTTGCCGATAGGCTGTTCTGTCGCGTGAACATGGCAGATATGTATGGCCGTGTCCACAACGAAAGCCATTGGTGGGCCAAGTTCCGATTATTAGTCTCAATAGACCGCGCAGCGATGTTTGGTCGGAAGCATCCGTGCGATTCTCGG…
g9531.t1	ATGGTACCGTATACCATCGTCGTCGCGCGATTAACATTGCAGAATTGTTTTATAACCATCACTCCATCTACTATTGCTCGCGACGTGCACCCGTTGTCGTCGTGCCGGATTGCCCTTACTCTCACTCTCTTCGACAACTTTATGATGTCCTTAGGACCTGGTGCTGCTGCTAATAAAAAGGCGGCCTTGGAACAGCTCAAGTTCAAGAAGAAGCAGAAACAACAGAACACCTCTGTGGATGAGAGTGTCCTACCTGCGTCTGCTTCGTGGACAGCGGCCGGCACGACGCTGGACAGACCGCCCGCGCAGTCGCGCGATGCGACGATTCCATCGCGCTATTTCTCCGCGACTCCCGTGTCACCTGGCAATGTCCTTGCGCCCAACTCAAGCTCTCCTCCT…
g9532.t1	ATGACAATATACAGTCTATATATCTACGATAGGCACTGCAACTGCGTGTACTACCAGGACTGGCACCGCACAAGGCGTCCACGGGTGGCAGTCGAGGGCGGGATGCTTCCAGCCGTCTCCGCGGCGGTTTATCCGCAGAAAGAGGAGCCCGTCGTGGACAACACCTCCCGCTTCAGCACGCCGCGGAACACACTCACCTCCTCGTCCGGTGTCCTCCTCGTGTACGGCGTGGTGCTCTCACTGCGCAACATGATCAAAAAGCTCTCTGGCAGGGACGAGCAGTTCGTCAACTACCGCACGTCGACCTACAAGCTCCACCTGCACGAGACGCTGTCCGGATACAAGTTCGTCATGCTCAGCGACCCGAGCGTCGACTCGCTCCGCTTCGTCCTCCGCCAG…
g9533.t1	ATGGCCTCTAACAATATCTCCTTGCGTCTTCCCGTCGATCAGCCACCCCCGGAGCAGGTCCCCACCCCCTTGCGTTCTTTTATCTCTGAAGCAGCATGGCAAGCCCGGTTGCGCGCCGTCACTCGCAAGGGCTCCCGCTACATCAAGCCCAAGTTTGACCTCGTATGGTTCATCTTGACACTCATCACTTCCTTCGCGCTTCCGATCGCCATGTTCTACGTTGCTCTCCACGTGCTGCCGACCGAGAACGATAACGTCGATTTCGACTACTTCCCCTACGGCATGGCCGTCTTCATCGGCGTCGTGCTCGTCATGTGGTTGCCGATGCTCCTCTGGAAGCTCAGCGGCAAGCGCAAAGTGAACAAGATGTTGCAGCGGTTCGAGAACGAGGACCGCGCC…
g9534.t1	ATGTCGGCCTCTCCTGCACCCACACCTCAGCCCTCCATTCCCCCTGCAAACCGTCATGCACTCACACCAGCCGAAAGGCAGCGGGCGCAGCTCGAGAAGCTGCTCAAGGACCCTAGCAAGCCCGCATACGTACCTCCTCCGCCGAAGGAGAAGACGATCAGGCCTCCGAGGGAGATGATGAAGAACGTGCAGGGCTCGAGTGCCGGCGCGGGCAGCGGTGAATTCCACGTCTACAAGGCGAGCAGGCGGAGAGAGTACGAGCGGCTGAAGTTGTTGGATGAGAAGTCGCAGAAGGAAGTAGAAGAGTTGGAGTTCGAACGGAAGAGGAGGGAGCGGGAGGAGCAAGCAGAGGCGAAGACTGCGAAGAACCGGGCGAAGAGGCAGAAGAAGAAAGGACGG…
g9534.t2	ATGTCGGCCTCTCCTGCACCCACACCTCAGCCCTCCATTCCCCCTGCAAACCGTCATGCACTCACACCAGCCGAAAGGCAGCGGGCGCAGCTCGAGAAGCTGCTCAAGGACCCTAGCAAGCCCGCATACGTACCTCCTCCGCCGAAGGAGAAGACGATCAGGCCTCCGAGGGAGATGATGAAGAACGTGCAGGGCTCGAGTGCCGGCGCGGGCAGCGGTGAATTCCACGTCTACAAGGCGAGCAGGCGGAGAGAGTACGAGCGGCTGAAGTTGTTGGATGAGAAGTCGCAGAAGGAAGTAGAAGAGTTGGAGTTCGAACGGAAGAGGAGGGAGCGGGAGGAGCAAGCAGAGGCGAAGACTGCGAAGAACCGGGCGAAGAGGCAGAAGAAGAAAGGACGG…
g9534.t3	ATGTCGGCCTCTCCTGCACCCACACCTCAGCCCTCCATTCCCCCTGCAAACCGTCATGCACTCACACCAGCCGAAAGGCAGCGGGCGCAGCTCGAGAAGCTGCTCAAGGACCCTAGCAAGCCCGCATACGTACCTCCTCCGCCGAAGGAGAAGACGATCAGGCCTCCGAGGGAGATGATGAAGAACGTGCAGGGCTCGAGTGCCGGCGCGGGCAGCGGTGAATTCCACGTCTACAAGGCGAGCAGGCGGAGAGAGTACGAGCGGCTGAAGTTGTTGGATGAGAAGTCGCAGAAGGAAGTAGAAGAGTTGGAGTTCGAACGGAAGAGGAGGGAGCGGGAGGAGCAAGCAGAGGCGAAGACTGCGAAGAACCGGGCGAAGAGGCAGAAGAAGAAAGGACGG…
g9535.t1	ATGGTTGAGGAGGAGGATGTGGAGAGCGTAGTAATCCTCCTCCACTTCGTCTGCCGCTATGCCCCAGGTAGGATGAACGAGTACATCGAGGAACACATCAAGAGGCATGGACGGCGGTTAGACTACTTCGAGCGCAAGCGAAAGCGTGAAGCTCGAGCTGCACACCGCGCATCTGCTACCGCTCAGAAGGCATTCGGTCTGAAGGCGAAACTTCTCCATGCTAAGCGGCATGCCGAGAAGGTCCAACTCAAGAAGACACTCAAGGCGCACGATGAGCGCAATGTCAAGCAGAAAGACTCATCTACTGTGCCTGATGGTGCCTTGCCCACCTATCTGCTGGACCGAGAAGGACAGAAGGACGCCAAAGCCCTGTCGACCGCCATCAAGGAGAAACGGAAG…
g9536.t1	ATGTGGCAGGACAATCACAGCAACTCCTACGGCGCATCCACGTCTCAGAACAACTACTATGCGGGCGCACCACCAGCGCAAGGCGTGCCCCTTCAGTTCTATACACCCAGCCCCGGCTCCATGCTACAGCAGGGGATCCCTCCAGGGTATGGCGGAAACATGCAACCAGTCGGACCTTGGTGGACTGCGTTTGGAACAGGCGGATTCGAGGGAGAGCCACCATTGCTGGAAGAGCTTGGCATAAACTTCTTTCACATTCGCGCGAAGTCGCTCGCTGTGCTCAATCCGCTTGGCAATGTGGATGAGCGAATCATGGATGATGCGGACCTGGCAGGTCCGCTACTATTCTTCCTCTGTTTTGGCACATTCTTGCTCTTTTCCGGAAAACCTCAGTTCGGC…
g9537.t1	ATGCTCAACGTAGTCCTCCTGGTAGTGGCAATATGTGTTGTCGTTGCGCTCATACTATACCTGTTCTTCTGGAACCGCCTTGTCGCACTCATCCTGAGCCTCATCGTCCGTCTCGCCTTATGGAATCAGGACGAGTCCAGTGTATGGATTAGCATCGGCTCCATACATTTCTCCGTCCTCATGGGCAGGATAGCCTTCAAGGACCTCCGTTACCATTCTAGCAATCAGACTATCAGAGTCGTCAAAGGACAAATTAGCTGGCGATACTGGATCCGCCAACCTGTGGAGGAGGAGGACCTCAGCCACGCACGGGTTGTTGGGGAGGATGCGAACCACAAAGAGCATGTGCCGCTATCATGCCGCATACATGTGTTGCTGCAAGGCCTTGAATGGTTTATC…
g9538.t1	ATGCATAGCTATGATGGCCAGCGAAAGCACGTCATACACTCCCTGGCCTCCTTGCTCTACCAACTGCACACACTGTCCTTTTTACTCTCGCCTTCGATATGGATCTATGTTGCCCGTGTTACCACTCAGTGGCAGTTCTCGAGACCGCGCTCTCTGGACCCCAGCCGCTCGCTCCGCGTCTGGTTTCTCCTCTCAGTGTTGTTCAATCTCGGAGCTTTATGGGACCATGCAAAAGAGGGCGCGGCGCAAGGGAGGTCTATCGTCCTTGACTTTGTTGGAATGTCCCATTTGCCATCGAAACTCCATTTGCTCTCCTTGGACTTCCTCATCATATTCCTGCAGATGCTCCTTACAGTCATTGCATATGAGACGTCACTTGCAGCCGATATGCCATCTAAT…
g9539.t1	ATGTCGCTGAGGTCGTCCCACACACCTCAGCATCCAAGTCGTGATCGAAACGAGTACCGCGCGTCTCCCGTCGTCGCGTGGCGCGGTCCCCGGGGTCCCAAAACGCGCCTACCCTCCCCGCATTATGCCCAGAGAACGGAAAGTGCTGTCCTTGTCCCCGCGCAAGTCCCTAGGTGGCAGTCAGGCTCGCTCCTCGACTTCTTCCCGCGACGACCTTCTCAATCGCTGCCTTCGTCGTCGCAACCAGGACCATCGCAGGACAGGAGCCCAACGAAGGGCGCGGGTCCAAGCAAAATTGTCGCGTCAGGCAGGCCCAGGAAGAAGACAAACGCTCCTGCACGCCCCGCCCAGGAGGTCATAGTTATCTCGACCTCGTCGGATGCGACTCATATCACCATC…
g9540.t1	ATGTCTGCCAACGCGGCCCAAGCTGGCGCTAGTTCGAGTCGTAATACTGCCTCGGGTGCACAAAAGCCACCAATCATCCAGCCAGGCACCGGCAACAACATCATAGTAAACCCATGCCAGCGAGGAAATCCTATCCTGGAATGTGTCAAGAATGTGGGCAAAGAGTTTGGAGATATTCTCGCTGACTATCAGGTGGGACGGACGACTGGCGTCCTGTTTCTCAGCTTGCGGTATCATCGACTTCACCCTGAGTACATTCATCAAAGGATAGAGCGTCTTGGGCATTCGTACGACCTGAGAGTTTTGTTGCTCATGTGCGACGTTAGCGAACATCAGGACCCCATTCGAGAGCTGACGAAGGTTTGCCTCATCAACAATATAACTATCATGGTAGCTTGG…
g9541.t1	ATGGCTGTGCGCAACGTGCCCTCCAGTCGTGGTTCTCGGGTCGTATGCGCAATATTCGCACTCGGCCTCCTCGCCGTCAGCGCCATCGCCTCTATCGCCTTCTCTCACGCGTCCTTATCCTCCATCAGGCAAGGCCGCGGAACGAGGGTGCCCCTCCGTGCAGCTGAGATTCTGCAGCATTGCCGTGCACTGGCGCGAAAGCCTGGTCCACCAGAGACGTTCCATGGGCGCGTCTATTCCGATAGGTTCCAATCTGGGACTAGGCCCGTCCATCTCCGCAATGCGTCCTTGTGGACCGGGCGTGCTCAGGGCCTGGAAGTCATCCGAGGCGATTTATTCCTCGCCAACGGAATCATCAAGGCCGTGGAGGAGGTCAGTCAGGAACTGCTAGACGCAAGC…
g9541.t2	ATGGCTGTGCGCAACGTGCCCTCCAGTCGTGGTTCTCGGGTCGTATGCGCAATATTCGCACTCGGCCTCCTCGCCGTCAGCGCCATCGCCTCTATCGCCTTCTCTCACGCGTCCTTATCCTCCATCAGGCAAGGCCGCGGAACGAGGGTGCCCCTCCGTGCAGCTGAGATTCTGCAGCATTGCCGTGCACTGGCGCGAAAGCCTGGTCCACCAGAGACGTTCCATGGGCGCGTCTATTCCGATAGGTTCCAATCTGGGACTAGGCCCGTCCATCTCCGCAATGCGTCCTTGTGGACCGGGCGTGCTCAGGGCCTGGAAGTCATCCGAGGCGATTTATTCCTCGCCAACGGAATCATCAAGGCCGTGGAGGAGGTCAGTCAGGAACTGCTAGACGCAAGC…
g9542.t1	ATGTTCTTCCCCAGGGTCATATACACGTCTTCTGTCTCCTACTGTTCTCAACCCCAGGAGATTCTCGTAGAGCAGCTCTACATTGAGTACTATCCCGCCAACAATTCGATCTTCTTCAACGTCTCCGCCGCCAGCGTACTCGACAATTTAAATGTGACCGCCAATCTATACCTTAATGATTACGGCGCCCAGCCCATCAACTATACCCTTGACATCTGCTCGCTCTTCGGCGGCTTCCTGTGCCCTCTCCCGCAGTACAACTTTACCGGCTCAGATTGGCTCACCATCCCGTCTTCAGTCGATATTACAAAAGTGGTTCCTGGTATCGCGTATATCATACCAGACCTCGAATCGTTCGCGCAGGTCACTCTGCTCGAGGTCGGCACCGGAGAAGTGAAA…
g9543.t1	ATGTTCCTCAACATCCTCGTCAACCTCGGCCTCTGGCGCCTGTTCATGCTCGTGGTGTGCTGCGGGCGGCGCGGCCGCAGGGGCGACCGTGCGCTGGCCAGCAACCCGAGCGATTCAGACTCGGCGATGCTCCGCGATGGAGAGGGGGACAAGGACAAGGACCTCGATGTCGAGAAGTTCGGCGAAAAGATGCCGGCAGGTGGGGAATCGCATTCGCCGGGATCCTCCCAGCGAGCACCCGAGCGTGTTCTCGTCAAGTACGGAGACAACGCTGGGCGAGCCCCTCCCGCGGCGATGGTCGTTCCAACACTCGCGACCACCATCAGAGTCGGAGGGGTCCCAGTCGACAGGCTCGTTCGCGACGGCGTCACCGACGACGCCATCCTCCGCCCACCATGC…
g9544.t1	ATGTTGCTCTCCTCCGCCCGCACTGCGGCTCTCTCTGTCGGCCTTGGGCGCCGCTCGGTCAGCGCGATCGCGTCCAAGTATTCCAACGCCATCTTCAAGGCGGCGCTCGCCAAGCCACCGCCAACGCTCAACAAGGTGGAGAACGAGCTGAGGATCATCTCGTCCTTGATCAAGGGAGACCCCAAGCTCGCGACGTTCATCACGAACCCGACGCTATCCGCGAGGGACCGTCTTGCGGGGCTCGCTGGCCTCTTTACCGCGGCGGAGGGCACCGGCGCGAAGAAGGAGCCCGTGTCGGAGATCACGAAAAATCTGTTTACAGTCCTTTCGGAGAACGGCCGCCTCGCGGAGGCGCAAGGGGTCATCGAGGGCTTTAATGAGCTCCTCTCGAAGCATAAT…
g9545.t1	ATGGAGCAATTGGCTTTTGGGTCTCGTACATGTCTAAGCCACCACCTTGGAACGCGGCCGCAGGCACGTTTCGAGCCTCGCTGGCCAGTCATCGCAATGGAGAAGGTGACGCTACCGTCGTACTCCTCGCCGCCAGCTAGGCCAGCAAAGGCCAAGGTTCTCTTCCTGCTATTAGTATATGCACTCCTCGGGTTTTCGATAGCTACTCTTTTCCGCAAATGGTCCTTCAGCATCGTGAATGCTTTCTATCCGGTCCCACCGCATGTGCAAGCGGCCCTCACACGCTGCCGTTCACTCAGTCTTTCCCCTGGCCCGTCACCGGAGTTCTTTGACCGCAGGGAGTCCGACCGCTACGTACCAGGCACCAAGGCGTACCTGCTGAAGAACGCTAAGATATGG…
g9546.t1	ATGGAAGCAGAACATGTCGAGGTTGCCGTGCAGATGGAGGTCGACTCCGAGGGACCTGTAGCGTCCTCTGCCCCGCTGCCACCGAACCCGCCCGCCGAACCGGTGGCTCGTGCTGCATCCCTCCCACCCATCCTCGCACCCTCCCAAGCGCAAGTCGGCTATGTCTACTCGTCCAAGATGATGATGCATAGCTGCTCCCGTGGGCATCACGAGGAGCAGCCGGAGCGCATATCACGCATTTTCGACATTCTCAAGGATGCTGGCTGCACCAGAAAAATGCGGAGACTGCCTATCCGACAGGTGATCCGATCAGAGGCTTTGCTCGTCCATAGCGAGGCGCTGTGGGAAAAAGTTATGGCTATACAATCGATGACCGACCAGGACATAGCTGATTCTGCA…
g9547.t1	ATGGCCGGTGGCGCGCGGTCGCCCGTGCCTACTTGGACTGTCCTCCCGGAACCGTCTCCTTCACTCGCGCTCTCAGATGGCACGGACGAGTTAATGATTAGCAGTCAAGAGATGGATGACACACAGCAGTCCGTGCACCAAGACACAATCCGGAAGAGAAAGCCGAATACGTCTGGCAGTGATGAACTCACAAAAAAAGATGTGCAAGTGAAAAGGGTCAGGATTGCCGGGGCCTTGGGAGGTAGAGAGGGTGGAGAGGTTGGTGGGGATGGTGCTTCCAGTCATACAAGACCGTCACTGACGCAATATGCAAATTCATCGTTGATGGGGACGCCAGCAGCCAACACGAGCGGAAAGTCAGTTCCTCTCCTGCCATCCAGTCTAAGGGGAGTTCTACCA…
g9547.t2	ATGGCCGGTGGCGCGCGGTCGCCCGTGCCTACTTGGACTGTCCTCCCGGAACCGTCTCCTTCACTCGCGCTCTCAGATGGCACGGACGAGTTAATGATTAGCAGTCAAGAGATGGATGACACACAGCAGTCCGTGCACCAAGACACAATCCGGAAGAGAAAGCCGAATACGTCTGGCAGTGATGAACTCACAAAAAAAGATGTGCAAGTGAAAAGGGTCAGGATTGCCGGGGCCTTGGGAGGTAGAGAGGGTGGAGAGGTTGGTGGGGATGGTGCTTCCAGTCATACAAGACCGTCACTGACGCAATATGCAAATTCATCGTTGATGGGGACGCCAGCAGCCAACACGAGCGGAAAGTCAGTTCCTCTCCTGCCATCCAGTCTAAGGGGAGTTCTACCA…
g9548.t1	ATGAGCACCGAAGTAACATGCCCAGTCTGTTCGCGCAAAATTCTCGAGAAGGACATCAACCACCATCTGGACACTGGCTGTGCCGAGGACATCGACCCAGCCTCAAAAGCAAGGCGAGGGCCTCCTCGTACACAGCCCAGGACACAGGCTTCCATCGCGTCGCTCTTCGGCGGGACGCAGAAACCGCACGCAGCACCAGCCGATGAGAATTGCACATCTGCTGAACCGGGACCTTCGAAGCGGCCAAAGACCGCCTCGGTTCCAAGCACCATGACTTCTCGCATGAATGCTGCTGCTCCTCTGGCTGAACGCCTTCGCCCAACTTCGCTGGAGGAATTCGTGGGGCAACCACATCTGACTGGTCCTGACTCGCTGTTACTGCGCCTGCTGGATAATGGC…
g9549.t1	ATGCCTGTCCCTTCAGCCTCCCCCCGCTCCGCTGACGAGCGCGCCCTCCGCGTCCTGGTCACTGGATATGGCCCTTTCCGTTCAATCAAACCCTACCCCCATTCACATCACGGCCTCGAGGTGCCCACATCCTACGACGCCGTCCTGTCCATAGTCCCTGGCTTGCATGCACGGCCACCAGTCGTGCCCACACCGAAGGACCTCGCCTTCGCTATCGTGCCGCCCCCCGCCGAGGGGTATGACTTCATCCTCCACATCGGCGTCATGAGCAGCAGAGGCCTGCCCATACGCATCGAGCAGTTGGGTCACAAGTACGGTTACGACCATGAGGATGCGGAAGGAGAGTACTGTGTTGTGGTGGGAGAAGAAGATGGCGAAGGAGTGCGTGGCTTTGGTAAG…
g9550.t1	ATGTCTGACCCTGTATACCGGCTTTCCGACGCCATGGACGTCGAGCCCCACTCAATCCGCGTCCTCATCACCGGGTTTGGCCCCTTCCGCAAATTCAACGAGAACCCATCCTGGATGTCGGTGAAGCCGCTGCACAACACCGTGCTCTACACAGACCCGCCGGTGGACCCGGTTTTACAGGACGATCAGGCAATCATCACCGACGACATGGAGGAGCCTCCGCGGCCCCAGCCCATCCACATCACCGCACTCGAGGTCCCCATGTCCTATCAGGCCGTGTTGGCGATCACGCCAGGGCTGCACGCGCGCCCGCCCATCCTCCCGCTCTCGAACGATCCAGACTACGTTTTCCCGCCGCCGCCGGCAAACGGCTACGACTTTATGTTCCATGTGGGCCTC…
g9551.t1	ATGGCTACCAACATTGTCTTCCATCCAGGCTCCGTCGGCAGCGCTGAGCGCACAGACTTGCTCAAGCAGAAGGGCGTCACGATCTGGTTGACGGGTCTGAGCGCGAGCGGGAAGTCCACCATCGCATGCGCGCTGGAGCAGCATCTCCTGCACCTGCACAAGTTCTGTTACCGGCTGGACGGAGACAATGTCCGCTTCGGGCTGAACAAGGATCTCGGCTTCGACGAGAAGTCGCGGAACGAGAACATCCGGCGGATTGGCGAGGTGTCCAAGTTGTTTGCGGACGCGTCGTGCATCGCGATCACGGCGTTCATCTCCCCATACCGCGTGGACCGCGCGTCCGCGCGCGAGCTGCACGAGAAGGCGCAGCTGGGCTTCGTCGAGGTGTTCGTCGATGCG…
g9552.t1	ATGTGCTACTACCTGCTCACTTACACTGAGTACGACTGCGGCCATCAAGTCCTTGATCGCCGCCACTTTATCGACTGCAATCAGGTGACATGTCGACGGAGCGGGTTCCACAATTTGGGCGAGCACGACTGCGCAAACGAGTGTACGGAGGAATGGACGCTCCCTGACCAGTCACTTGTCATGTATATATGCCCCGAACAATGCAGGAACTGTCTAGGCACGGCTGGGGCTACGGCCAATGGCGCCAAACATGACGGCTCTGATGACAGCGAGTCTCATTCAGACGAGGAAGTTGAAGAGGAAGAGGAGTAG
g9553.t1	ATGGGTTTGAACATCTATTACCGACGCACACGCCGACACGGCGTTCCTATTGTGACAGAACTGCGTGTCTTGCCTGAGAACGAGGCATCATCGCTCAAACGGCAGACAGACTTTATCACAGAGCTGGACGTACTCTTTGGAGATGACCAGCCGTGGTATGAATTCGAGAAGCTGGATACGCCAGTGCTTAAGGGCAAGGCGATCATTCAGGGCGAGAGCGTCTGGCTCATATACATCGAGGCGTCAAACATAGCGGACCTGCATTTCTCGGTGTCGGCATGGACGCGCCGGGACACCGCTAGCGTCATGCAGCAACTCGGACAATCTGGCAAACACCTGAACGGGCAGTGCACCTCGTGGGACGCGCGTTCCGTGCTCGCGAAGTTTCCAAAGGTTGTG…
g9554.t1	ATGCCCCAACCTTCCGTCCATCAGCTGTACAGACGTTTGGAGACAGTCGGTAAAGGCGCTTATGGCTCTGTGCACAAAGGGGAAGAGATTGCGACTGGAAACGTCGTTGCTCTGAAAATCATAAATCTAGACACTGAAGATGACGATGTGGGCGACATTCAGCGCGAAGTCGCACTCTTGACACAGCTGCGGGACGCGCCAAATGTCACACGATACTATGGTTGCTTTCTGGATGGTCCTCGAGTCTGGATTGTCATGGAGTATGCTCAGGGAGGCAGCGTCCGCACGCTCATGAAGGCTTGTAAAGACGGCGTTCTCGAGGAGAAGTACGTCTCTGTGATCACAAGGGAGGTTCTCATGGGCTTGAGCTATCTGCACAAGTCTGCGATTATTCATCGT…
g9555.t1	ATGGACTTTGATGAGACTTCAACGAAGCTCATCCCGCAAGAGTTCCTTGCCGTCGTACTTGCGGGATTTGGCAACGAGCTGCTCCCACTTACCGGCAATTATGGCGACGAGCCCAGCCCGAAAGCCCTGCTGCCGATTGCGAACAAGCCCATGCTAGAGTATCCTCTCGTATGGATCGAACAGTCTGTCATTAGAGATGTCCTGCTTATCTGCCCGACCGCACATCGGTCTGCACTGTCGAACTATGTGCAGTCTGATGCCTCATCGGCATTTCCGTCTCTGCGCATAGACCTCCAGACGTATGACGAGACGCAGGAGTCCAGCGTCGGGACATGCACAATCCTCCGACATTTCTCTCATCGCATTCAACAAGACTTCGTCTTGCTCCCATGCGACTTC…
g9556.t1	ATGTCTCGATTTTTCCGGCAAGCAGGCGACAGCGACAGCGAATCCGAGTCCTCTGAGGAGGAGCTCATGTCCAGCGACGATGAGGGTGCCGCTGCAGCAAAGGCCCCCGCAGCAAAGCCCGCCATGTCGCGTTTCCTGCGCAAGCCAGGGGGCGCGTCATCCTCAGAGAGCGAGTCTGAGGAGAGCGAGAGCGAGGAGGAGAGCGAGGCGAGCGAGGAGGAGGGGGAGGGCGCGAAGAAGCGGAGTCGGTTCCTCGTGGCGGGGAGCGAGGAGGAGAGCGATGAGGAGGTGAAGCGGGTCGTTAAGAGTGCGAGGGATAAGCGTCTTGATGAGATGGAGGCGTGCGGGAAGACGATGGATAATGCGCTCAAGATCAATGACTGGGTCGCCATCTCGAAT…
g9557.t1	ATGCACACGTCTGTGGAGCCAACACGTATTGTGGTGTCGGGATATCCAGAATTGCACGGTCGGACGTTGCTAGAGAAGCGGGCGTATGCTAAAGAGAAGATCGACCATCTGCGGACGCGGCTGATGTGGGAGCCGCGGGGTCATAGGGACATGTATGGGGCGATCTTGGTGCGGGAGACGACAAGCGGGGTGGCGGACATCGGGGTATTGTTCATGCACAATGAGGGATATTCGACCATACACGCAGGACAGGGCGATTTTCCCGAGACGGGACAGCTCGCCTACGACGGCGAGAAGGGAGAGACGGAGCTGCGGATGCACGCGCCATGCGGGGTCGTGCGGGTGACGGTGCCTACGGTCATAGGAGCGGGAGGAACGCCGCGGTCAGACGGGACGCGT…
g9558.t1	ATGTCGACGTATGCGCCAGGCAAAGGCCGCCAGTCTGGCATAACCCCTCCAGGCAAATCAACTGGCATTCCTGTCCCAGGCGGAGTCAGGTCGCGAGCACCTTCGTCCGCAGGTCATAACCCTCCACTGTCACCGGACAGTGAATACGCCTCTAAGGCTTTCGCCGTTGCGATCAAGGCCTATGATCCTGCTCAACACCGCCACGGACGTTACAGCGATCCTCTTCCACGTCTGCTCCGTCAATCCGATGTGATTGCTCGCAGCGCTAGCCGAGCCGGTAGGCCATTCGAGGTGGGTGACAATGTGCGAATTGAGTCTCTCGGTTTCGAGGGAACGCTAAGGTATCTGGGAGAAATCGATGGCAAGTCTGGGCACTGGGCTGGAGTGGAATTGAGTGGA…
g9559.t1	ATGGTTTCTGAGGTCCCGCGACAACGTCCATTCGGGGTCCCCTTAGTGCTCGTCCTCGCAAGGTCGCCCGTCCTGGGCAGCTCAACGACGGACCTCAGCATGCCTCGCATACCGTTTCAGCTATCGCGGCTACTCGCTCGTCCGCCAACGCTGCGGCCAATAATTCCCCCAAATGTCTCCTTGTCCCGCGCTGCTCCGTCTCTCACGGCCGTGCTGCCGCGACCGGTCCCATCGTTGCTTGCGAGTCGCGTAATGCGCCCACTAACGGCAGCACTCAGCACGCCGTCTCCAGTTCTCTCCGTTCTCCAGCAAACACGTCATACCACCTATGGACAAGAATATCAACCGTCGCAGCGCAAGCGCAAGCGCAGACACGGTTTCCTTGCGAGGATGCGGTCC…
g9560.t1	ATGACTCGACCGAAGCCGACAATCGATTATTCGCTGTATCTGGTGACAGGTCGCGAGCTGCTACCACAGTGCAAGGACTACTTCGAATCCCTCGAAGAATCCTTACAGGGAGGCGTGACTCTCGTGCAGATCAGAGAGAAAAACACTGAAACTGGGGAGTTCCTCGAGATCGCCCGTAGGTCCAAGGAAATATGCCGAAAGTACAACGTACCTATCCTCATTAACGACCGCATCGATATTGCCCTCGGCATGGGCGCTGATGGCGTCCACATTGGACAGACCGACATGCCCATAGCGGTTGCTCGTTCTCTGCTTCCGGAACATGCGGTTATCGGCGTTACTTGCAACACGGTGGAGCACGTCAAACAAGCGCTCAAGGATGGTGCTGATTATGTCGGC…
g9561.t1	ATGCCGACGACCGTAAGGAAACTAGAATACCTCACTCAGGAGCAGGTTGAGAAGTTCCGTCGGGACGGTTACCTTCGGCTGGCCAGCTTCCTGAGTCCGGAAGACACAGAAGCATTGCTGACACGTTCCAAGCAGCTGCTCGAAAGCTTCAATATTGAAGACCATCCGTTGACTAAGTTTACAACTGGGGACGACAACCACGTCGGAGATGACTACTTCCTCACTTCAGGAGACAAGATCCGCTATTTCCTCGAGGAAGGTGCAGTTGGGCCGGACGGCAAGCTGAACAGGCCCAAGAACAGGGCGGTCAACAAGATCGGGCATGGACTGCACGAACAAGATCCAGTGTTCCGCAAGGTCACTCTGGAGAATGAGGCGATGGAAGCGGTCGTGCGCGAT…
g9562.t1	ATGGCACCAGCACGTACCGCAAACCGTCGTGGTCAGCGCGACCAGAATGCGCCAACGCACAATGCACCGACAGATTCTGTCCCGGACCCATCGAAGGAGATTTTTCTGGATCCCATGATGGGCACCCCTCTCCAGATTTACGTCGAGAAAGACGTCGAGAACAAAGAGGCAGTCGAGAACCTGATCAAGGAACATGGCGGCATCGTATCACAGGGGTACAGCAGCGTGCCTTATATCCTCGTGAATCCTCACAGGGAATCTGGTCAAAGTTTGTTTCGTCAATATATTGGCAAGAAAGGCAAAATTGTTCTCGATGCCAAATGGGCGTACGAATGCGTCAAGGCCGGTGCCGTACAGACTTACCAAGATAGCTGGGCTGGTTGTAAGGTGACCGGCAAG…
g9563.t1	ATGGTCTGTAGGACTGCGAAGGGCTTATTTGCGAATGGGAATAGAGACCTGGAGGGCAATGCTGTCAGGCATCTTCACACACAGGTAACAGAGAGATCTACTTACGTTCACCTTCACGATCTCCCAGCCTTCCTGCAGCAGTTTGTTGAGCTTATATGGGCGCTGAACGTAAAGTTGAACCAGCGCGACGCGTCTGTCACGCACGCCTCCCACGGGCGAGTACACGCATCTACATGCATCTACACGCATCTCCTCGCCCTTCCCATCCTGCGTCGCTCGTCTCATTTGCTCTCGGCACTGCCCCCGTCGTCTTGTCTGCCATTCATATCTCTCGCCTTTCTTGTAACTGTCGTATTTCTCGCCTTGCTCGCTGTCCTTGAGCTCAAGTGTCGTTCGACG…
g9564.t1	ATGTCGTCCGTCGCCGGGCGCAAAAAGTCTATGATCTCCGCCACGACTCCGACCATCGAGTCCCCCGTCGCCAATAACACCCTGCTCAATAAAGCCGCTTCACAGTCGACGTCCCTCTACCAGCAATGTTCCGCCCTACGCAGTCGCTTAATGCACATCCAGGACTTCTCTGAGTGGCTCTCCCTCTCCTCTCCTGACTCCTCGCGAGGCACCGATCCGGTGACTCAGCTATGGCATTGCTTCCGTCTGGGTGTTCCTCTCTGCTATCTGTTTAACCTCCTTCCTGCTCCTTACACGCCTATCGGCATTGACGCCGACCCAAGTTCGTTCGATGCCGTAAATGAGAAAGCGATGAAACGCGCCATTCTCTTGTTCTCGATGCAAATCAAGCAGATTGAC…
g9565.t1	ATGTCCGACTCCGAGGATCCTCCTTCTGTTGTCCGTCTGCGCTCTCCTGACTCTGATGAGGCGTTGCCTGGCTTTGAGCTCGGGGGCTTCATGGGCACATGGTATGTGACGCATTCAACGCTGCCGATGTGGAAGTCCAGGAAGGACGTTACCATCTCTTATACCCTCATTTCCTCGTCCGCCGGACAGCCTATACAATTCGAGGACGTCGTCGAGTATCGCTCTAAGAATGACCTCCCGACCTCTAAACGAAACCTGCAGGAACCGCAGCATCCTTCCGAGAGAGCCGCAGAGACTCGCTTTAAATGGAGAGGCAAAGGCTGGTTGTTTATCGCGTCCTCTCGCTGGCGTATCCTCGGCTGCAGCGCCACAGCCCACCCCGCGGACTCCCCCTCTGGC…
g9566.t1	ATGACATCGCGTCAAGTTGAGTCCAAGTCCCAGCTTCAGGCCGCGCAGAAGCTGCAGATGGCTGCATCTGCAGTGGCCATCGAGCAGAAGCAGCCCTTCTTCAGTCCTCAGCTCACGTCGTACTTCATTGCGGGCGGCCTCGCCGGCGCCGCATCGCGCACGATGGTCAGTCCTCTCGAGCGATTGAAGATTATCCAGCAGGTACAGCCGACCACCGCAGAGGGGCAGTACAAGGGCGTGTGGGCGAGCCTCGTGCGCATGTGGCGGGAAGAGGGCTTCAGGGGCTTCATGCGGGGAAACGGAATCAATTGCCTGCGCATTGTGCCATACAGTGCGGTGCAATTTGCGACGTATGAGCAGCTGAAGAAGTGGCTCACCAATTATGGAGAGACGCAGCTC…
g9567.t1	ATGACGCTCAAGGTGATGCGCGAGGAGGGTGGCGTGCGCGCGCTTTACCGCGGAATCGTCGCCACCTCGGCGGGCGTTGCGCCATACGTCGGGATCAACTTTGCGGCGTATGAGGCACTGCGGGGCGTTGTCACGCCGCCGGGAAAGAGCAGCGTCCCGCGGAAGCTGCTCTGTGGTGCATTGGCTGGGTCGATCTCGCAGACGCTGACGTACCCGTTCGACGTGCTGCGCAGGAAGATGCAAGTGACGGGCATGGGTGCGCTGGGGCTGAAGTATACCGGTGCACTGGACGCGCTTAGGACCATTTTGAGGACGGAGGGCCCGAGGGGGTTGTATAAGGGACTCTGGCCAAATCTCCTCAAGGTCGCGCCGAGCATCGCAACGTCATTCTTCACATAC…
g9568.t1	ATGCCTTGGCACGCTATCGAGCATCAGGCGACAACCATCCGAGTCGCAGAGGAGATGGACGGACGTCGAGAGAGGATTCGCAGCGCCGAATCGTGCACAGTTCGGACGCGAACGTTGGCGACGAGGAAGGGAGGGGAGGTCCATGTCCTGACCCGTTCCCAACAACGCGATATTCCTCATCACCTCGCACCCTCCGCGTTGTTCGACTACACTCCGCCCACCGCCTCCTTCCCAAGGCCCCATCCATCTATTTCCCCGCCTTCCATCCTATCTCATTATCGTCCTTCCCTTTGTCCCGAGGCCCCACATCTCGACTGCGCCGCTGCCTCAAGTATCGCTGCCGACATCTCCATCTCGCTATCATCTACGCCGACTATCCGCACGCGCGCTCCCGCTCTC…
g9569.t1	ATGCGCGCAAAGCCTCGTACTGCTGGTATCCTCCTGTCAATGGCGTACTTCTCTCTTCACGTCCAACATCCTGCAACAGAACGGGGACGCCCGCTCCGTCACCGAAGTAGAGAAGAGAGTGCAGAGCAACCAGAGGAAGAAAACGAACAAACACAGTTGAAGGTCGAATGGCTGAACCAGGAGGTCACCTTCTGGAGGGGCATGGAGGGTCTAGCTAGACGGGAGATCTGGAGGAAGGAATCAGCGCTGCAGAGGATAGAGCTTTCGTTCCAAGCACAGACGAAGAAACTGAAGAGTCTCGAGTCACAGCTACATGTTGCGGAGCTGCTTGCTCTAGAGCGCGAACGTACCTCGGAAGAGGAGCTCAGCAGGCTTCAGACTGCCTTGACATCCGCACGC…
g9570.t1	ATGAGCGACGATGAAAACATGCAGATACTCATTGAGAACCTCTCTTCACGTGTTGACTATGCAGATGTCCAGTTTCACCGAGATATATACAACCACATTCACGACAATATAGCGCCAGTGATGTCCAAGAATAGCTGCCCTTCTCTGCATGTGCTTGCCTATGCGATCCACAACATCACGAAGCCGGCATTCTTGGCCGACCGCGTGGTCGACCTTCTTTCTCTACTGGCACACGTGAACTTGCTGCGCAAAAAGGCTGTCTCTCAAGCTCTAATAGCCCTCAGGTGGAACAAATATTACTCTGAACGCTCTAAAGCAGATGTCGCTATGATGGCAGTCGAAGATCGAAGGCTGCTGCGCAAACTCGTTCTGGAAGACGGTGCAGACCAGAATTTGTAC…
g9571.t1	ATGTCTCAGACAAAGAAAATCCAAGGCAAGATTTTCCGAGGCGAGAATGGCGTTGACAGCGACATCACTCCCTCCCGTTCGTCTTCCGACCCTACACTGACGATCAACATCCCGAAGCCTGCTGCCACCACCCCCGCACCACCACCCAAGTTGGCCAAAGCAGAGCTCTCGTCGTCTCCCAACAATGACGAGGGCAGCGCCGATTACAAGGTCTTTCGAGAAAGGCTCGCTGAGAAACTGGGCAGTGAATACCTTGGCGCAGAGCGGTATCGCCTAGATCAGGACAGGAAACGTGAGCTGCACTGGAAGAGATGGGGTCCGTATGTCAGCGACAGGCAATGGGCCACTGTTCGCGAAGATTACTCTGCGAACGGAGATGCGTGGAGCCACTTTCCCCAT…
g9572.t1	ATGTCCGACGCACCCGCTCCCGTTCTGCGTGTTGTTCCTGGTGCACCCCCGGCCGTGCAGCTGTCTAAGTCACAGAAGAAGAAACGCAAGCCCACGAAGTCCAAATCGGCAGAGGCAGGCGGCGAGGTTGTCATCCCAGACGCAACATCGGCCGCGCTCATCGAGAAGGCGCCGTCGGAGGCGGACGTGAAGGAAGGCTCGGTGGCTCCCGAGCTCGTCCCGCAGCCCGAGGGCACAGGCACGCAGACACCCTTGGAGACCCTGAAGCAGAGTCCTATCGCGGAGATGCTCAACAAGCGACTGAAGGCGATCCAGAAGAAAAGGACCCGAATTGAAGCATATTTGGAGGAAGCCCCAGAAAACCTGAATGAAGACCAAAAGCGGTTGCTCAACACTCTT…
g9573.t1	ATGACGCTCAACTCGGACTTCAGCTCGAACAGGCATGCGGCCGACCTGCAAGAGTACGAGGTGCCCGTTTGCCACCCGGAGCTGTCGTTCGAGGATGCGAACGTTGCCATCGTCGCGGGCCGCCAGTACTTCCTCGTCCATCAGGGAGTGCTCTGCCGCCATTCCCCGGCCCTCAGGAAGCAACTCGGGTCTAAAAGCGCTTTTGGTGGCAAGATGATTGAGGGCTGTCCTGTCCTCACACTGCAAGATGCTCCGGAAGACGTGGGCTATTTTCTGCAGGCACTCTATGGATTCTTCCCCAAGCTCGAGGGCAAAGACTTCTCCATCACGTCGGCGTTGCTCCGTATATCAACAAAGTACGCAGTAGCAGAACTCCGGAAGGAAGTGATCCGCGTCTTG…
g9574.t1	ATGGATATGATGGATGACCTTGCCAGTGATCCTGTCGATGCAAAAGTTGCTCCGACTCTTTCTGACGACGGCGATAGCAACGAACCGGACATTCTATGGAAATTTGACCTAGAAGAACCTTATTCTGATGATATGCTTGTCGTCCTTTCGGATAACGAAGAACTCGACAATGCACATCAGCAAGACATGGATGATTGCGAGCTCGAAGAAGAAGAGTACCCCGATGCACGGCTCAATGCTGTTGATCGTATTGAAAATCTGGTTCTGTCTCTCATGTCTCAATTGTCGGATTGTATCTCGCCACCCCCCGATTCTGTTGAGAAGAAGAAAAAGAAAAGGGTCGTCTTGAAACTTGCTGATCGAAGAAAATCCTCGACGAACGGCGTCTATGCTACGCGC…
g9575.t1	ATGCAGCTCCTGTCGCTCCTTGTCCTGTTGTTTTCACCCTCGCTCGTCAGGGCTATCAAATTCGAATGCAGCTCGGGGCTCAGCAAAGGCGCCTTTGCCGCTATTGTCGCCGAAAGTGTTGTTATCGCTTTTCTGGCCTTCCTCTTGTGCATAGCACTTGCTATGAATCGAGTGCATGCCCGTTACCATGTGTACGATAGCACGCAAAAGCAGGCTTCCCAGGCTGCGCCCACAGCAGAGACGACGGCTCTGAGACGGCAGTCGAGCTATACCACTACCGTTGTCGACAGTGTCAACGTTGCCGACATGGATCCGGAGAAAGAGCTTCCCTTCATACCAGTTTCACTTCGCCCTCGTTCGGTGTCCTTCGCCCGTCCACCCAGTGTCCGTTCCTCTACC…
g9576.t1	ATGTCTTCGCCACGCACGCGTAGCACCGTCCTCGGCAAGCGTGCTCACCAAGCTATCACAGAGCCGACGACATCGATTGACGTAGGATGCGGGTCAGGCAACACTGTGCTTCCTTCACCAGACCCAACCCCAGATCCGAAGCGTCCTCGCGCATCGTTTACCCAGTTTGATGACGACGGAAACAAAGAGAACGTGCCACCCGAAATCGCAAATTCTTTCAGAGAAAACACTCCGCCACGCAGACGCTCTTCAGCATCGAATACCCTATCCGCACCGCAGACTCCCGTCAACCTCTTGTCTCAAGACGCCTTGGCAACACCGCCTTCCTCCCCGCCCCAAATCCTCCGGCCTCTGCAAATGCGCGCACAGGCACTACTTCGATCCACTTGCAATGGTCGT…
g9577.t1	ATGCAAGAAAGAGGCAGGGCGGGTGCAAGATGGAACGAGCGCACTGCTGGCAAGGACAACAGTGGAGAGAACCAAGTTGTACTACCCGCATCCACGGTTTACCCGAAGGAGAAGCTTTGGGACCCAGAGCGATTGACTACTCGCAGTAACAAAAATAGCGGCAAGAATAATTTGGTTTCATGGGATTCCGTTCGAAACTTGCCTTACTCCCGCACAAAGCCGTCCCCATTCTGGTCAGAGCTAGAGGACCGGTCACTGGCGTCAATACGTTATCACGTACGTCCATCCCTGAAGGACCCATATTCACCATCAATATACGTGACATGCAGAGAATTACTTCTATCATTGAGACTCGTGCTCACTGGAGTTTCTTCTCCGCTATACGTATGGGACATTTAT…
g9578.t1	ATGGCTACTATCGCGCGCACACCGTTGGCCACGCGGCCACATCCACAGCATCAATCTGTCCTCCTCTCTCCATACCAGACAGTAGCGCGAAAGCATATCACAGTCAAACGCCCGCGTTCACCCGAGCCGGCGAAGGACGAGAGTGCAGCACACGGCGTGAAGCGGTTCAAACCCGTAGCTGCTGAGCCCGTGATGCCGACCCTCACTTACGAGGAGGCAAGGAGGGAGAAGGAGAGGAGACGTGCAGAACGCGAACAGGAGTTTAGGCTAAAGTACAGACGCGCTTTCCCGAGATTCGTGTTCTACTTCGACTTGGACGGTGCCGACCCGGAAGTGGCAGCCCTGATTAAGTACATCGAGAAAAAGGTGGTGCATCTTGGAGCGCGGGTCGAGGATTTC…
g9579.t1	ATGTTGGGCTTGCTCATCCTTAGCATCGTCTTACGGCTCTCACCCATTCTTGCCAGTGGAAGCCTAATCATAAATGCGGAACTTCAGCCTCAAGTCCCGTTCTATGACCCCTACTATGGAGGGGGCTCAATGTTCGACAATGTCGGGAACGGTCTTGGTGAACCCCTCAACGTGATCATCTCAGGGCTTGGCTCACCCGAGGTCCTTAGCGAGGCGGGCATCATAAACTACGCTCGTGCAATCGGATTTTCAGAAGAGTGCCTGGATATCCATCTCGGCTCGCCTTTTTCTGCCAACCTTGGCGATGGCAACGGCTGGGTGAACCAGACTATCGAGCTGCGCCAAGACTACGGTGATGTCGAAGTCGGGACTTGTCTGGAAAGTCTTATTGGCGGTAAC…
g9580.t1	ATGTTCGGACTGTTCCTTCTTGGCATCGCTTGCTTGTGTGCTCCTGCATTCGCGAATGTAATTCCGAAGGCAGTGGAGAAGCGTGCTGTCGCTTACTATGATCCTTATGATGGCGGCGGCTCCATGTTCGACAATGCCGATGACGGTTATGGAGAACCTCTCAATGTGATCGTATCAGGGTTAAGCTCAGCCGAGGTGCTGAACGAGGCTGGAATTCTCAATTACGCCCGCGCAATCGGATTCTCAGAGGAGTGTCTTGGCATCCACCTGGGAGATCCTTTCTCTGCGAACCTTGGTGACGGAAACGGCTGGGTGAACCAGACCATCGAAATTCGCGAAGATTACGGTGACCCTTCCCTAGGCACTTGCCTTGAGAGTCTCATTGGAGGCAACCACTTT…
g9581.t1	ATGTTCGGCCTGTCTCTGCTATTCGTGTTGCTGGCGATCGCCAAATCCCTCGAGAAGTGTGCCGTTACATACTATGATCCATGTTACGTCGGCGGGTCCATGCTCGAGAACGGGCTGGGCGAGTCTTTGAATGTGATCATCTCAACGCTGAAGTCTAGATACTCCGCAGCTCCAAGCGTCACGATAGTGCCACCGCGGAACCCCTTTAATGGGGCCAATCACTTCAGAACGGAAGCCTGGCTGACAGCGGTGCTTTATTCTTGGCGTGATTCGGACAATCATGGTTCTGGATCTATGCCGTATATCATGAAACGTGACACGGCTGTTGTGGCAGTGTCTCGAAAGAAGACGATGATGCAGAGGGCCATACGAATGGCAAAAGGCAGCGGACGAGATGAG…
g9582.t1	ATGGTCCGCCGGACATCTCCGCGCTTTGTAGTTTACGCAGAATCAATTGATGTCTGCGGTGCGGTGAGACGACTCGATGAAGAGCATGTCGTCTCCATTTCACGCAGTGACTACACAATCGTCTTGCGACAACTTCGTCCCGTCGTGACAGATGCTGTGACTATTGTGACGCTTCTTAGTAGCAATCCCTCTTCGCAGGGCACGGACCTCCTTCTTGTTTTCTCCGGCCGCTTTTGCCTTATCGTGCCGCTTCGGGGCTGGTAG
g9583.t1	ATGGCCGATACTCCGGATGCATCCGAGTCAGCTGCCGAATCAGTCGATGAGGGCCAACTGACCATCAGGATCCCCAATCCGAAAGTATATATGGCTCGCCAGTCACAGTGGAAAGGTCGGAGAGGAAAGCCACGCTGTGATCATTGTCGCTTGAACAACTTGAAGTGTGATCGAGTATTGCCTGTCTGCAATTACTGCTCCTGGTCAGCAAGTGGGCGGGAGTGCAAGTATACTCCCCTGCCCACCCCAGCTCATCGAGGCATCCCAAGGTGTGACCGCTGTCGCTTGAAGAACCTCAAGTGCGACCGCAGCCTCCCAGTATGTAATCATTGCGCAGAAGAGAAGGAGGATGACTGCAATTACACTCCGAAGAAGAGACACAAGGTCCCTTCAGACCAT…
g9584.t1	ATGACCGATCGAGTGCAATCGATCACTGCACTGCAGATTTTGCTTTTCTCTCAGCCACCGGCCACCCTCCCAGCGACCTTACATGCATCCCTCCAGCTCTCCTCGTGCAACCCTCCAGTCTCCGCCTCGATAGCATCCAGAAAGCGCGTCCTGCTCGAATCTATGGAAGGCGATGACCAGCAGCCCACCGGACCCTTTGAAGGACCCGAAAAGCTGCTCGAGATTTGGTTTGCCCCGTCCCCCGCCCATGTCCCCGGCGCGTTCGCCACCAGCGACGGTAGATTCGGACTTAGGAAGGTCCCTCGGCAGGTGTGGGCCGACATGCTCGACATCGTCAAGTGCAAGATCCTCTCGGTCGTCGAGGGTACGGAGATGGCCGCCTATCTCTTGAGTGAATCC…
g9585.t1	ATGGTCCGCAGCCTCATCCCCCGCTTTTCCATCTTCCGCGCCTTTCTTCCCCGCATCGCACAGCCCATCCTCCCCCTCACCCGCTTCGCTGCCGCGCCCCCACTCGCAGACTTCACCGTCGCCTTTGCCGGCATCAACCTCATCGGCGCCGAGCACGTCTCCCGCGTCACTGCCGCCGTCAAGGACTATCTCACTGGACTCGTGCACTCACGGCCGCCAGAGCCTGGCAGGGAGGAGATGGAGAGCGTATCGTCGCATGCGAGCGCGAATGGCCAGGAGAGCCTGTACGCGATGCTCGTGCTCGCGTACACTGTGCACAAGACACTATTCCTACCCGTCCGTGTGGGGCTGACCGCGGCACTCACTCCACGGCTGGTGCGCTGGTTGCAAGTAAGAGCG…
g9586.t1	ATGTCCGCTCCGGAGGTCTCCCGCCCACCTGCGCCCGCGCGCAAGCAGTCCATCAACCTCGACCCGCAAGCTGCCGAACGTCTCGAGCGCCATCTCAACCAGCGGCCTGACAAGCACGATCTGATTGAGCGAAACATCCTCAAGGATGATCACGTAGCACCCTCCTTGCAGGCAGCGAAGGAGCGGTTGCAGCGGTCTCAGCTCGAGGACAAGCTGGAGCACGCGCTGCAGCAGCGCCCGAAGGCCGAGGAACTCGTGAAGGAAGGAATTCTCCAGACGATGAAGCACCCTCATCCTAAGCACCATCAACAACCCAGGGTCATGGGCTCCCATGAAATACTGCTCTCGCAGAACTGTTGTAATCTATTCAAGGTGTATGAGTAG
g9587.t1	ATGGTCGTCTCTCGCATCTCCTACGCGCCCCAACTACCTATGAACATCTCCCTCTCTCCTCTCCTCACGGGATTGGCATACGAGGCACCCTCCTCACCCTCGCCATTGACACTCAAATGTCCTGAAATTGGCAGTCCGCGCCTCTCACCCAAACCACCCAAACAACGCATAGCTGGTCTTGCAATCCAGCCTCAGGAGAAGCCCCTCCCCTCTGCACCAGCCCGAACCCCGGTCTTAACGCCAGCACAGGCACCATCACGAACACCACTGTCAGCCTCTGCGCATGGGTCGGCCATCCTACCTTCACATATTATCCGCCTGTTGAATGTCCTCGAAGCGATGGAGGACGACGTTGCGAGCGAGGTGCTGGCGGGTCAGCGCAAGCATCCGAGACGCGCG…
g9588.t1	ATGTCGCTTGCCAGGGCGGCAGGTGTACTCGTACGGCCAAGACAGGCTGCTGTCGCTTCTCTAGCGCGTCGCAGATTCGCCCACTCAGAGTCTCACGACGAGCATCATGACGCGCACCACGGCGAGCTCGAGGATACCGATGTGTACCCGAAGGAAGAATTTACGGGCAAGCGTATGAGGCGCTTTCTCCTCCTCGCCTTCGGGGTCGTCGGATTCTACAAGTTTGCCCCCGCACCAGGCGAGGACAACCCCATCGCGCGCTTCATCGACCACTACCACACCCCGCCCGAGGTATGGGAGAGGATATCGCGGAAACACCTGATGCTGGCCGTGCAGGTCGCCGACGATAATCTGCTCGTCGCGACTGCGAAGCGGCCGCCTGTGCATCGATACCGTTCG…
g9589.t1	ATGGCCTCTGAAAAGCAGATGAAGGATCCTATTCGCGTCGGCGTCGCCATCAGGGCACAGCTAGAGAACGAGATACCGAAGGACTTGCCTCTGGAGAAGGATTTCCGTGAGGAAACTGGCTACACCATTACAGACCACGTGCAGGAACTCCACAAGAGCCTGGTGAAGGACCCAAGAACCCTGCAGCTCATAAATGCGCTCGTGTCTCGCCTTCATGGTTTCGCCAGGGAGACTCTGCTTACCCATGCGGAATGGACGAAAGTGGTGGAATTTCTTACGCGCTGTGGCAAAGAAAGCACCGACTACAAGAACGAGTTCGTCTTACTGAGTGACATCATGGGCTTTAGTGCGCTGGTAGATGAGCTCAACCATCCGAAGCCTGCGGGTTGTACGGACAGT…
g9590.t1	ATGATGGAAAGACGAGAACATGATCAGCCATCAGATGTTTTAAGCTTGTTATGGAGCAATTGTAATACGCCAGGGTCATCCGAACGCACCGTTTTGGTCACGAGTGCTCCCCTTGCTTTCACGTCTTACACATTCTTCCCTGCTTCCGGAATATCTGTTATGCCGAACGTGCGAGGACCGCATACGGGCGACCACATATAA
g9591.t1	ATGCGTAGAACACGCTACACTGCCCTCTCTGTCGCGCTTCTCCTCTCGTCTCTCAATGGCGCCCTCGCTCAGACACCCTTGATCGACTTTGACCGTATGGGCGTGGTTGGCATAGCCGGTGCCTTTGCAGGGTTTGGCCTTTCTGACAACTCGAGTACTACCACGGCTTTCGACTCATCTACGGCGACGCTTCTTTCACGTTCTTACGACGGTTCTCTTACGGCGCTTGGTTCAACTAATGACGGGGGCAACATCGTTGCTGGGTGCACTTTGAACGGCGTCTTTTACTTTGGTGGTAATTTTACTTCAATCAACGGAACGCCTGCAACAAATATCGCAGCATATACCCCATCATCCGGCTCGTTTTCCGCTCTCGATTCTGGAGGCCCGGATGGTCCT…
g9592.t1	ATGTCGGCGATGACAGGGCAACATCAGGAGCAACATGTTGCTTTCTTTACCTGCTTGTCGTGCACTACTGCATTCACATCTGCGGAAGACCAGCGCGAGCACTACAAGTCTGATCATCACCGGTATAACATGAAACGGCGTGTGGCGGGCCTGCCTCCCGTCAGCGCGACCGTCTTCAATCAGAAAGTGCTTGAACGGAAAGCGGAGACGGCCATTACCGTCTCTCCGAAAGGATCTACCTGCGACGCATGCGGCAAGTCCTACACGACAGAGAATGCCTACCGAAGTCACCTCAGCTCCCGCAAACACAAGGAAAACGAGCTCAAGGCTGCGTCGAAACCAAAAGTACCATGTACAGAAAGAACGGCCGGTGGGGCCCCCACAGAAGTATCAACAGAG…
g9593.t1	ATGGACGCAAAGCTCAAGGCACTCAAGGTTGTCGACCTCAAGGACGTCCTCGCAAAGGCCAACGTCTCCGTCCCCAGCAAAGCTAACAAACAGGACCTCATCGCCCCATTCGCCGTCCAAACCTCAAACCCGGCCAAAGGCGGGACTCTGCCAATCATAGTCGACTCCACCTCCGTCCAGAGCGACGACCTGCTCGCGCCTCCTGAAGACGTGGACTGGAATCTAGACGATGTTCCGTCACAAGAGCCACCTGCGACTCAGACAACTGAATCGACCCAGAAGACCGAGTCTACTCCCGCTCGTCCTAATGTCTCAGAATATGCATCTGAAGCGGTTCCAACAGTCGCGTCATTGTCTCCCGCAAAACAGGCCATAGTGGCAGAACCAAAATTCGCTACC…
g9594.t1	ATGGATCCCGTCGATCACCTCTTCAATCCCAATCCCTATAACCCATACCCTCACCATCAGGCTCACCTCTATAATTTTTACCCCCCGCAGCAACCGCAGCAGCCCCACCACTCCCGCCAGCCCTCCCCTCGCCCCTCGCCCTCCGCGACTCCCATCCCCCACTCCCCGCACGACCTCTTCCTCCAGCACCCCCAGCAGCACCCCCAGCAGCCTCTACCCGAGCAGCATGAGCACCGCGACCCGGATCCAGCCGTCGACCAGATCCAGGACGATCAGCCCCTCGACGAGGAGCCGCTCTACGTCAATGCGAAACAGTACTATCGCATTCTCAAAAGACGCGTAGCTCGTGCTCGTCTAGAAGAGCTACACCGCCTCTCGAGGCAGAGAAAGCCATACCTC…
g9595.t1	ATGACGACATCCCCGCAATCGCACGCGACTCTCATCCTCCTCCTGCAGCTCATGCAAAGCGTCGCAGATGCGACGTCCTCGAGCACGGGCGGTGGTGGCGCTACAGTGAAAGACTCGTCTTTTACGCCTTTGGCATCGAACAATCTCCGTCAACCGAGCGGATGGGCGCAACTACCACAAACATCATGGCCGACACCCGCGCCCTCCTATCCGACGTATTCCGGGGTGTCTCAACAGCCCATAGTTCTCCCTGGCTCTATAGAGGAGCCGACGTCTCCTGAGTTCACATACGAACTGCCAGATGTCCAAATGAAGAAACGATCGTGGTATGAGCCAGAGAAAGATCGCATCGTCATCACCGATCTCGAGGGCTCGGACACGGAGGATTCAGAGTCGGAG…
g9596.t1	ATGTGTTGTTCGCGTCGGCTTTTGCCGAGTCTGGCCGATTGCGTTGACCCTCGTCGGGCTCACCCCGTTGTTGGCACCATCGAGCTTTATAGCGCCTCACTTCTTCCCGCTGGCATCATGTCTCTCGTCGTTCCCGAGGCCCATCAGCAATTCCAGCACATCTTGCGTCTCCTCAACACCAATGTTGACGGAAAGCGTAAGATCATGTACGCTCTGACGGAAATCAAAGGTGTCGGTCGTCGCTACTCCAACTTGGTCTGCAAGAAGGCCGATGTGGACTTGAACAAGCGCGCCGGCGATCTCAACTCGGATGAGCTCGAGCGTCTTGTCACCATCATTCAAAACCCCACTCAATTCAAGATTCCAACATGGTTCTTGAACAGACAACGAGACATTATT…
g9597.t1	ATGGCATCTTCTGAAGCTCCGTCATGGACATCACCCATGGTACGGGAGGAGTTCTTTAGATTTTTCCGGTCGAAAGGTCACACTTTCGTCCCATCTTCATCTACCATCCCATACGAGGACCCTACGCTCTTGTTCGCGAACGCGGGAATGAATCAGTTCAAGTCCATATTCCTAGGCACGGTTGACCCTCAATCGGACCTGGCCCGTCTGAAACGTGCGTACAATAGCCAGAAGTGCATTAGAGCTGGCGGGAAGCATAATGACTTGGAGGATGTCGGCAAAGATTCTTATCATCATACGTTCTTTGAGATGCTGGGGAATTGGTCCTTCGGAGACTACTTCAAACGTGAAGCAATCGCCTACTCCTGGGAGCTGCTTACGGACGTCTATAAGTTACCA…
g9598.t1	ATGCCTGCTGCTTCCCGTTCGCCCCGACGTAGGCACATGAGAAGGCATTTCACCGTGTTAAGCGATGCAAAGCGTTCGACGAAAACATTGGCACACACTAGCTCTAGCACATTCGCGCAGAATCACGATGGAACATCACTGACGACGGATGAGGAGTTAGACCGAACTCCTGGCCGTAGCAGCGAGGGATCTAGCGGATACCATAAATCTCCTGATTTGACAGATGACGAGTCCATAGTCCTGGCAGACTCGCATCGGGTGTTCTCTAGTAAGCCTCCGCTGGCCTATGCGTCACTTCCTCCTACGCCTATTTCTCCTTCACCTCCGTCTCCCCTGCGACGGACGCCTGTCCTGTCGTTCCCCGCTCTGCCAACGTATCCATCTACAGAGATACATCAT…
g9598.t2	ATGCCTGCTGCTTCCCGTTCGCCCCGACGTAGGCACATGAGAAGGCATTTCACCGTGTTAAGCGATGCAAAGCGTTCGACGAAAACATTGGCACACACTAGCTCTAGCACATTCGCGCAGAATCACGATGGAACATCACTGACGACGGATGAGGAGTTAGACCGAACTCCTGGCCGTAGCAGCGAGGGATCTAGCGGATACCATAAATCTCCTGATTTGACAGATGACGAGTCCATAGTCCTGGCAGACTCGCATCGGGTGTTCTCTAGTAAGCCTCCGCTGGCCTATGCGTCACTTCCTCCTACGCCTATTTCTCCTTCACCTCCGTCTCCCCTGCGACGGACGCCTGTCCTGTCGTTCCCCGCTCTGCCAACGTATCCATCTACAGAGATACATCAT…
g9599.t1	ATGGAGCGCATACGCAAGCTCTCTTCCTCGTTGGTCAGGCCTTTCGTCAATGGCGCGGAGGAGCAGAAACCTACATTGCAACGCTCTCGCTCCGCATCTGTCCAGACAAGTACCGTCCACCGCCCGCGGCGACCCAGGTCCCATGGCGGCAGACCGGTCCACAAACGCGACATCAGCGGGCCTGTGCTGCAGGTGGATTCGACGACATACGTACAGTGGGCATCGGATGATGACCTTCTCCCTCCGCCCACACCGGAGGTCAGACAACTTATCGAGTCAGACCGGGCGGGCAGAGAGCGCGCCGTCAAGCCACTCTGGCCCAGCGACGCGCATACGCACGCAACCTCAAGGCACCATCAGGTGTCCGCAGCCCAGAAGACGCATCAGCAGGGCCGCACC…
g9600.t1	ATGGCTGCCAGTGCTGCACTTCCAGGCCTCTTTTTCACCTTCGCAGCGATGGTGCTGCTTATCTTCGCCTCCGTTTCAACACCGACATGGAACGCAGTCTCATTCCTCAATACCAACGTTGATGGAGTGTCAACGCACTTCGGTGTGTTTGGCTACACAGGATCAAACACCTCCGTCGGATGGTATTTCCCAACCGGAATAGCTGACAGCGAACTGAACAACGGCCTCTTTCACAACCTCACCATCGCTCTCATCCTCGTCCCCATAGCCGCGGGCCTTTCAGGCCTTGCCTTCCTCTTCGGGCTGTGCGGCGCAAGCTACCACCGCGTCGGGACCGTCTTCATGTCGCTCGTCTCCGCGCTCGCCTGCCTCGTGACGCTTGTCGTCTGGATCATCGAG…
g9601.t1	ATGTATATCAAGACCCTCACGATCCAGGGCTTCAAGTCATACCGTGATCAGACTCAAATCGAACCTTTCTCCCCGAGGCACAACGTAGTAGTTGGGAGGAATGGCTCCGGAAAGAGCAACTTCTTCGCAGCCATCCGCTTTGTACTGTCCGATGCTTACACTTCCATGTCGCGCGAAGAGCGACAGTCTCTCTTGCACGAGGGAGTGTCTGTTACCACTACTTTGTCCGCATATGTGGAGATTGTCTTTGATAACTCGGACAACCGCTTCCCTACGGGGCGTGATGAGGTCATTCTCCGCCGTACCATCGGCTTGAAGAAGGACGAATACAGTCTGGACAAGAAAAGTGCAAGCAAAGCGGATGTTATGAATCTTCTTGAAAGCGCAGGTTTCAGCAAG…
g9602.t1	ATGTGGCCCTCATTTCCATTCCACCATTACCCCCTCTCTCTGAATGGCGACACTGCCAGGGCTGTTGTCCAATCATTTATGTCCGCTAAAAATGAAGCAGCGGGCAAAGGCAAGATTATTATTGAGGCTTTCCCCGGGCCCGGCGCCATCTCAAGAGCGTTGCTTGAGCTGCCTAAGACTGAAATTCATAAGCTTATCATTCTTGAAGACCATCCGGAATACTTGAAGTACCTGATGCCATTGCAAGAGGCCGACCCGCGTGTGAAGGTCGTCCCTCTATCGGGCTTCGATTGGGACACATATTCTCACATCGAGGACGCAGGACTTCTCCAAGACGTCGAGACTGTACCTTGGGAAGGCGGTCACCATCCTCAGCTACATTTTATAAGCCAGCTGCAG…
g9603.t1	ATGTCCGCGAAAGCACTCGTCAACTCAGCTCACCAACCTGGATGCACCTGCATCGCGTTTGCTAGAGATGGCTCACGCGTCTACACGGGCGGAATCGATTCTCTAGTACGCATCTGGCGCACAGATCTCGGTGCCAACCAAGAACCCGATGCTGCTATTGATGCTGCAGAAGGCATCACCGCTCTCACCACAGGGCGAGGATACTGGTTCTCTGGGAGTTCCGATTCAGAAGTCAGGAGATATGCATATGGGAAGACGGAATTTGAGGGTCTGGTTACTAATGCGATTGGTGTCCCCATTCGTTGTGTTGCCGTCGACCCACAGAGCGCGCGCATCGCCGTCACGTCCGATGAACCGACAGTAAAGGTAATTGATATCGAGGACACCACGAACATCTCT…
g9604.t1	ATGACGAGGCTGCCGCACAGCTCGAAGGTTTCTCGCGTCCCATCTGGGGTCTTGCCTCCCTCCTCGCCGGGGGAGGGACGTACGATGGTACAGCGGTGGTGGCTGAAGGGCTTCGCCAGTGGGACCAATTGCGATCACGAGGAGTTTTGGGGTAACATGAACGATAAAGACCAGCGGATGGTGGAGTGCTCTGCTATCGGATTCTCTCTCGCTGTGGCAAAGCAGCAATTATGGGATCCATTGCCTCCCGAGGGCAAGGCCAATCTGGAGACTTGGTTAGGCGGTATGAACGACAAGGAAATGCCGAACACGAATTGGCTCTGGTTCAGAGTGTTCACCAATCTCGGACTGTCCAAAGTCGGTTCGTCAAAGTTCGATGCCAAACGCATGAAGGCAGAT…
g9605.t1	ATGGAGGAGATCGATGCGTGTGCGTTCGCGTCGTACCGGGACCTCGTCGAACTCGTTGCGTCCTTTCCCCAGCTCCGATCGCTTGCTGCGGCATTCCACAAGTCCCAGCCCAAGCCTTTACCTCTGCTTCCACTGCCTTCGCCTCCCAAAAAGCTCAGAGCACTGAGGTTCACTGGTCCGCTGACGAGCACGCTGAAGGCACTGTTCTCTTGGCTGCGAACGGCAGAGGATGTGCATATAGAAAGTCTCGTGTATTGCGTGAAGTCGGACGATCCACTTGACCTGCTGCAAGACATGCTCGAACAGCTTGGGCCATCTCTGCAACATCTGGAACTGCAGGTCGATGCGGATGAGGCGTTGGATCGCATCTTCCTTCCGATTTCCTTCACGCTCTCTCCC…
g9606.t1	ATGCAGTCATACGCCTCTCCAGCATCTCATTCCCGCACGTTGCCCTCGCCCTCCTCCAGCTCGGTCTCCTGGTACTCCCCCATCACCCCTCCCGAGCCTCTCTCCCAACCAGAGACTGCATCGCACAGACATAGGTCCCTCTACTCCCGTTCCTCCTTCTCCGTATCCTACGATGGGGTCCGCTACTCCACCCCTGGGCGCTCGACTTCTCCCACCGACGCTAAACTAAGCCCATCACTATTACCCATTGGGCGTCCGCCTGCTCCAAACCAAACTCCTGAGCGCAAGACCCTGCCCGTCGCCACTGGCCTCGGAATCGTCGACCTCGCCCGGCTCGCCGCCCTTCCCTCTCCCGAGGAAGAGCCCTCCCGTGAGGAGCGCGCCCACCGTCGCCGCGCC…
g9607.t1	ATGCTTGGAGACGATCAAAGCGATGCCGACCTCTGTCTTTGCCTCCTCTCCCTTTCCTTCCGTGACTTCTCAAACTCGAACTGCGGCAACAGTGGCCTCGTCGTCGGGGCTGCGCTTGGGTGGTCCGCAACGGGCGTGCCTGCTGCCGACGCGAATGGTGAGAAGCCCACGCGGCCGAACGTGTTGGGCGTGAGGAGCGGCGGCGGCGTGAGAAGCGGCGGCGAGGGGAAACACTCGGCTATCTGTGGCGCCGAGCCTGCGCCGGAAGACGCGCCCTCATCCCGTGCCGATCGTTCCATGGTCACGATCGTATTCCTCGAGCTGCTTGCCATGTACTTCCGGGCCGTACGCCGCAAGCTTCGCGATGCTCAACTCCAGGCGCGCCATGCTCTCGTCCGG…
g9608.t1	ATGCCAATCGTCGCACCGCACGACATCTACGCCAAAGAGCTATTTCGATGCGGGTACGGGCTGCCCCTGTGGTTTCCCGAGCCTGGCAAATTTGGCGAAGTCCTCATCGGGGACGTCGGGTTCCTGCAGGGCGGTGCATTCATACGTCTGTTCAATGCCATTCGTCCAGCCGACGATGAAGTCAACAAGGTCTATGGCGTACCGGACGGCTATGAACCGTTCGGCCCGATCGAGGAACGGCATATAGACGAGCGCAGCAATGCGATCAATGCTGGTCCGGTGTGCAGCAAGAGTGTCACCATCGCGAAGGCCGACGCTAAGGTCAGCATTGGGCATGCGGGAGCTTCATTTAATTTCAGCTGTGTGGATCGTCAAGGAGCATTCTTGCTTCTAAAGGAA…
g9608.t2	ATGCCAATCGTCGCACCGCACGACATCTACGCCAAAGAGCTATTTCGATGCGGGTACGGGCTGCCCCTGTGGTTTCCCGAGCCTGGCAAATTTGGCGAAGTCCTCATCGGGGACGTCGGGTTCCTGCAGGGCGGTGCATTCATACGTCTGTTCAATGCCATTCGTCCAGCCGACGATGAAGTCAACAAGGTCTATGGCGTACCGGACGGCTATGAACCGTTCGGCCCGATCGAGGAACGGCATATAGACGAGCGCAGCAATGCGATCAATGCTGGTCCGGTGTGCAGCAAGAGTGTCACCATCGCGAAGGCCGACGCTAAGGTCAGCATTGGGCATGCGGGAGCTTCATTTAATTTCAGCTGTGTGGATCGTCAAGGAGCATTCTTGCTTCTAAAGGAA…
g9609.t1	ATGCCAATCGTCGCACCGCACGACATCTACGCCAAAGAGCTATTTCGATGCGGGTACGGGCTGCCCCTGTGGTTTCCCGAGCCTGGCAAATTTGGCGAAGTCCTCATCGGGGACGTCGGGTTCCTGCAGGGCGGTGCATTCGTCCGTCTGTTCAATGCCACTCGTCCAGCCGACGATGAAGTCAACAAGGTCTATGGCGTACCGGACGATTTTGAGCAGTTCATTCTCGAGGAACGGGATATAGACGTGCGCAGAAACGCGATCAATGCTGGTCCGGTGTGCAGCAAGAGTGTCACCATCGCGGAGGTCGATGCTGAGGTCAGCATTGGGCAGGCGGGAGCTTCATTTCATTTCAGCTGCGTGGATCGTCAGGGAGCATTCTTGCTTCTGAAGGAATCC…
g9610.t1	ATGACATTTTCTGGAGCCTTGACGTTGACGGACCTGAATGACTTCATCACACCGTCCCAAGCGTGTATCAAGCCCGTTGAGCAGACAAACAAGGTCGAGGCGAAGGATTCTGGCGCGGCTTCGACCCAGATTCAGGTTGACTCGAGCGGATCGTACTACGAGGTCGCGACAAATGGTGCTACCGAGCAAAAGAAGCTCGAGACAGCCCAGATCAGCCTCAACGACTGCCTTGCATGTAGCGGCTGCATCACCTCCGCCGAATCCGTTCTGATCACTATGCAGTCCCACACCGAGGTGCTCAACTTCCTCGCGAACAATCCCTACCACACGCTCCCCGCGCATCGCATCCCCGTTCTGTCCATCGCGCCGCAGAGCCTCGCGTCTCTCGCAGCGTCCCTT…
g9611.t1	ATGTGCAACCTTCACACCGAAGGATACAAGTATGGATGTGGGCACTACATTATTGAGAACAAAAAGGCCAAGATAGACTGCGGTAACCCGTACTGCATCCACTCCAAGGCGCATCGCAACCCCTGCCGCGAGTGCACTTGCGAAAAGTTTTACGGTCCCGACTTATCCGAAACTGTCCTCGGCATTCGCCCAGGCTTTTGCCCAGAGTGCAAACCCTGGTACAAGGGCCAAAATGGTGGTCGATAG
g9612.t1	ATGTCTGCAAGCTCCTCCTCCTCGTCCCCGACGACCCGCTCCCGCACCCTCCTCTTCATCTCCTACCGCGACTCGCGCGCCGGTTCCTCTCGCCGCCGCCGCTCACGTTTCTCCCATACCTACGACGATGCCACCCACGACACTGACGGCGACGAACACGCACACCTCATCTCTCATGACCCCGCACACATCGTCATAGACGCAGAGTTGCCGCCACGCTGGGTCGACATCGCCGACCAAGTGGAGGAGATACTCGCCGGCGTGCAGGCTAAAATCGCCACGCTCGACAGGCTGCATGCGAAACACGTCCTCCCCGGGTTCTCGGACCGGTCTGCAGAGGAGCGGGAGATCGAGGCAGCGACTACGGACATTACAAAGGACTTCCGCCAGTGCCATGCA…
g9613.t1	ATGTCCAATGTGCGATTTTCGCAGCCGCCCGTCAACGAATGCCATGACTATGAGCCCCTCGCGCCACCCTCGCCTCCTGAGTCGAGCGTAAATACGCTATCCTACCCGCTCCTGCCCTCGCACGCACGCGAGCAGCGCGAGTCCCGCCCCCGTTCCTGGAGCGGTCAATCCGAGAGCCAGCAGCCGGTGAATCACGAGCCGAAGCTACGCGACGACGGAGAGTATGATCCTGAGCGGGGGCCCCCGCCGATGCATCACCGCAACGAGACAGTGGACAGCGGGTTCAGCAGTGGGAGGAGGAGCAGCAGCTGGGACTGGCTTGGCGGGATAAGAAGGCTCGAGCACTCGGTTAACGATTTTGACACTCGCCACGCCAGCCAGGCGCATCTGGCGTTCGCG…
g9614.t1	ATGGCTACCGTTGCCAAAGAGCTCATCAAGCCCGGCCACATCTCTCGGGCAGGCTCTTCGATCATCGATGAGAAACGGCGGCCCGACTCTGAAACGGTGTCTATCGAGGAAAGTGTAGCCGTCAGAGAACGACGGCTCCTCAGGAAGCTGGACCTGCGCCTTCTCCCGGCGCTCACTATGCTCTACTTGTTGTCCTTCCTCGACCGATCGAACATTGGCAATGCCAAACTCGATGGCCTGGTGACCGACCTCAAGATGACACAAGCGGATTATTTGAACGCTCTTACCCTGTACTTCCTCGGCTACGTGTTATTTGAGATACCGAGCAACATTGTCCTTAAGCGCCTAACTCCGAGGACGTGGCTGCCGACCTTAATGGTAGTCTGGGGCATTGTTTCT…
g9615.t1	ATGGGCGTCTACCGCGTCCCTCCGCTGCGGGCTGGCGAATTGCTCCCACCTGGCAGCTTCTTTCGTAATCTACGAAGACTTCAGCACTATGTGCTTCGCACGAAACTCAACGTGAGCGACAAGGCTATTCAAGACGATCGATTCGGTGTTCGCAGGATGTACTACCGAGTTAAGTCGTATCCCGAGTGTATGCAGGCGAATGATATCGGTTTTCGTAATGGGCTCAATTGCCTGGTCAATGAGGAATTGCGAATGCCGTCCGAACGATTCAAAGAAACAGCCCTTGGCATCTCATCAATTCGCTCTTTGAGTGACCTTTGGACGGGCCCGGGGATACGGAGGCTCTATCACTCTTTGCACCATGCTGGTCACGCAATCGGTGGTCGCTCTTCCGTGCTG…
g9615.t2	ATGGGCGTCTACCGCGTCCCTCCGCTGCGGGCTGGCGAATTGCTCCCACCTGGCAGCTTCTTTCGTAATCTACGAAGACTTCAGCACTATGTGCTTCGCACGAAACTCAACGTGAGCGACAAGGCTATTCAAGACGATCGATTCGGTGTTCGCAGGTATTCGATGTACTACCGAGTTAAGTCGTATCCCGAGTGTATGCAGGCGAATGATATCGGTTTTCGTAATGGGCTCAATTGCCTGGTCAATGAGGAATTGCGAATGCCGTCCGAACGATTCAAAGAAACAGCCCTTGGCATCTCATCAATTCGCTCTTTGAGTGACCTTTGGACGGGCCCGGGGATACGGAGGCTCTATCACTCTTTGCACCATGCTGGTCACGCAATCGGTGGTCGCTCTTCC…
g9616.t1	ATGCCTCATCGCTATCTCAGCTCATCGGCGAAGCTCGAGCTCTCCTTGAACGAGGCGAACTGGGCATTCTCCTACTGCGCTTGCTGTCCGTTCGTGAGGAGGAAGTCTCAATGCACGGCAGGCACACTAATAAGGTCGGCTCGCGATGACCAGGTCCGAGATCACACCCTCTCTTATGCGGTCACTACACGCAGCGGTGCTGGACCGTATGCACCACATGTCCACTTTTGA
g9617.t1	ATGCCTCATCGCTATCTCAGCTCATCGGTGAAGCTCGAGCTCTCCTTGAACAAGGCGAACTGGGCGTTCTCCTACTGCGCCTGCTGTCCGTTCGTGAGGAGGAAGTCCCAATGCATGGCAGGCACACTAATAAGGTCGGCTCGCGATGACCAGGACCGAGGCCACACCTTTTGGACTCGTGCGGTCACTAGACGCAGCTGTGCTGGACCGTATGCATCGCATGTCTACTTTTGA
g9618.t1	ATGCTTGGTAGAGCCAAACAGCGTGACCGCGACCAGGATGGTTCTGCTTCGCAGCCATTGCTCGACCGCTCTGAGGACATCTCGCCGCGTCACTCAGACGAAGTGCTATTCTCGGTAGCAGATGAAGACGACTTAGACGAATCCTCTGCTCTCAGCATCCCGGACTCTCCAGAGAGCAGGCCTGGACACGTCCGCTTCCAGGAGGACGTTCAGGTGATTGGCCCACCACTCAGGTCGACATTTGAAAGTCGCGAAGCCGAATTTGAACTGGATACCGACGACCTTGACAACGAGGCTGTCGCACAGCTTGAGTCAACCCCGCAATCGAGGTCTTCGCGTTCAAGACGGCTGCGCGATCAATCTACGCCGTTGCTAGTGGGCTTGCTCGACTCGGCCTCG…
g9619.t1	ATGGCCACCACCGTCGTATCCGCCCCCGGTAAGGTCCTTCTCGCAGGAGGCTACCTAGTCCTCGACCCTGCATACTCGGGCGTCGTCGTCTCGACCAGCGCACGTTTCTACACCGCCGTCAGATGCGAGGCCGCCACCGTCGCTCGAGCACAGGCCAATCGCCCGATTCAGATCCGCGTGCGATCGCCCCAGTTTGTGGACGCGACTTGGGTCTACTCCGTTCACTTTGACCACAACGCCGTCCGCATCGAGCACGACAACACATCCGCTCCGTCGACGAACAACAAGTTTGTGCGCCTTGCTCTTGAACGCACGCTTGTGCTCGCGCTCGAGGCCCGCGGTGCAGGTGCTTTGCAGAATGCTCTTTCCTACGGTCTCGACATCACAATTGTCGGCGAT…
g9620.t1	ATGTTTGCTGCTGCACGCATCGGACGAACGAGCGCGGCAACGCGCTCGTTCACGCGTTCGCTTGCGTCTCTGATACACACTCCACCATCAAGGAAGAGCCCTACAGCGGTCGTCATGCTGAATATGGGTGGGCCATCCACCGTCTCCGAGACACACGACTTCCTCAAAAACCTCTTCTCGGACGCTGACCTCATCCCGCTGCCATTCCAGTCCATCCTCGCGCCGATCATCGCCAAGCGGCGCACACCGAAAATCGAGCAGCAGTACACCGACATCGGCGGGGGCTCTCCCATCCTGCGCTACACGAACATCCAGGGCGAGCGCATGGCCGCACTCCTCGACGAGCTGAGCCCCGCGACCGCACCGCACAAACACTACGTCGCGTTCCGGTACGCGAAG…
g9621.t1	ATGGTTTTTTATACTTTTGGTGCCCCCCGCATCTTCCGCCGCTTAGACACGAAGTACGCTTCCGTCTGCACTGCAAGTCCTGAAGTGCGAGCGTTCGACTACGGCTCAGACCTCAGGTTTCCAAACGGCATGGAGTGGCGAATTCCGCTGCTCAAGATTGTCCAGGACCCGCCTTACATGATGCTGCAGATTATGCTGCGACGAGACAATCTCATCTCGGACACGTTGTTGAAAAAGATTGCCAATATCAAGTATGGTAACGGGACACGTATGAACCTCCAGGTCATCCACACGACTAAAGAGACATTCTTCGTGGACTTTGAAAGTCCTCACAACCACATATGTGTCGATGACGGATTCATCCTCCCTTGCAGAATCATTCTGCGCTCCGCGACGACC…
g9622.t1	ATGCTTATGACTGCGCTCGTGTCCTGTCTGCTCCTCTTGGGTGCTAGGGCTGCCAGCAGCGCGACCTCTGCTGATCCATCCTCCATCGCATCGAAGTACTCGCTTACAACCAGCACGTCTCTGCCATTTCCGTCCGCGACGCTCGCCTCCTCAGCCGCTCAGTCTTTTATGGCGTCGTCTTGGTCTCTGAGCAAAGGCCACATCCAAGACGGTGGCTCTGACCTCGCCTTTGTCGCGGACCCGTTCGCGAACTCATCTGAATCTACTTCGCCCGCTTCTGCCTCCAACACGTCGGTTCTGCAGGTCACATATCCCTCTGGCAGCTACTCTCACGACACCGGCGGCGCACAGTTCTATACGCTCTGGAACTCCTCCAACGCATCCACCACCTACTTCCAC…
g9623.t1	ATGTCTCAAGATCTCGAGCCCATCGTGCGCATTCGCGAGCTGAAGAGGGACCGTGTCAATTTTGTCCTCGAGAATGTTGACCTTGCATTCGCCAACTCCTTTCGCCGTGTCATGATGGCAGACATTCCGACAGTCGCCATTGACATTGTCGAGGTCGAGACAAACACCTCCGTGCTGCCGGATGAGTTCATCGCACACCGACTCGGCATGGTCCCACTTCACAGCCATAATTGCGACGAGGGCATGCGATATACACGAGATTGCACATGTCTTGGATGGTGTCAGTTCTGCGCTGTTGAGCTCTCTCTCGACGTCGCATGCAATGAGTCGGTCACTATGGACGTCACGAGTGCACATCTTGATCTTATAGGGCCACGGCCAGGTGGACAAAATTGGAAC…
g9624.t1	ATGACTAGCTTACGGGACTTCCAGAACGAAATCGACGTGATTCACCACCAGGAGGTTGCCCGGCAAAGGAACCAACTCGCTGCTGAGAGAGCGAAAGAATTTGGCGCGAAGTTACCGACTGTCAAACTCCTAGCTACTGCTTCCGCAGGCACGACTGAGAGCACTGGCATTACCGACGCGCTCAAGACACAAGCTCTAGTTTCGCAGCCCGATTTTTCGGACATAGATGATGAATTACAGATGCTCTTGCTCTCGCCCGTGCCTGCAGACCACGACCGAGCACGAGATGTAATTGCCTCTCTGTTAACACAACGGAGGGGGGAGTACCTCTTACGATTAGGAGCTCATCCTCCTCATGGCAAGCTATTCTTGAGCGGAGCATCTGCGACCAGCGACCAG…
g9625.t1	ATGTTTGGTGACGAACCAGAGGAGGGACCGCCGATACCTCCGTCGATATTTGGCACCGTGCCCGGTCAACTCGACACCTCGCAACCCACGCGTCTACATCGCGTCCCCGGTTCAACATTCTCATTCGCATCTTTCAACTCGTACACCGCTTCATCGCGTGGTGACATTCCAGACCTGAACAAGCTGTCTCTTCACGATGAGTCATGTCGTCCTAAGCGCATCGTGATCGAGACTCTTCCGAACGGTCAGAGTACCTGGAGATTCGTACCACGCGCGCGTCTCGGACAGGGCATGGAGGACGAGGGACCCTGGCCGAGAGTCATCAGAATCTGCGGAGAGCTGGTTCATTGCTCGCAAGAACAATGGGAAATCTATAAACTGGATCCAATTTATGATTGT…
g9626.t1	ATGCCAGATACCCAGACTTCATATGAACCTGTAGCACGCGACCCTGCCGAACAAAGCGCAGCTCATCCTGACCTGAAACCACCACGCCTTGCATATCGCGCACCTATCAGGGTACTCTTATTTGCTGCAACCTTCTGCTTGGTCGCCCTAGCTGTATACAAGGCGAATCGCTGGTCCGTGGACCTCGCAATTACATCCGAGCATACGTCTGGAACGACGGTGCAGGAGGAAGCAACGGAAATCACTGGCAAACCCAAGCCTGAGAACGAGAGCGAGATGCCGAAGCATGGGAAATATAGCGTCGGATACTTTGTCAACTGGGGAATTTATGGGAGGAAGTTTCCTCCTTCACTGATACCAGCGGAGAACTTGACTCATATTCTGTACGCCTTCGCCAAT…
g9627.t1	ATGTCCGTAAGGCCGCGTCGCGCGCTGCCCACGCCCCCCGGGCCTCTTCCACTGGAATACCAAGCTTACTACGTCCCGCGAGAGGTCCCTCCAGGTGGTCTCCCCGATCTGTATTCTTTCGGTAATCCGTACAACTCACCTTATCCGTACCCTCCGTTCGCGCCTCAAACAGTAACGAGTAATGACGATCAGCCCACCAGCCTGAGGGGTGGTACATTGCTACATAAAGGCTTCTACGATTTACTTGCATTGATTCCTACACCGTCTCCATCACGATTATTCTGGCGCGACGATCCCGAGCCAATAGCAGGACCGAAATATGAGGACTTAATCTCGAATATACCTGAAAGGGCAAGCCCACCGGTATCTTCTGCGCCTGCAAAGAAAGGGCGAAGAATC…
g9628.t1	ATGTCGCATCCACAGGACGATCACTTCTCTTACGGCTGCTTCTCGAGAACACCTCGCCGCAGTACTCCGACCGGAGGTAACGCCAACACCCCCCGTCGCGGCCATGGAATCTTTAACCTAGGACAGGGTGGGCGAACTGTGCTCCCTCCTCTTCATCTACCGTTTCGAGCCTCACGTTCTCCAGTTCCTGACCTCTCGTTTTCCTCTAACCAATATCCTCAGCAAGAACCCACGCAAGCTCGTGCTGACTATACTGCAGCAGCGTTCAACCAAGCGGGCTGGTCCATAAATCCACAGGCTGCGCAGCAACAACCGACAGCATATGCAACCGATCCTAGATATCCTGCTGCGCAACAGCCGTTTGCCGCATATCCTGCCAGGGGGCAGGCTCATGCCGGC…
g9629.t1	ATGCATAAGGCGGAAGAAGCAGAAGGAAAAGAAGCTGGAATACAAAAGGAGGAAAAGGAAGAGACTCCATACAAGGGACAAGAACTTCTCTCAGCCATGCCGCTCATCCGTCTCGTTCCGGTGCCTAACGAGATCGCTGGTTCGGGGAATGACTGTTTGGGCAGGCATCAATTCGAGGAAGAGAAGTCCAGCATGGGAACTGTCAGCAAGAAGTCGAAGTGA
g9630.t1	ATGTCGCCTGTCGCCGTCTCTCCAGCTCTCGAATCTCACTTTACTCCTGTCTTGGATGCACTTCGCACAGCCCCTACAGCACCAGATGCAAAGGCCGCCGCTGACCGCCTTGCCCGGGAGATATCCAAAGCTGGTCTCGAAACATTGAGCGATGCCAATATATTGTCCACACTTCACGCATTCGCCACAAATAAAAAGTCCGGTTACGAGCGCGAATCTGCTGCTGTCGCCTTTCAGTCGATGTGCACTATCATTGGTGCCCCCGTTGCACCATTGCTCCTGCCTTCCCTACCCACTCTCTTCGACCTATACATGGACAAGGGAGATGTGGTTCGTTCTGCAGCAAGCGCCGCCGTCAAAGGCATCCTGAAGCTGTACCCACCAGAGTCTACCCGAGTA…
g9631.t1	ATGTCATCTCGCAAACCATCCGACTCCAGAGAAGCCGAGCGGAGGCCTACTCTGCCTCCTATCCGCGAGCTCTTCGGCTCGGAGCTTTCGCGAGGCGTGCCGGGGGCCAGCAGCGACGCGACTCGTCCTCTGCCCAACACCCTCCTGCCGCCATATCCGTATAGCGTGCCGCCGCCACAATCCACTCAGAGGCAGCCCGTGCCTGGACAGGCGTCTGCCCCAATGTACGCGCCCCAGAGTACCATCGCCACCGGAAAGTTCCCGTATGGCGCGTCTCAGCAGTACCACCAGTCCGTCCCCATGGCTGGCTCCAGCAGCATGGGAACCGTCGGTGAGCTGCCTGCTGGCGATAGAGCCTCCAAATACGAATGCAGCTACTGTGGGAAGGGCTTCACGCGC…
g9632.t1	ATGTCGAGCTCTGTGTCGGTCTCCCAGGCGTCGTCGTCTGATACGCCCGAGGGAGGTCCCGTGGAGAGGTCGATCCGGGAAAAGCTCACTTGCTTGCTCAGCCCGTCTGAGCTGAGCATTACCAATGACTCCTGGCAGCATCGCCATCATGCCGCCATGAGAGCTCAAGGTGGCTCAACCGGGGAAACACACTTTTCCGTCCAGGTCGTTTCAGAGGAGTTCCGGGGCAAGACGACGATGCAGAGGCATCGCATGATCTACGCAGCCCTCTCGGAACAGTTGTCTCAGGGACTGCATGCGCTATCATTGAAGACAAAGACCCTGAAGAACACGAGAAGGCGGGGGCGTCATGACCATATGATTGATTCGTGCCACGAGTGGTCACGTTCGCTAGTGGGC…
g9633.t1	ATGGGCCAGCTCCTGATGGCGAGCATTGACACGCTTTGCCGAGGGCTAACACGTGTTGTATTGCGTTCCGAGGCAGGCAAGGAACTATCGGCAACGCCCGGCATTTGGCACAAGTTTAGCGCTCGGCGCTCAGCTGAGCACTCATCTCGTTCGGACCACGAAGTGGATTTATCGGAGCAGAGCTGTGCGGAAGAAACATAA
g9634.t1	ATGTCAGGCTCCTGGCTCATCGTAAAGACGCCCTACTACTCCGCCTATCAGTATTCGGGCGGAGCAGTCGGCGTCGTGCTCGAACCTAGGGCGACCGATGCCGATCCCCACAACATACCGCCCCAAACCACGCGCGAGCCCGACGCAGAAGGAAAGGTGTGGTATTACGAACGTGAGAACAAGGAGAACGATAAAGACTGGAGGAAGAAGCTCGGCGAGGTGATTGCGAGACAGGTGGTGGAACAGGATGTGAAGAGACAAGGGGATCAATGGAGTGGTAATCCAAAAACCTCTATCCTGTTCGAATTTCCTGTTGGGTATACCCTCTGGGTTCATTACACGCAAGATCGACATGACCCCAGGCACGACACATACTTGTACGGTTCTCGTACCGTAAAC…
g9635.t1	ATGGTCGTCGCAAACACATCTCTCGACTGTGACGACGTCGAGCGGGATATGCCCGTTCACCAACGAGGCCTGGTCGACACATGCTTCGAGGAAGGGCAATACGAGGCAGGGATCGCCGTGTTGGAGCAACTGCGGTCTCCGAAGTACAGGCCATCTGGACCGCATGTCCGTCAACTCGTGTACATAGCATTACGCCCTCCCCCGCCCGCAGAGGACGCAAACACCGCATCGCACCCCAAACTGGAGTCCGGCCAGCCGAGCAGGATGCACGCTTCCCTCGCGCCTTCATCGGCTGCGAGCGATGCCGCGCTCAGGCTCCTTCATGCGTTCGCGGGCACGAATACGCCCGTCGCCCTGTTCCATGCTCTTCCGCAGTACGAGACGATCGGCCGTGCAGGG…
g9636.t1	ATGATGCTCCTGCGGATTGCTGCAGCTGCGTCACTGGTATTCCAGGGCGTTCTCGTGTCAATTGCCAGGGAGACAGTCGAAGATGCAGCTATTTTTGCTAGGCGGTTGGTCGACCTGTCTGCAACTAGCATAGGAACGATGGCTACTGTCTACCCAGCCGAACATGCAGCGCTAGCAGGAGAGCCTTTCTCCTTGCAGGAATACTATGCCAGTTGCCACAACAATGGCTCCTTGACACTGCTGTTCATGCCGATCTCCCGGCATAGCCAGAATATATTGGCATCGCCCCACCGCTCAGCGTCCATCTCTGTCACAGGGGAGCATCCAGATGCCAGCCGTGCCCGGGTTGCCCTGGTCGGCAATGTGACCATCTTCAAGGACATCAACACGGCCCCTGAC…
g9637.t1	ATGATTAAGCTGCTCGATAGCGGCGATATTCTGGAGGAAGTGAACCAGAAGGAGAAAACACGGCGCAAGCCGTTGCCTGCTACGTATGAGCCGGATAAGCGCACATCAGCGTGGTTGAAGCTTAAGAAGGACTATGTCACTGGCCTTGGAGATAGCCTCGATCTCGTACCTATCGGTGCCTGGCATGGCAACGGCCGGAAGGCGCAGTGGTGGAGCCCAATATTGCTTGCCGTGTGGGATCCTGATGCCGGCAAGCTGGTAGCTGTCTGCAAATGCATGTCAGGCTTTACCGATGTGTTCTATAAGAGTTTGTCAGAGCGCTACCCGGAGAATTCTGATACTTGTTCTCCAGAGCCATTGTGGGAACCAGAGTGCGAGACCGGAGGCCTGAGACCAGAA…
g9638.t1	ATGTCCAAACGCGGCTCAGGATCAGCACCGAATTCCCCATCGAAAAAGAGACCAAAGATCACACCCGGTCAGCCCAGTCTCCTCAGCTACTTCGGCACCCAGCCATCGCCATCGCCTTCTAGTCCACGGAAGGGACGGGTTTCCGTATCTCCTGCGGCGCCGTCTGCGAATACGAACAAGCAGCCATCCGACGATCACGCTCGCGGAACTAATTCTGCAGGTCTTGATGACGAATTGTATGCTTGGAAGCTGGCAGAACGCGACGGTCTTGATGCCGATACACTGAAGAAGCTCGAGGAAGATGCCAGTGCATCGAAGAAGCGCGAGGAGACTGCCGGCAAAGCGGGACCGTCGACGGCGATTTCCACAAATCCTGTCGACATTATTGATGTCGACTCA…
g9639.t1	ATGACCAATAATTACTTCAAGACGAGCTATCGTCGATCCCACAGCGTTTCACAAGCTGGGACATGTTTCAGCAAGCGCAGCTTCGGATACCTCGTCGCGCTCACCTGGTGCCTCTTCAGTGCGTCCTTTCTCGTGAACGTCTTGCCACAGCCGCCATTGCAGAGGAATGGTTTTTCACCGGTGAGAACGGCCGTTGTGGCGATGCCGGATATTATGAATGCCGGGGCGGTGACGCTGGTGTACCATAAGGAGCGGGCAGACCGTGAGAGTGTGTCTGAGCGTGCAGATACGAAGGAGCCCGTGTGGTCATCGCCGCCTGCGCTATCGGCATGCCGTGTGCTAGTTCCTGATTCACGGGGGCCGATGGTCTGTCACTCCTACTGCTACGTGCGTGAGGCG…
g9640.t1	ATGTCTTCGTCTCTTTCGCGGTCTTCGACCCACTCGCGGGTCTCGCTCTCGTCGCTAACTCCCAACAACTTAGGGACAGTCCGAAAGCTCAACTCGGTGCTGTTCCCCATCAAGTACAGCGAAAAGTTTTATCAAGATATCATCCTCCCAGAAGCAGAAGACTTTTGCAAACTCATCTATTATAATGATATCCCCGTGGGCACCATCTGTTGTAGATTGGAGACCGTAGATGGACAGACGAGGCTGTACTTGATGACGATGGGCGTTCTGGCCCCGTACAGATCTAGGGGCCTCGGCTCTTTCAGCTTACAGCAGATCATCGATGCGGCAGCTGCACACACCAAACCAAAGATCAAGGCGATATACCTACACGTGCAAGTTTCGAATATGGCTGCTAAG…
g9641.t1	ATGCTGCTCGCATCCACTTCTCTCATCTTACTGGGACTTGTGTTGACACCGGTGGCAGCCGCTCTGGAGGTCGTTGGGAGCCCGTATAGACTGCTTCTGACCTCTCGTCAAGTACCCAGAGGTGAAGTTGCTCGGTCGCGGAAGCGATCCTTGTCTGCCTTTGGCATCCCCCTTGCTGAGGAGTTCAATGGCACTGATTTACAGTGGTTTGGAAATATTTCAGTCGGGACTCCGCCGCAGACGATTCCTGTAGTGTTTGACACGGGAAGTTCGACGTTGGAATTCGCCAGTACGGAATGCGGTGCCGCATGCGCGAACCAGATTAAGTTTGACCCTAGTCTGAGCTCTACGTATGTCGGATCCAACGACACTTTCGAGATAGCTTTCGCGACTGGTGGA…
g9642.t1	ATGCATGCCATATCCCATCGTCTGCCTCATCGCGGCCCTACCGCAACGCGCGCCAGGGCCCGCTGGCAGCCGTACTCCTCGGTCACGTTACCAAACACCTTACCCACCCCTTCGCGCTCCCCCACGATACCTTATCTACCTACCCCAGCCTCATCCGTCACCTCATCGCCTCCAACCGTCAACGTCAACCCACCCTCTGATGCCGAACGCTGCAAGCTTCTCCCATCTCTGCGACCCCTCCGAGTTGAGTCTGCGCGCGATGCGCAAAAGGCTAGATATGTGACCCGACTCATCGACGTTGCTATCCGCGCATCACAAATGCGCGAACATATCGATTGTTCTGGAGATAAATCCATTAACTTTATCGCCATTTTTATCTCAACTGCCGATGCTCACTGA
g9643.t1	ATGACAGATGTGTTGTCCTCATCTTTCTCAATATTTGGCAATCAATATACATTATGCTGTCCACGTTGCATGTGCATAGCACGCCGCGCACTGCAGATATATCCAACTTTTCAATCTAGCCTGAGCTTATCTGCAGACGTAACAATCATAGCAACTTCTGGATGCGCCCAATCCACGGAGTGGGTGCATTTGAAGCTGCGATTGATCAACGTAGGGAATGTGCTACGCCGTAGACACCTCCAGATGTAA
g9643.t2	ATGACAGATGTGTTGTCCTCATCTTTCTCAATATTTGGCAATCAATATACATTATGCTGTCCACGTTGCATGTGCATAGCACGCCGCGCACTGCAGATATATCCAACTTTTCAATCTAGCCTGAGCTTATCTGCAGACAATCATAGCAACTTCTGGATGCGCCCAATCCACGGAGTGGGTGCATTTGAAGCTGCGATTGATCAACGTAGGGAATGTGCTACGCCGTAG
g9644.t1	ATGGATCAGACGACCGGTCCTCTTCCCCAGGAGAGCCTTTCCCATACCTTCGGCGTCATGTCCGACACCTTACACTACTCGTCGCCCAGCAACTACGTCTCGCCCGCTTATTTCCCCCAGTCCCATCCTTCTACGCACATGCACGCTATGACGACCTCTCCACGTCCAGAAAGTGGTGCACAAAGGAAGCGCCCAAAATATACCCGTAGCAAGACAGGATGTCTGACGTGCAGGGCGAAGAAGATAAAGTGCGATGAGGCGAAGCCCAATTGCGTGCGATGCGTTCATGGTCAACGAGAGTGCACGTGGCCCGAGGGCGTGCCCGCTCGAAAGAAGCCTACCTCGAAGAGGGAACCTGCGGCAGACATGAACCTTGATATCAGACCGTCGACAGCTGGA…
g9645.t1	ATGTCCAGCCACGCCGAGTCTGCCGTTCGTCCAGAGCCCGATAAAGTACTCCAAGATATTGCGGACTACGTTCACAACTACAAGATCGAGTCGGATTTAGCATTTGAGACCGCAAGGCTCTGCTTGATTGACACGATCGGGTGTGGACTGGAGGGCCTTCGATTTGAAGAATGTGCGAGGTTGATGGGTCCTGTGGTCGAAGGCACGATTGTCCCGAACGGCACACGAGTCCCTGGTACCAGATATCAGGTCGATCCTATCCGCGGTGCGTTCAACATCGGCACCCAGATCCGCTGGCTCGACTTCAATGACTGCTTCCTTGCTGCGGAATGGGGTCACCCATCGGACAATCTTGGTGCCATCCTCGCCGTCGCCGACCACCTTGCGCGCAAGGGGGAG…
g9646.t1	ATGGCCAACGTCACACGGACACACCAGGCTGCGGTGCACTCCATTTACGAAACTGCAGACACATCAAATCGCCGTAAACGACGTAAGGTCACTCTTCCTGAGCCGACAGAGGAGCCTGTTCAGGCCCAGATGCTCAGAACGATGATGGACAGCATTCCGTTGAAGAGTTGGCCGCTGACGCTGCACGCTGCGTCGTTCATTCGACCGCCGAAGCACTCAGACCGCAACACGTTGAATCGCGCGAAGCAATTCCGCGTTGGCTCCACGACTTCGACCACGCACCAGGCGCTGATGTTCATCACGATTTTGAACAAGCTCTCGTGGGGACACCGGCAGCTTTTCCGTTCATCACAGCATGTTCTGCTCTCCTCCCAGACCCTCGGTGAACTATCTGACGTG…
g9646.t2	ATGAGTCTGCTTGGGCAAGGTCAGGCCCATGAATCGCATCTCGGGCCCGCTTCCGAGGGCATCAGCATCGCCAATTTCCTTCACTCGGCGGAAGAATTGCATGCGGAACATCCTCATTCGCAACTACCCAGCCCTGGGGTAGCTCCCTCGAGTGCCACGCAGCACCTCTCTGCGGACCAGGCCGCGGTAGCCGCAGAATGTAGTGTCGACGATTTGCGAGATTCCCTGAATGCTGTTCTCATTGATCCAAGGCTCATGGCCAACGTCACACGGACACACCAGGCTGCGGTGCACTCCATTTACGAAACTGCAGACACATCAAATCGCCGTAAACGACGTAAGGTCACTCTTCCTGAGCCGACAGAGGAGCCTGTTCAGGCCCAGATGCTCAGAACGATG…
g9647.t1	ATGTCCGAGAGATTTTACATGATCGCTGTCCACGGTGGTGCCGGCGTGCATCCCAGATCTACAGAGGCAGAAGTGAAAAGATCTCTGAAGCTGGCTTGTCGGAACGCGCTGTTGAAGCTTCAGGAAGGAAGGTCCTCCCTTGATGCAGTAGAAGTGGCCATAACTGCCTTGGAAGATGCGGAGTGTCTCAATGCAGGATATGGGTCGAACTTGACGATAGATGGTAAGGTTGAATGCGACGCATCCATCATGGACGGCAGCACTGGAAACTACGGCAGTGTCGGTGCAATTTCTGGTTTCCCGCATCCCATTGAAGTAGCGCGAGCGGTCCTTGAGTATTCCTCTGCACCTGATCCCCTTGGCCGGATAGCGCCAATGATACTGGTTGGCGACGGAGCG…
g9648.t1	ATGCCACATCATATTGCTGTTCTTCCGGAAGGCGTGATCTCTACATTGGTGGATCAATTGATTGCTTGTAATGGAGGGTCTGGAGCGAGCGAGCGACGTTTTCTGACGCTACCGCATCCACGCACAGGTCTTCCGACTCTATTCTTGCCCGTTCACTCCGAGAATAGCGCGAAGGACGAGGTTCTCGAAGTGCAAGCAATCTCACCCTCGAATCCGCGCTCATGGTTTATGCCGGAAGGTGAGGTGGTAGATGATGGAAAGCTGCTCCTGTTGACTCCCATTGACCCTTCATTCCTGTTAATATCTGTGCTCCAATCCACTCAACCGACGGACGGGTCGTCTGGCAATTATCGGTCACTGGACGACCTCTTCGAGGATGCCGCCACAAAAATAGCGGAG…
g9649.t1	ATGGAAAAGACATCGACGTTGGAAGGGCGAGACATGAAGCAATACGTGGAGCGTGGCGTTCAGACCGAGCCGACTTTCAGCTCCTATCTGACCGGACCATCATCCTTGATCCACAACGATCCGCTCAAGGACGATGTCCCACTGTCTCCAGGAAAGGTTCCGTCCTCATCTCCACATTGCTCTCCGGAATCGGCACAATCCGAGGGCGAGTATAGCCTCCTGCTCGAAGACCACCTGGACATGTTCAGCACAACTCGCTCGACTCCGGCTGCCGTACGCACATTACAAGACAAGTTATCGATTGGCAGATATCCACACCCAAGCTCTCACAAGCCTCCGGCCCTAAGAATTGTGTCACTACCAGAGACTGTACCCGAGTATTCCGCGAAGGCAGCCATG…
g9650.t1	ATGCACTCCCTTCATCCGAGCCCGGCGCGGCCCCTCGGCCCTCGCAACATACAGCGTGCGGCGTCGCCCTCCCAGTTCGCCCTCCCCGAGGTCGCTCCCCTCAACATACGCAAGCCCAAGCTCAAGCTGCCACAGATCGACTTCGACAAGGTTGAGGGCGGTGCCTTCAACGGAGGGTATACTGGCGGCTCTCAAACTGTCTCACTTTCGTCGCATGCGGGCACTAATACCGACTCGCCCGGCGAGCGCACCGTCCGGCCTGACCAGACCATCTCTCCGCAGGCCCGCCCACCAAGCGGCATCGTCTCCATAGAGAACATCCGCCGAACGGTCGAAGAATTCGAGCACTACACTGATGACAACTTCGAGGAGCTCAGCCGCCTCGGTGAGGGGGCAGGC…
g9651.t1	ATGGCTTCAGCTTCCGCAACTGGAAAGCTTTCCCCACCAGCAGCTCTGGATGAGGAGGGGAAGGCCATCAACCCCCACATTCCTCAGTACATCGCACAGGCACCATGGTACCTCGACACAGGTGCACCCTCCCTCAGCCATCAGCGTATGCCAGAGTACGACCGCTCAGCGGACAAGCTCGACAACTGGTACGACAGGGGAGTTAAGGCGGGACCTGCGGCAAAGAAATATCGCAAGGGCGCATGCGAGAACTGTGGTGCGATGACGCATAAGCGGGCGGACTGCCTCGAGCGGCCACGGCGGCGCGGCGCAAGATACACGAACAAGGACATCGCGCAGGATGAGGTGATCCAGGATGTCGCCTCGGGCTACGATGCGAAGCGTGATCGGTGGAATGGG…
g9652.t1	ATGGAAATAACAACCACACTCCCACTTATCCTTGCGCTCGGTGCGCGCATCCTCCTCAACTCGCTCGTCTCCAGCCCCGACGACTCGCCGCCCTCCACGCCAGACTTCCTCCTCACCGGCCTCTTCCAAGGCGTTCTTCTCTACGCCGCGCTCACGCATCTCTTCGTGCTCGCGATCCCGGTCGGATTCGGTATCGCCGCGAAGCTCACCCTCGACTTTTCGCGCACGTATGATGCGACGCAGTGCGTGTGCACGCTGCTCGGCGTTGCCCTCGGAGTCGTCTTCTCGGACGTGCTCGCGCGCATCTTTGAAGACGGCACGCCAAGGGACGGCGCACGGGCGGGCGCAGCGACGGTGCATGTGCGCGATGCGCCAGATACCAGTAGACGACTCCGTCTC…
g9653.t1	ATGAAGAATCGTGCGATCAAGGACGAAGATGATTCCGGATACGAAGATGAACCGGAGGAAGACGACAATGACGATGAGGACGCGTCGTATGCAGACGAAGAGTACGGTACCATCAAGAAAAAGGTGCCGAAGAAGAAGAAACAACCGTCAAAGCCGAGAGTGGTGTCCCGTCCTTCCGGCTCGGATTCGGATTCGGATTATGGCTCTCGATCGAAGAAAAAGAAGAAATCCCGCTCATCTCGCGAAGAGTTGCGCGTCTCCAGCCGAGCGGGTAGAGTCCCCAACTATGTGGACGACGTGCAAGACTTCGAGCAGTTTGACGAAGAGGAGATTGACACTGGAACCTATGTTGACTCCAACGCTGAGCCTTTGCACGAGATTGAAGCAGTCCTTGGGCAC…
g9654.t1	ATGAGGCCCTCATTTCTCTCTGGGTCTTTGCTGCTATACCTCTGCTTGCTCATTGATGATTGGGCTGTGAGTGCAGTGAGAGTGCCGGTGGCCGGAAGGCGTGTCGATCGTGGAAATGGGTGGAGGGCGATGGGGGGCTTTGGGGGCTTGGGGCGCAGGGCAAGTATGTCCTCTGAAGGAGCACTGGACTTGAAGGACGCGGGGGACCTCAATTACTATACCAACGTCACGCTGGGAGGACAAACGTTCCAGGTTTTAATCGACACGGGCAGTGCGGACTTGTGGGTGGCAGGGAATGTACCTAGCACGCAGAGCACAGGAAAGACCGCTACGATAGACTATGCGATTGGGTCGGCGGACGGGCCCGTTATGACGGCTCCTCTCCAGTTTGATGAATAT…
g9655.t1	ATGGCCAACACTCCTCACGGTGGCATCCTGAAGGACCTCGTCGCTCGGGATGAGCACCTTCACGAAAATCTCAAAGCCGAGGCTCATTCACTCCCTGACATTGTTCTTACGGAGCGTCAACTTTGTGACCTGGAATTGATCCTGAACGGAGGTTTCAGTCCTTTGGAGGGTTTCATGAACGAGGCAGACTACAAGAGTGTCGTTGACACATTACGTCTGGCAGACGGAACTCTCTTCCCTATGCCCATCACTCTGGATGTGTCTCGTGAGGACATTGACCAGCTCTCTGTAACTGCCGGTTCCCGCCTTGCGCTGCGAGACCCCCGTGACGATCAGGCTTTGGCAATCATAACCGTTGAGGACGTGTATCGGCCCGACCAGGTAAAAGAGGCCATCAAG…
g9656.t1	ATGCAAAGTGAGACCATACCATGGTCATCTTCTCTCGGTTATACCGCGCGAACAGATCCTCCTCTACTCACTTCCCCCATCAATATTGCTTCATCGTCCCAAGCCACGTCCGCGATCACATCCTGGTTGACGGAAGCTGCATATTCGACCACAGCGTCGGCCACGGCTTTCGCAAAAGATGCGCTGCTAGTAGGCGACACCGAAGAATTCCCCCGTCAGACATCCTCCAGGCAATCCATGCACACGGACGATATGCAACCTTCCTCTGCTCAGACGGACAAATCTATATCTTCGGCTGAAACATTTCAGCCTTTATCATTCTCAGCATTGCAATGGGATTTTCCATCGTCATCCACGGTTTTGCGAGAGGCTTCCGGCTCTCTCTTCGAAGCAGTGCAG…
g9657.t1	ATGGATCCTGTCCAGCGAGGCATTGTCAGGGCTTCTAACGAGAAAAAGTCTGACCGTGGAGAAGCGTCAGAACCAACACAGCCGCCGCCGAACGCCCAAGCTACTGTAGGCAGTATCAAGACAGAAGATGATCACGACCGTGCCATCAAGACAGAAGATGATTATGACCGTGCCATCGTAGGCGGTATCAAGACAGAAGATGATCATAACGGAGGATTTACAAAACAAGAAGAGCAGCCGCAGGGTTGCGATGCCGCCCCAGACGCGGTTGAGGCAACAAACAACAACGAAGGGGAGAATGGTGAAGGTGCGAGGACACCGACTGAGCAGCCGGAGGAGCAGGAGGAGCAGCCGGAGGAGCAGCCGGAGGAGCAGCCGGAGGAGCATCCCGATGTGTGT…
g9658.t1	ATGACCTCCGCTTCCCCCTCTTCATCGACGGCTCCTCTGTTACCAGCCCATGGTACTCCTTTGAACAATATATCAACAACGCGCATCACTACCGGCGAGGATGATGGTATCCTCGATCCCTGTGTTGGAGATCAGATGACTCTGGGCCCTGTACCAGGAAAGGATTCCGACGGCCAGCAGGACTATCCTTTCACCTTGCTCGAGACTTTGGCTGAATTTAGAGATATGCTGAATCAGAAGCATGTCGTGGCAGCAGAGCATGGTGCTCTGGTATTCGAGTCGCCCCCGAGCATTACTTCGATTCCACTGGCTTTCCAGCCTCACCACGTCGGGAAAAGAGAAGTCAACCGAGGCCAATTCGCGCTCGCGTACCACCATGTCGCTAACTCTGCATTACTG…
g9659.t1	ATGGACAAGCCAGCACTGTTGCTGCATCTTTTGCCGCGTCTTGTGGTCTATGAACTGCTCACGGGAGAGGATGGGAAGCAGACGGTTGGGTTCAGCTGGTTCGCAGGAGGTGAGTACGCTGAGAAGGCCACCGAGGGCGGGCTAGAGCTCCACAGCGACTTGTCCATTGTGAAAGTCTCCGTGAAGGACCTGCCGGCCCTGGACAGTGATTCAATAACACTATCCTGGAAACCAGAGCGGCAGACGGAACTGTGTCTTATTACGACTGTTGCGCAGGTGGACATGTCCAACCTCGAGAGCATGGCTAGGCCGGTTGCTGAAGCGGATGTAGTCATCAGGTTCATTCATAAGTGA
g9660.t1	ATGTCGTCGCCGTCGCTGGAAGAATTCAACGGTATCAAGTTGGACGTACGTTGGCGCGATCCGAATGGGGACTTGATCCTCGAGGTGGGAGACTTGGGCTTCCGCCTCAAGAGCAGTATCCTAGCCGGGAGATGTTCCGTCATAGATGAGCATCTGAATGGCGCGGGAGGCAGAGGGCTTGGTGGGGAAGGACTCGAATCGGATGAAGAACTCGGATCGGATGAAGATGGGGACGGAGCTGGCTCAGACAAAGATGATGAAGGAGAGGGACTGTCAGGAGATCAAAAGGAGGGTCCGACGATATTATCCTTTCCGGAACTTCGACAGGAAGATATAAGATACTTCCTGGATATCATGGAGAGAACCTATGGCGGAAAAGTGGTCGACATCGCAGAGCCC…
g9661.t1	ATGCCCTCTTTCAAGCTCGATCAGCAAGAGCTGCTGGAAAGGCTCGAGAGTCTGTTTCAAACCGCTGCATCTCAAAACCATGATGAGCTCCTCAGTCAGCTTGATCCGGCAGGACAGATCCTTCTACCATCACGTCTCATCCGACCTTTGTTGTCAGAGGTCATGCGCAATGGCTTTGATTATCTTCACTCTGAGCTCGTGGACAAGTTACTGGACGACGTACTACCACCACATGATACGGCGGCTCTCGAGAGTGCTGAATCTTTGCTGACACGCTTGCTTGTCAAATGGAATGCCTGCGAGAGCTGTTTGGAAGACCAGTCCATGCGTTCTGCAGACAGTTTCGTCGCATCGTCACCTTGGGCGAGCGAGGTTCACGACAGCAGCGACGAATGCCGG…
g9662.t1	ATGATTATACTTGACGACACAGACGATCCACACAACTCCGACAAACTCTCGGACGACTCCCGCTCAGTGGTCCGCCCCTCAACACCCACACCCTCCCTCCCTAGCTACGAATTCTCCCAAGCGCTCAATCTCCCCCGGGACACCACTCTTGAGCAAGCCGTTGAAGAGCCGGTTGAGTCAGAACGTCTGACATGGTGGCAGAGGTACTCCAAGGCCCGCTTCCGACGTGCGCTCCTGTATGCGCTAGTGGTATACTTCTTCCTCACCGTTACCGTCGGCGTGCCTGTCATCGTTATAAAGCTGCGACAACGATCAAGCCAACATCAGAAGGTCTTCCCGCCTGGGCCGGCTGCCTCCGATTCCGTCAGTTTCATTGTGGGCGGAAGCGAGTCGTTTTCT…
g9663.t1	ATGCTGCGTCGACGTCTTCACGCCCTCTCCATCGTCTTCCTGACCTATTCATTCGTTACCTATGCTACCCAGTCGCACCCATTCCTGTCTGATACCCTCGTCCAAGGGGACAAAGTCCAGAATGTTATGAAACATCAGCCAGTGAAGAAGCCAATTTGTGATCAATACCTAACAGGTCCAATCGAGACAACGCTTTGCAACTACGAGAATGTAGAGAGCTATTTCCGCGTTGACCTCTATCGCGACTGTCCCTTCTGGGAAGAGGACGGAACCTGCGCGAACAGGGAGTGTGGAATAACCACAGTCGATGAAAGCGAGATACCAGAAAAGTGGCGGGCAGCCTCATTGAGCAAGGTGGAGATGCCTCCGGATGACCAGAGGACGCTACTACCTGGTTGC…
g9664.t1	ATGGACGAGGACACCATTTCGATATCATTGGGACCCTCTGACGAGGAAGAATTTATTGCGAGGCGTGCCATTCTGGAGCCTGCCGTTCGTAACGTGGTGCATGCGCTGGGTGGCTACGAAGGAGGGTCATACAGGCTCGGAGACGAATGCTATGGCTGTCTCAAGGACCTCAAGAAGTTCTGGAGGAAGGATGATACCGATGATGACCGTACCGTTGCGCGTATCTTCTGGGAAACGCGTCTGCTACCCAACGACCTCATCCCTATCCTACTCGAGACCGCCGGGAAAGGCCATTTGGAGGACAAGTGCGCGATAGCATGTGCGGACTTGATGACAGCAATGACTTGGCCTATTGACTTGGCAGAGGAGCTGAAGGAACTAGATGAAGTATACGATAAG…
g9665.t1	ATGGCTTCTAACGCTGCCGAACTCAAAAAAAAGCACGACGGCATTGAAGCACAAGACTCGCCTCTGGCGTCCCCTGCGTCCCCTCCTGTTCCCACGAACGGTGAGCCGGATATCGAGTCTCAGTTCCCGTCGTTGGTCTCGTCCGCTGTTGCTTCTTCGAACAAGACAACAGGCCCCGCCTGGGGCTCTTCTGCTGCTTCAGCTATCAGACCCTCGGTTCCCAAACAGCACATGTACTCGGATACGTTTAATCTATCCCAAGCGGACATTGCTGCTGCTGGAAAGGATGGCAAGCCTGTGTCGACAGGCGAGGTTATGAAGCGGGTCATGTCTCAGTGTCCTAAGGTCAAGCTTGAGGCATCTACCAACAATCGGTTGCACCAAACGACGTTCTATCTC…
g9666.t1	ATGGATAAAACAAAATCCAGGCTTGCAGCTTTCTTTGACAATGATGATGAGGATCCTTCATTTCCACAAAAGGAGGTTGATCATCAGAAACGCGCCATTTACACACAGGGTACCATGCGCAAAACCAAACGGGAGAAAGAAAAAGAGGCTGCGGAGGCAAAGCGCAAGGAGGAAGAGGAAAATGCCGCGAAGGCGTATGCAGAGTTTCTTGACGCGTTTCAGGGTGAAGGTGCGGACAGGAAGAAGGCAGGATCAGCCTTTGTTAAGGAAGGAGAGGTTGCTGCATATGCTCCATCAACAAAGGGGAAGACGACTAGCTCGGCGGCACTGCGAGGGTTTGAGGAGGACCTGATGCAACAGCCATCCCCTCTAACGGCACCCAAGCCAAAAGGAAAACGT…
g9667.t1	ATGAGCGATCCATCGTCATCTCTACCTTCCCCTTCCTCCGCATCCACTCCGCCATCCTCGATCCCGCCCTCTCCCACGTTCTCCAAACTCACACTGAAGGATGTCTCGGAGGAGGCGAAACAGGAAGCCGCGAAGACTAAGGCCGAGGCCAATAAGGCGTTTACGGGTCATGACTTCAACAAGGCAGCAGAACTGTATACCAAGGCGATCGAACTGAATCCTCTTGACCCTACGATTTGGTGCAACCGCGCCTACACGAGGATTAAGCTCGAAGAACATGGCTATGGTCTTAATGACGCCAATATGGCGATCCAATTGGATCCCAACTATGCTAAGGCATATTACCGACGAGCAACATGTTATCTGCAGACCATGCGGTACAAGCTTGCTATAGCAGAT…
g9668.t1	ATGCATCATGAGATAAGACCGACCGTACAACCGAGAGGCCACAAATTCACGATCACTAGAAGAATCCGGACTTTACGGAGATCGAGGTCCAGACAAGTCAAGCCTCGCCGTTTGGAACCTGCTCTTCATAGTAACACCCTCAACTGTAGCTACATGTCGGGTCTTACGTCCATAAGGACCACTGGTGACAAAGTCGAAATTGTGAACCAGCTGCTACTGCCACATACGACCGAGTTCGTTGAAATCAACACGATCGAAGAGGCTCACGATGCGATCAAGTCTATGAAGATCCGAGGTGCGCCAGCGATTGCGTCGCTGGCTGCGCTTTCTATCGCCTCGCATCTCTCCCGTGCCTTGGAAAGAACCCCTCCGCCCGACTTCCTCTCGTCGTCAGAAGCA…
g9669.t1	ATGGCCTACGAACGCATCGCGCTCGATCAGTTCCTAGCGCATTTCTCCATCGCGACCGAATTATCGAGCGTCGCTCTCGGAGGCAGCGTTGTCTCCGTCTCTGATGAGTTCTTTGCAGAGGCGTTTCACTTGTTGCTTGTCGAGCCGGCGCCCAGCTTGAAAGGCCAATTTGGACCCAAAGGCGCGCTGTTCAGTGGATGGGAATCGCGACGCCACAATCCCACCTATGACTGGTGCATCATAAAATTGGGCACTACTGGCTCCGTCTTTGGATTTGACGTGGACACTGCGCATTTCAATGGCAATGAAGCGCCTCAAGTCAGCGTGGACGCAATGTACTTGCCCGCAGATGCCCCTCCTCCTGAAATGGATGACCATCGATGGACAGAGATCTTGCCC…
g9670.t1	ATGATAGACCATCTTTTGGGTCGCCCGAATCCATCCTGGAAAAGAATCCAGGTGTTTCTAGTAATATTCTTTTGGCTGTGGAAGATTCTGCGCGGGAATCCTGGCGGACCGCGTCTGCTGTGGATTAGGCGTGCCAATAGAGCTCTTCGACGCTTCACTCCATGGCAACTTGTCGTGAGCACTCTGACTGGCGTGTATGCCGTTCGAAACCTTGACAGGATCCTGGGTCTTGGCTCACCGGAGCCGCTTGCCGAGCTTTATTCTCCAGCCTACTATCGCGCCACATGGATCAGCACCGGACTGGACGCCGGCTTTGCTACCGCCATGACCATACGGCCCAAGTGGCTGAGGGACCTCTGCTCAGTGATGTTCTCGCTATACTATATTGTCTATGCTAAC…
g9671.t1	ATGGAAGTGGTGGCCTCGAGAACGGCTGCTTCTTCTGTCCTCGTTTCTCCTCCTCCCCAGCACAGCTTCACTTCCTACCGCTTCTCCTCCCCTGCCCACTCCGTCCGCTCGCCAGGCATGTCCAGAGGCTCCGCGAACCCCCAGAGCGATTTCGCGGATCGCCCACATGCTGCGGAGGGCGACGCGACCTTCTACGCCACAGCGTCTGCAGGCCACACCCACGCCGCCTCGAGCTATCTGTCCCTCGCACCATACCCTGGCTCTCTGAGCTCGCATTTACACCCTTCAAGTGACAGGCCGAGACGCCCGCACAATTTCCCCGGAGACTCCGCGTCCTTCCCCGAGCTCAGTGGTCCACCTGCATCCGCACTCATTGACCCCAGCGCTGCCCCCTCTTTC…
g9672.t1	ATGTCCTTGCCGCTGCTCGTCAGCGGTGCAGACTGCGGTCCCTCCAACCCCCTCCAGGGTCTATCGAAGAGGTTCGATCAAGATCGGGGCATCCAGCAGGATCACTTCGGGGCCGGCCGTGCTGGCTCTTCTAAAGAGACCTTCCGTTCGCAATATTCCGCTGCAGCCGGATCCAGCCAAGATGCAGCACAATTCTTCTCGTCATCGCAGACATCTCCGACTCTCCTTGCTGGCCCGCCCGCCTTTGACTTCTCCGCTCTGCACGCATCGCTGCCGCCGCCGCATCTGCAGTCGCCCGTTCCATCGCCCCAGACGCACACTCCGCTGTCTCCTGCTGCCTGGGCGGCCGACTTCCTGCAGCAACCGGCCAAACAATCATCTGCCTCTCAGCTTTCTCTC…
g9673.t1	ATGCGCAGGACACCAACGCAGCTTCTTCTGCGCGATTCGGACGTGCATGACGTGCGCATGGCTGTTGCCGCGCGGCGCAAGGCGGACGCGGCCAAGTCGCTCGCGGCGATGAAGGGAACGGCGGTGGCTGCTGCGTCTGGTGGTGCTCAACAGCTTGGGCGGAGCGGTTGGGATTGCGGTGAACGTAACCTGCGACGATGTTTCGTCCTGGTGTCGAATGGATAG
g9674.t1	ATGGAGGCCCTCATGCGCGTCACAGACACCGTAAAGGCATTCCGGGTGAGACTTCCCGGTCGTAATAGTACCCATAACACGCTCGAGACCCGCCTGAGTGCGCTGCGCCCGCTCGGCGAGTTCTTCGACTACCACCGTATCTCGAAGCCGGCGGACATGAACACCGCCACGACCAGGATATCATATAACACACGCTATTTCTCTGGGAACTACGGGGTTATCGCCGCAACCCTCGCGGTCTACGCACTGATCACAAACTACCTCCTCCTGGTCTCCCTAGCCTTCCTCATAGGCGGCTTCATCGCGATCAACAGATTCGCACCGGAGCCGATGCAAGTCGGCGAGCACGTCGTGACGCAAAAGTCGTTGTACACCGGTCTCTTCGTCATCGGCATCCCT…
g9674.t2	ATGGAGGCCCTCATGCGCGTCACAGACACCGTAAAGGCATTCCGGGAGACCCGCCTGAGTGCGCTGCGCCCGCTCGGCGAGTTCTTCGACTACCACCGTATCTCGAAGCCGGCGGACATGAACACCGCCACGACCAGGATATCATATAACACACGCTATTTCTCTGGGAACTACGGGGTTATCGCCGCAACCCTCGCGGTCTACGCACTGATCACAAACTACCTCCTCCTGGTCTCCCTAGCCTTCCTCATAGGCGGCTTCATCGCGATCAACAGATTCGCACCGGAGCCGATGCAAGTCGGCGAGCACGTCGTGACGCAAAAGTCGTTGTACACCGGTCTCTTCGTCATCGGCATCCCTCTCGTCTGGTTCTCCTCCCCTATCTCCACCTTTTTCTGG…
g9675.t1	ATGCCGACTGCACTGACCCAGCAGCCCACCCTGCCCCCGTACCACCTTGCCCCCTCTTCCGCTTCCGCCTCTGAGCAGAACACTCCCGCCGCCGACCCAAAGAAAAAGTCGGCTCCCAAGCGCAGACGGCCGCAAGACGCTACCAGCGACAGCGCAGATTCCTCATCCCAGCCCTCACGCACTCGCGAGGGGCCCAAGAAGAAAAAGGCCAACCGCGCGTGCTTCCACTGCCAGAAGGCACACCTCACTTGCGACGACTCACGGCCCTGCCAACGATGCGTAAAGCGCGGCATGGCGGATAACTGCACCGAAGGACACCGCAAAAAGGCAAAGTATCTCTTGGACGAAGAGGAGCTCGAGGCCCTCAAACGCACCAAGTCTGGTGAAGGTTCATCAAAA…
g9676.t1	ATGGTCTTGGCGTACGGGAAATCTCATACACGGCCCTGCCAACGATGCGTAAAGCGCGGCATGGCGGATAACTGCACCGAAGGACACCGCAAAAAGGCAAAGTATCTCTTGGACGAAGAGGAGCTCGAGGCCCTCAAACGCACCAAGTCTGGTGAAGGTTCATCAAAAAGCACCGAGCCTGCACCCGTACCACAATCGCCTCCCGAACCGCAATACGTGCCTGCAGACACAATGTACTCCGCTTACGCGGGGGCACCGTACGCTCTTGGATCCGAGGGTGCCAACCTCGAATACAGCATCCTCTCCGCCATCCTTGGCAATTCACCCGACTCGACCGGTGCGCAGAACGCCGGTAGTCCTGCCGCCCCATCAGCGTCATACAACGCATCGACGTCCGGC…
g9676.t2	ATGCCGACTGCACTGACCCAGCAGCCCACCCTGCCCCCGTACCACCTTGCCCCCTCTTCCGCTTCCGCCTCTGAGCAGAACACTCCCGCCGCCGACCCAAAGAAAAAGTCGGCTCCCAAGCGCAGACGGCCGCAAGACGCTACCAGCGACAGCGCAGATTCCTCATCCCAGCCCTCACGCACTCGCGAGGGGCCCAAGAAGAAAAAGGCCAACCGCGCGTGCTTCCACTGCCAGAAGGCACACCTCACTTGCGACGACTCACGGCCCTGCCAACGATGCGTAAAGCGCGGCATGGCGGATAACTGCACCGAAGGACACCGCAAAAAGGCAAAGTATCTCTTGGACGAAGAGGAGCTCGAGGCCCTCAAACGCACCAAGTCTGGTGAAGGTTCATCAAAA…
g9677.t1	ATGCCGACTGCACTGACCCAGCAGCCCACCCTGCCCCCGTACCACCTTGCCCCCTCTTCCGCTTCCGCCTCTGAGCAGAACACTCCCGCCGCCGACCCAAAGAAAAAGTCGGCTCCCAAGCGCAGACGGCCGCAAGACGCTACCAGCGATAGCGCAGATTCCTCATCCCAGCCCTCACGCACTCGCGAGGGGCCCAAGAAGAAAAAGGCCAACCGCGCGTGCTTCCACTGCCAGAAGGCACATCTCACTTGCGACGACTCACGGCCCTGCCAACGATGCGTAAAGCGCGGCATGGCGGATAACTGCACCGAAGGACACCGCAAAAAGGCAAAGTATCTCTTGGACGAAGAGGAGCTCGAGGCCCTCAAACGCACCAAGTCTGGTGAAGGTTCATCAAAA…
g9678.t1	ATGTCCGCAAACCTGCTCTCTAGGAGCGCGCAGCTATTCCGCGCCCTTCAATGCGCTATTGGCGCCGAAGATGCAGCCCAGGAATTGCGATGGATGAAGGATGCGCTCTTAAAACGTCCATCTTCTCCAAGGCCTCGGAACCTCGACGGTATGCTCGAACGGAGAGTGAAGGGAGAACCACTGCAGTATATCATCGGCACTCAGCCCTTTGGCCCACTAGAGCTGCTTGTCCGTCCGCCAGTTCTCATTCCGCGTCCGGAGACAGAAGACTGGACGATTCGGCTTTCGCAGCAGCTGTCGCCGTCTAGAGATAGGCCGGTGTCCGTGCTTGACCTCTGCACCGGCACCGGCTGTATTCCCTTGTTGCTATGTCGTCTCTGGCCACCAGGATCCGTGCAC…
g9679.t1	ATGGAAACAACACAATCAAACACGGCGGAGAACGAACCCAGCTCCTGTGCACCCTGCGAAATAACACGCGATGAAGATGCACCCAAAGCTCTCATGAAGAAATTGAGCCTCATGGACAAGATTCTGACACCGGCAATCCTAATCGCGATGATTGTCGGAGTCATTATTGGAGAATTCGTCCCGAACGTCCAGCCAGCCTTCGACACAGCGCGCTTCGCCAGCGTGTCCGCCCCCATAGCAGTGGGGCTCATCGTGATGATGTGGCCCATCCTCACCAAGGTGCAGTATGAGGCTCTCCCGCGCCTCCTGCCCACACGCACTATGGCAGTGCACATCCTCCTCTCGCTCTTCCTCAACTGGATCATCGCCCCATTCGTCATGCTAGCTTTCGCATGGGCT…
g9680.t1	ATGTCCGAGTCGAAGCCTAATCCGTATGCAAAGAATAAAGTGGCTGTCGGCGGCGATGACTTCGTAAAGAGAACTGCAACGCGTCTTCAACAGATTCAGTCTCAGCTTGAGACCACTCCTCGTAGTGCGCGGCTGCGGGGAAAGGTATGTGTCATTACGGGAGTTGGATCCATGCTAGGCATAGGGAGGGCGACAGCGCTGCAATTTGCTCACGAAGGAGCGGCTCGATTGTATCTCGTTGATTATGATCCAACGAACCTACCAAACCTCAAGTCGACTATCGAACAGAAATATCCCGACGTTAAGGTCACTACGATTGAGGCAGATGCAACAGATGAAGGAGCAATATCTGGTGTCTGCAAGCAAGCCCTTCAAGAAGAAGGGCGCTTAGACGTATTC…
g9681.t1	ATGTTACCGCTTGATTGGACACGGAGTCCGTACTGGTCCGAGGACTCCTCTGCAAGCGAGCCTGGATATAAGGGCATGGACTGTCCTGCTTTTCCAAGACCACTCATGTTCCCGGATACTCATCGAACCTTTCCTGAGGATTATGTCCAACCGCGGGCATCAGGGGAGATATCATCAAACTGCTCGTCCTCTCAGAGTGATGAGGTTGCTAATCCATCTCTGGCTGATTTACCTGGCATATATCAAATCCACCCCCCGTCTGCGTCTGTTTCTTCCTATCCATCCCCTGCGTTCTGCACAAGAGGAATAGCTGCGGCCTCTGTTCGTTCACTTGTCGGCGAGCAGACCTCCACACCACCGGCATCGTGCGTTTTTTTTTGGCGCCAGCCTTGGTTTGAA…
g9682.t1	ATGTCGTCTGCACCCCCTCCTCCCAAACGCGTCTGTATTGTTGGCGCAGGCGCGTCTGGGATGTCAGCTGCATATGCGCTCAGTCGACATCCCGAGAAGTACCAGGTGACGGTCTATGACAAGCAGAGTGTCACAGGGGGGATGGCAACTTCCATTAATATCGACGCCGACGAGTATGGTGCCGCATACATCAATGATGGCGTGCAAGGCTGTAGTCCTGTCTTCGCGAACACTTTGAGAATGTTTCGGATGCTTGGCTTCGAGTCTACGGAAGTAGGGATGCAGATCAGCTTCGGCAAGGACGAGAACTTTTGGACGAACGTCTTCCCTACCTCGCTCGTTTCACAGTTCCAGGGAGATATCAAGAAATTCGGCAGGGTGCTCTCTATCATCAAGACA…
g9683.t1	ATGCAGCGACGGCGTGTCAGACTTTCGGTGATCCTAAGAGTCCATGCATGGTGTTCCCTGCTTGCCATAGGGCACAAACAAGGTCAATTATATCTCATTGGCGGGAACAAGGCATTAAACCCAAGAAGATGCTTTGCTGTGCCTTTGGCCTTGCTTAGCAACCTGAGCAAGTCTTCGTCACAGTTTAAGACGGTTTTGTCGTATGATAGCTCTCATTGTCGCTCAGAACAGCATGCGTCGTGCAATGGTCCACATTCTCCTTTGATCTCGTGTGAGGGCAACGTGTACACATATACCATAGGCTTCTCTATGGCTGGCCAAAAGGAGCATCTAGCCAGAGCATTTGTACCAGCCCACTCTGCTTCAAGGTTTACGGATAAACGAACAGCGCCTCTACGA…
g9684.t1	ATGGCCGTTGCTATCGCACTTTGGAGCCTTGCCGTGAAGCCCGGTGGGCCCATTGAGATCCGTGCGCCGAGCGACATCAGGATCACGAACGTCGCCCTTGGGGTCTCGCTCGACGATGAGACTGGCCGTACCAGTGTCAAGCTCCTGGACAATGTGCATATGACCGTGCTTTGCTCGCTCACCCCTGGCAAGATTGAGCAGGCGACTGTTGATGTGGTTCTTGAGCAAGATGAGCAGTACGTTTTCGAGCTTTCTGGCAAAAACACCGTATATCTCACTGGTAACTACATAGACCAAACTCCGGATCAACCTCCGTACAGCGATGAGTCCGAAGAAGAAGATTACGACCTTCGTGAGGTTAGCTCTGACGTTGAGGTCGACATTGAGGAGGTGGAAATC…
g9685.t1	ATGTCCAACACGTTACGGCCCTATCTCGCTGCAGTGCGGTCCACCCTGACTGCAGCGCTTACACTGGAGGACTTCGCATCTCAGGTCGTCGAACGGCACAACAAACCTGAGGTGGAGGTCGGACAGTCGAAGGAGGTGCTGCTCAACCCATTGACGATCTCTCGGAATGAAAATGAGCGCGTCCTCATTGAGTCTTCTATTAATTCTATCCGATTGAGCATCAAGATCAAGCAGGCGGACGAGATTGAACGGATATTGTGCCACAAGTTCACGCGGTTCATGATGCAGAGAGCGGAGAGCTTCGTCGTGTTGCGGAGAAAGCCAGTGAAGGGGTACGATATCTCCTTCCTGATCACGAATAACCACACGGACATGATGCTCAAGCACAAGATTGTCGAC…
g9686.t1	ATGCCCGACGTTCGAATAGCAGCCCTCGCCGTCGTTACCTCCATCGTGCTCTTCGGCACGATCTACTCCGTCTTCAATAACAGCTACCTCGACACATCCAATCCGCTGCTCACCTATCTCCCACATCCTCTGCACGCGACGGACTACTTTGCGGACAAGAAGAACCCGCTGAACATCTACTTCATCAAGCAGATGTGGGCGTGGACGACCGGCGCATTCCTCTGGCACTACTTCACCAGCCCACGGGCGGCGCGCACGAAGGAGCGCGTGTTCCAGTACTTCATTGCGACCGCCCTCTTCCTCGGTTTCACGAGCTGGTTCTTCGGTCCGGCAGTCCTTGAACGCGTCATTGCGTCTACCGGGGGCGAATGTGTCGTGAATCTTCCCTCGGGCGCGGTC…
g9687.t1	ATGGACATTTCGTCAGTCCTGCAGGGCGGGTACCAGCACCCTCTGTCGCGCTCATGGCAAGCCCGTCGGCACCTCACCAAGTCGATGTTCATGTATCCCATCTTCATCACGGACGACCCCGACGCGAGCGTCGAGATCCTCTCCCTGCCCGGCCAGCGCCGCTGGGGCGTGAACAAGCTCGAGGAGTTCCTCGGACCGTTGGTGAAGAAGGGCCTGCAGAGCGTCATTATCTTCGGTGTGCCGTTCAACTGCGTGAAGGACGAGCGCGGTACCCCCGCGGATGACCCTTCGGGTCCCGTCATCCTCGCTGTGAAGAAGCTGCGCGAGCTCTTCCCCTCGCTCTACATCGCCTGCGATGTCTGCCTCTGCGAATACACCTCACACGGGCACTGCGGTCTC…
g9688.t1	ATGCCTCCTCATCGAGCATTGCACAACCATGAAATAGTCTTCATGATCTTCCAACAATTCGCTTCCCATAGAGGTCATTACATGTTGAGCCAAGAGAAAAAGCCAGATCGAGTCGCCTTAGCTCGGGCTGCACGAGTCTGCAAGGCATTCTCGGACGCGGCGTTGGACGTCCTGTGGAGGAGATTGGACAGCATAGTACCTCTGCTTGCCCTGTTCTCTAGCTTCATCCGGGTCCCTATGGATGATAACAAAGTTGTCAATGAGCACGATGAGCGTAACCACATCTACACAATCTGCGGAGAAACGAGTAATGACGATTGGACGCGATTCGGATCATATGCTAAGAGGATCCGGGCCGTAAGCTGTGACCCTTGTCGGGTCGAACAATCGTTATTCTTT…
g9689.t1	ATGAATCCTTCCTTTGCAACGAACGAGACAACTGCTGATCTCTGGTTTGAGCAATCCATCAATGCTGGCACGTATGTTGGTGCAATTGCGTACGGGGTTCATGTCCTTGTGTTCTTTTCAACGCTACGCTCGCTAACTATCATATTCAACATTCGCTTCAACGAGCTCGCATGGATTGACTTTAGAAACTACCCGGGTGGTCCCCTCGCGTTCCTTCAGCAGGAGGAGTATATCCCCGAAGATCGCGTCGCTACAGTTGCGCCTCTCCTGGCAGCCGCTCTGAGCGATGGACTTCTGATCTACCGTTGCTATGTGATATGGGACCATCGGTGGAGCATCATCGTGGCTCCGTTGGCAATCTACCTGTCCTCGATCGTCATGGCAATTTTCTTCGCTATT…
g9690.t1	ATGCTCCGCAACCTTCGTGCCCTGCCCTGCTTCTCCACTGAGTTCGTCATCGCGTCCCGCGGGAACGACCCGCTGCCTGCGCATTCCCACCACAAGGCGCACAAGCACCATGGCAAGGCGAAGGAGCGCACCGAGGCCAACACCGTCGCGCAGATCCGTGGCGAGCTCGACGCGGTGCGGCAGACGCTCAAGCCTGACGTCGACCACTTCCTCAATGCGCTCGACTCGACATCCTTAGCAAACGCGGGCGCGCAGCCACCGGCACCTGCAACAAAAGCGAAGCCACAGAGCGCGAGCAAGCAGGAGCAACTGGGCGGACGGAACCCCGACCTTGAACAGGAACACGCCCGGCTGGGCGAGCTGCTCCTGCAGGTGCTCCTCCGGCTGGACGCGATCACG…
g9691.t1	ATGCCCCCACAATCCCGCTTCCTCGAGCATCGCAACGTGCTCGAATACCATCTCCCCCACCCCCGCGCATCTCCAGGCTGTCGTCGCCCACCCTGCTCTCCTCACTTGCCCTCGCGATCCCCACCCTCCTCATCCTCCTCCGCCAAGAAGCATTCCATGAGCTATGTCGTGAAATGGGGCAGGGAGAGGCTGCACTTCCCCCTTCCCCCACCAGATACCAAGCTGGGCGAGGTTCGCCGCGTCCTCGCCGAGTACACCCAGCTTCCCCCGCAAACTTTTAAGCTCATTCACGCTGGCGCCGTTATGAAGGATGATAATGCCCCGCGTTGA
g9692.t1	ATGTCCGACCCTGTCTCCTCCAAAGATGGCGCCCTCGCCCGCCCACAGAGCTCCGTCCAGTCCCGACCACCGGCCCCTATGCAGTCTACTCGTTCTGTCGCCGGACTCCTCAACAGCCGCCGAGCACTCGGTTCCACTCCCATCCCGCCCTCCCTTCAGGCAAAGGTGGCCGCCTTCGCGCAGCGAGGCCAGCAGTCTCAAAATCACAATTCCGTCGATGGCACTGCCGCAGTGCTCGCGCGTGCATCTATTCAGGACCGTCCGGGCATGCCACCACCTCCCTCGTTCCGTCCATCCACATCGTCCCCCGGTCCCGCCCGCCCAGGCGCGCCCGTCGGCCTTGCTGCGCGTCGTAATCTGAAGGTCGGCTTGCCGAAGCTCAGCCCGAACGATGTGCCA…
g9693.t1	ATGTGGCTCTCAGATGGACAGAAAATCGGCGTTGCGCTCACCTCCTTCGGCGTGCTGTTCATGTTCCTAGGCGTGCTCCTATTCTTCGACGGCGCACTTCTGGCACTAGGAAACGTCTTGTTCCTCGCAGGGGTGACCCTCATTATCGGACCTCACAAAACCGTCACCTTTTTCGCGCGGAAGCAGAAACTCCGCGGCACAATGTGCTTCTTGGGAGGCATATTGCTCGTCTTCTTCAAATGGCCGTTTATCGGCGTGATTGTGGAGACATTGGGATTTCTGAATTTGTTTGGGGACTTTTTTCCTGTTGTACTGACATTTCTCCGACAACTGCCTGTGATAGGGCATGTGCTATCACTTCCATATATCCGCAATGTGGCAGATCGGATAGCAGGTTCG…
g9694.t1	ATGGAATGGCTCCGCTCCTTCAAAGCCTTTAACCCGAAATCTCAAGTGGCATTCGAGAGGGGTGATTTTGTCCACGCTGCAGCCCTCGTCTGCCCGTGGGGCAACAAAGAGCAGTTGCGCGCCTTCTGCGACCTCATGAACCTGTTCTTTGTCATCGACCACTATACCGACTTTGAAGATGCAAGCGACTGCCGTAAATTTACTGACGTTATGATGGATGCATTAGAGAATCCCCATAAACCTCGTCCTGAGGGTGAAGTCGTTCTCGGAGAAATCACTCGCCAGTTCTGGGAACTGACAATACAGACTATCGACATTGTCTCGCAACGCCGGTTCATTGAACGCTTTCGAGCGTATCTTACTGCGGTGGTAGAGGAAGCTGCCGACCGCGAAGACAAA…
g9695.t1	ATGCCTACAGTCAGCTGGTCGGGCCCGCTCGACATGCATTCCAGCCTTCTCAACCTTCTCAGAAGCTGGAAGCCGCAACCGTTGCAGGCATTTCCATACACTGTTGATACCCTGCAACATCGCGTTGCTGATTCCTCTCGACTTTCGATTACTTTGACCTCAACAATTACACGTCCATTTCATATCAGCAACTTCTTTGAGCTCACGCCACATAACAATGTCCTTAGCCGCAACACGTTCCAGGGTCCTGCGGGCGGGACCAGTGGCAATGATAGGACCCGCGTGAACAGATACAAGTCTGAATGGACATCGAACAGACCTCGGCCCATCGATAGTACCACCCATGCTATCCAAAACCTTCGCATTGATGATGAAGACCAGAATGAGCGGGCTTTGAAC…
g9696.t1	ATGCTCGTCCTACCTGCTCTTCCTCTGCTCACTTATTTCTTGGTCGCTCTGGCTGGCATATATCAGAGCTACCGATCTGCATACATGAAATTCGGATACCCATGTCTAGGTGGTCCGTCAATGTATATTCGACTTGATGGCGGACATGCCATGAAGTCTGCGTTGTGGTCTACTAAATGGCTGGCTGGCTGGGTGGGCTATGTGCGCACCGATGATGGGCCATTTGTCATCGCCGGAGACCCTTCATGGTATGCGGCCGTCTCTGAGGCCGAGATACTTGGCGAGCACTTCGACTACACACATCGTTCTCGACAAGCCCTGGACGATGACACTCGTCTCTCGATGGCATTCGCGACGTCCACTGCCAGACTCCTCACGCACCCATCAGCGGCTGCCAAA…
g9697.t1	ATGTATAGGTGCTGTCGCTGGGAGCATTTTGCCAACTTTTTCGAAAGTCGCATACAATATAGGTTCTGCTCCGTGCATGGTGCATGGAAGCTTGGTCTCGAAGTAGACTTCTGGCTCAGGATTCGAACTCCTTTGGTCGTCTCTTGCGGCTCTATGTCCATGCTTGGCTATCCGACTTCACGATTCGTCCGAGGCGTCGAGCTCGCACTGGACAGTCTCTGA
g9698.t1	ATGGATCGCTCCATCCTCCCCGGCGGCATCCTCCACTCGCTCCCTCCAGCGCACCGCCTTCCTTCAGCACAACCTGCGCTCTACTCGCTCGACGCGTATCCCGCGCAGAGACACCTCCCATCCCAGCCCCGGCAGCTTGCGCAACCGCCCACGCCGTCCCAGGTCTACTCTTATCCCTCCTCGCTCACCGATCTCCCATATCATCCCGCACCGCCTCCTCACCATCGCTCCCACACCGCCCCCGCTGCACCATACTTCCCCCAGGATTCCTACGCCAACCGCGCGACGCACCTCACACCCGCGACGACGTGTGTGCCCTCGCTCATCCCCCCAGGCATGGACCCCGCGCGCGTCGACATGCGCACCTTCTATCCTTACACGCCGAATGAGGTCAAGCAC…
g9698.t2	ATGGATCGCTCCATCCTCCCCGGCGGCATCCTCCACTCGCTCCCTCCAGCGCACCGCCTTCCTTCAGCACAACCTGCGCTCTACTCGCTCGACGCGTATCCCGCGCAGAGACACCTCCCATCCCAGCCCCGGCAGCTTGCGCAACCGCCCACGCCGTCCCAGGTCTACTCTTATCCCTCCTCGCTCACCGATCTCCCATATCATCCCGCACCGCCTCCTCACCATCGCTCCCACACCGCCCCCGCTGCACCATACTTCCCCCAGGATTCCTACGCCAACCGCGCGACGCACCTCACACCCGCGACGACGTGTGTGCCCTCGCTCATCCCCCCAGGCATGGACCCCGCGCGCGTCGACATGCGCACCTTCTATCCTTACACGCCGAATGAGGTCAAGCAC…
g9699.t1	ATGACCTTGGTTCGCACTCCCATCCGCGTCACCTGGCATCGGCAAGCACATACGCGAAGCCACAAGTTGCCGCGCGCGCCATACGCTCTCCAATCTACACGCCTGCCGCTTGACGTGCTCGCCGTCCGCGGGGGACGTCGCTTCTTCTTCGCATCCCCGGTCATGGTCCTGATCCCCCGATCCGCGGTCGCCACCTCCAGCCCAACCGCGTCCTCCGAGTCGCAGGCGACCCCGGGCCCAGGCAGCCAATCAGCACTCGCGCACAACATCGGGCACGTCCCCGACCAGAAGCATTCACCTCGCCTCGCCTTCCAGATTGTGGCGCTTCCTATCCGCTGTCCTGGCAATGCTATTGCCTCATTCTGCGTCGACTCACCGCGTCCGGCGACACACACCCCG…
g9700.t1	ATGCTTGCTTCAACCCCTACTGGAGATTACGTGTCGTTTAGACATTCGAGACGCGACGAAAGCGTGCCAAATTCTCGACACTCTGCCTTCGAAACACCACCACAACCGATGGACATGGACGACGTCTTTCAATCCCCCCTGCGCCCTCCATCCTACACTAACCGGCCGTATCTAGCTCGGTCACCGCGCGTCCACTTTGATGTACTCGCCGAGGACGACCATCGTCACCAGCAATCGGTATATCATTCACCTTCATTCGTCCCGCCGCCATCCACCTCCCCCTTCATCGTGGGCCCGAGCTTCCGGACTCCGGCTAGGGGGTCCACGCCTTCTCTAGAGACGCCGGATCGTCCCATTCTGTCTCCGAAGCAGGTCAACACCTTGCTCTCCGCTCTTATC…
g9701.t1	ATGATGGGTTGGGTTTGCGGAGGACGGACGTTGGCATCAGCAAAGAAAGCTAAGGTTGCAAACGGTCCCATGTCTATACGAACCTATAACCGAGCATTCCAGCCTGAAGAGATCAAATCGACGAACGCCGACGGAGTCGTGCATCGCCATTTTATTAGCACATTCAATGATGTTCCTCGGGCGAAGCTAGGCGTGTATGGAGCTCATACGATGAAATTAGCGAATGTATATGAGAACGAGGGCAAGCGTCTATTCTCCGGCCACCGATCTGCAGCGCTCGCACTGGTATTCATCATGCCGTCGTATGCTGATTGTTCAGTGCGAATCGACCGTGGAAAGTCAAGGTGGCCGACTGTCAGTGGAGGCTGA
g9701.t2	ATGGGAAGCACTTTCGTGTTATTTCCATTATACAGTCCAGCCACTCATATTCTCCGTCTCAATGATGGGTTGGGTTTGGGCGGATCAAGCGGAGGACGGACGTTGGCATCAGCAAAGAAAGCTAAGGTTGCAAACGGTCCCATGTCTATACGAACCTATAACCGAGCATTCCAGCCTGAAGAGATCAAATCGACGAACGCCGACGGAGTCGTGCATCGCCATTTTATTAGCACATTCAATGATGTTCCTCGGGCGAAGCTAGGCGTGTATGGAGCTCATACGATGAAATTAGCGAATGTATATGAGAACGAGGGCAAGCGTCTATTCTCCGGCCACCGATCTGCAGCGCTCGCACTGGTATTCATCATGCCGTCGTATGCTGATTGTTCAGTGCGAATC…
g9702.t1	ATGCTTATTCTACCTGCCCTTCCTCTGCTCACTTACTTCTTGGTTGCTCTGTCTGGCATCTACCAGAGCTACCAAGCGGCGTACACCCAGTTCAGGTACCCATGTCTGGGTGGGCCGTCGATGTATGTTCGACTCGACGGCGGACACGCCATGAAATCTGCACTGTGGTCTACTCGACGGCTGGCCGGTCGAATGGACTATGTGCACACCGACGATGGACCCTCTGTCATCGCCGACGACCATTCCTGGTACGCGATCGTCACCGAGGCCGAGGTGCTTGACGAGCACCTCGACTACGTCTATCGTTCTCGACAACCCATGGACGACGACACTCACCCCTCGATGACACTCGCGACGCCCACGGTCGAATTCCTTACGTTCCCATCAGCGGCTGCCGAA…
g9703.t1	ATGTCTGGAAAAGGAGGTGCATACGCTACAAGAGCCTCTGACACAGACTTCCGCAAAAAATGGGACAAGGACGAATACGCCGAGAAGGCGCGGCAGCGCGACCAAGAGGAGAAGGAGCGTATGCAGGAGAATGAGGAGCGTATCAAACAAGGGAAGAAACCCCGGAGAGGACGCAAAGAGGATCTGCCTAAGCCTACAGAGCTTATGAAGCGTCGCGAGGCATCCCTTGAGCTCGAGAAGAACCTCAATAAGACCATAGTCGTGCAAAACGCTGGTACCCGCGGTCCTGGAGTGCCAGGCTTCTATTGCGAAGTCTGCAATCGGACATACAAGGACAGCGCTGGGTACCTGGATCACATAAATGGACGTGCTCACTTGCGCGCTCTTGGTCAGACAACG…
g9704.t1	ATGCCGTTTCCTCCGCATGATCTGTCTGCACCGTTCAACTTTGCCAAGGAGGAGGAAAAGGTTCTCGATTACTGGCGCGAGATTGATGCCTTTCAGACTAGCTTGAAGCTTTCCGAGGGCAGGCCAGAGTTCTCCTTCTACGACGGCCCGCCATTTGCGACCGGTCTTCCACACTACGGTCATCTGCTTGCGGGTACCATCAAAGACATCGTAACAAGACACGCACATGCGAGCGGATTCCATGTCACTCGCCGATTCGGATGGGATACACACGGGTTACCCGTCGAGCACGAGATCGACAAGAAGCTGGGCATTACCGGGCGCGAAGACGTGATGAAGATGGGCATCGCCGCCTATAACGCCGAGTGCCGCGCGATCGTCATGCGGTACGCGTCCGAA…
g9705.t1	ATGTCCGCCTCGTTCTACTCCTACGTTGACTCACCAAATCCGAACCTGGTATGCTGCATATGCAGAAATCCCTTCTTCGACCCGTATACAACTCGGACATGTGCACACACGTTCTGCCTTGACTGCATCGCACGTGCTATTGCTATCTCGCCTCAATGCCCTATCGACCGATGCCCCCTCTCTATGCACGATATTGCTCCTGCCGATCCTGTTATCCGGAACCTTGTAGACGAGATCCTCGTTGAGTGCGTGAACCGCAGCGCAGGATGCCCCTACACTTGCCAACGGCAGCTCCTCCCCACGCATGTCAAGGATTCCTGCGGTTTCGTCGAGCTCCCATGTCCCGTCGGACAGTGCGACAGATCAGTACTACGCAAGGATCTTGGGTCACACAGTCAT…
g9706.t1	ATGCTGGAATACCTGCGTAGTTGCCAACGACATGCACACGAGACATCGCTGACAGATCCACTGAGCACAGACGACGGACGCCGGACAGATGAACGAAGCAAAGCAGGAAAGTGCTCTCCGTCCTCAACGTTCAACACCTACGTAGTGTCCACGTCGAAGTGGAGCGGTCCCTCCCTAGATAGTCAGAAACAAAATACTACACGCCATTCCGTCGGATCACAAGTTTGCCGGGGCGCACTAGTAGCACAGTCACGGTTTGTGCTTTCTCTGGGGAAGATGCATGTCTCCGGTTCAACTCTGCTTTGCATCGCTGCCTCCGTCGCTGTGCATTGCGCGCACATACCTGTTAGTAGTAAAGGACAGCCTGAGAAACATAAATTGTCTACACAGACAACTCAG…
g9707.t1	ATGCTCATCCTGCCTGCCCTTCCTCTGCTCACTTACTTCTTGGTCGCTCTGACTGGCATCTACCAGAGCTACCAAGCGGCGTACACCCAGTTCAGGTTCCCGTGTCTGGGTGGGCCGTCGATGTATGTTCGACTCGACGGCGGACACGCCATGAAATCCGCACTGTGGTCTACTCGACGGCTGGCCGGCCGAGTGGACTATGTGCACACCGACGATGGACCCTCTGTCATCGCCGACGACCATTCCTGGTACGCGATCGTCACCGAGGCCGAGGTGCTTGACGAGCACCTCGACTACGTCTATCGTTCTCGACAACCCAAGGATGACGACACTCATCCCTCGACGACACTCGCGACGCCCACGGTCGAATTTCTTATGTTCCCATCAGCGGCTGCCGAA…
g9708.t1	ATGGAGTCCAAGCCGCTCACCAAGGTGATCATCGCAGGCGCAGGCATTGCCGGGCCTGTCCTCGCCATCTTCCTCAAGACGAAGGGCTATGATCCCGTTGTTTATGAACGGGTCGAGAAGCTCGAGCCTGATGTTGGACTCAGTCTCTGTTTGCAACCAAATGGCCTGAAGGTCCTGTCTCTCATCTCCGGTCTCCTGGAGAGCATCGTCGGAAGGCAGATATCGCACCTTGTCCAACGCTCCTATTATCCCTCTTCCTCGCCCTCGGAGGTCCTCCTCGCAGACTTGGACGTGCCCTCCCTCCTGCCGGACCTCACGGGCGGATATGGCATGATCGGCGTTCGCCGTCCCGTACTCAATCGCACCATCGTCGAGGCCGCCGAGCGTCAAGGTGTTAAG…
g9709.t1	ATGGGTTGCCACCGTGCTGGCGACCAGACCCCCTGCGCTAACAAACGTGGCGAGCCTGAAACTACGCTAAATACCCCCCCGCGCAGCACCCTCCGTTGTCGCCACCGGTCTCTGCCCCGCAGGCAGACCGCTCGTTCCGTCGATCACGCTCCGAGTCACGTTGAACGACTGGCCGCCGTATCCGCCCCCGATGAGACCGAACTTGAGAACGCTGTGCGCCTACAAGAGGAAAATGTCGCGCAAAGATTTAGCGACGAGATTGATCGTGCCATCGAACACGACAGACAGGAGATGCGCAAGAAGCGCCACCAGACCAAGATCCTGCTTCTAGGCCAAGCAGAATCAGGCAAATCCACCCTCCTCAAGAATTTCCAGCTCCAGTTCGCGCCCAACGCATTC…
g9710.t1	ATGGGTCCCATTATTGGCAAGTGGGTCGTTGGCTCACGCATCGATTGGACAGCCACTTGGGCATCGTACTTCGAAGATGTCAACGCCGTCATGTTCCTGTGCCCGCTTTCCGGGTTCGACCAGGTCCTATCGGAAGACAGGGCCGTCAACCGATTGATAGATACCGTGAAGCTGTGGAAGGTCATCTCCTCCAGCAAGCTCCTCCAGAACGCAACGTTCATCCTCTTCCTGAACAAGTCCGACATCCTGCGGAAAAAACTTGACTCCGGTGTCCTCTTCCGCGAGCACATAGAGCAGTACAAGGATCAGCCGAACGATTTTGACAGTGTCACCACCTACATCAAGAAGGTCCTCCTTGCGATACACAAAGATAACACACCGAAAAAGCGCGACGTGCAC…
g9711.t1	ATGCCAGTCGTAACCCGCACAACGAATGCTCAAAAGCATCCTGGGATGATCGTAGCTACTACGCCCAGACGTAGCTCTGCAGAGGTGAAAGCCGCCAAAGAGAGAAAGCATGAGACGAAGCAGCAGAAGGAAAGCAAGGTCAAACGCGCAGTGAAGAACGTCGCGAGCCTCGAGAACAAGATGGCAGACGATGATGCATATGAAGAGGTGCATAGAGTCGCCAGGCAGACAAAGGTCAAGGCTGGACGACAGCAGGGTAAACAGGATAGTGCGAAAGGTGGGGTGAAGCCGGGGCAGATACAGCAGGCTCTGCAGCCTAAGCGGAGAACAATTGAACAAGAAAATGAGTCCGAACTGGCAGAGCTTTCAGTGTCGGAGTCAGAACAGCCAAGGAAGAAA…
g9712.t1	ATGACGGGGAGAGTGTTGAGCCTATGCTGGATCAGCAAGAAGTTGTTCGTGAACATCATCCAAAGCTCAATGGTTCGTGCAGTCCCTGACTCGGTCCGACGAAAGCTCATCGTAGTAGGCAAGCCCTGTGATGAGAACGGCTCCTTCCTACCAAAGGGTGCACATCCACCACCTCGGCCGACCAAGGCTGCTGGTGACTATGCTCCTTATGCAAACCGCATTCAGTTCGAGCTCGCCGAGTTTCTATTCAAGCACGAACAAATGTCAGCCGGTAACATCAATACACTACTTCATCTCTGGGCTGCCCACGTCCTGAAGCACGGTGATGAGGCACCATTTCGGAACGCCGAGGAGCTTTATCATCTCATCGATTCTACTGACGTGAAATGGCAAAGCTTC…
g9713.t1	ATGGGTTGCCACCGTGCCAGACCCTGCGCTAGCGAGCCTGCGACTACGCTAAATGCCCCCCCGCAGCACCCTCCGTTGTCGCCACCGCCCTCTGCCCCGCCGCCCAGGCAGACCGCTCGTTCCGTCGATCACGCTCCGAAGGAAAATGTCGCGCAAAGATTTAGCGACGAGATTGATCGTGCCATCGAACACGACAGACAGGAGATGCGCAAGAAGCGTCATCAGACCAAGATCCTGCTTCTAGGCCAAGCAGAATCAGGCAAATCCACCCTCCTCAAGAATTTCCAGCTCCAGTTCGCGCCCAACGCATTCCACGCAGAGGCAGAGGGCAACCCCGCCTCGCCCTCCCCTCCACCGCGATTCAGCAAGCCCAAGGACGACCTCCGGTGGCTCAAGGTG…
g9714.t1	ATGGTGAACGACTGGCCGCCGTATCCGCCCCCCGATGAGACCGAACTTGAGAAAGCTGTGCGACTAGAAGAGGAAAATGTCGCGAAAAGAATCAGCGACGAGATTGATCGTGCCATCGAACACGACAGACAGGAGATGCGCAAGAAGCGCCACCATACCAAGATCCTGCTTCTAGGCCAAGCAGAATCAGGCAAATCCACCCTCCTCAAGAACTTCCAGCTCCAGTTCGCACCCAAGGCATTCCACGCAGAGGCAGAGGGCAACCCCGCCTCGCCCTCCCCTCCACCGCGATTCAGCAAGCCCAAGGACGACCTCCGGTGGCTCAAGGTGCGCCTCGCGCCCCTCCGCCAGGTCGAGGTGATCCTCAACAGGCTGCTCGGCGTGAATCCCGACGAGACC…
g9715.t1	ATGCCGACCAGGGGCCATCGCACGGCGAGTGGGCTCACTCGCACGCACTCGCGCACCAGCTCGGGCGGCGGCGGCGGGTCCAAGATCGGGCTCAATCTCCAGCTCACGCAGAAGGATGTAGTACCGCCACCAAGGCTGCCTGATAAATCGAGGAAGAACGCGCACGTTCATCACGAGTCCGCGTTCGGGAGGGCCGCAAGCGGCCATCACATCGCATCGCGCGAACACATTGCGCCGGTGCAACTGCGACGCGTACCGACTCCGCTCAGCACCGTTCAGACAAAGGAAAGCAAGCACAAGGTCGGGTTTACGATCTCGAGCCCGTCCGAAGGCGACGATGACGATTGGATTGAGAGCGAGAGCGGCGCCGCCACGCCCAACAATGCCTGCGATTCCGAT…
g9716.t1	ATGGAGAGAGTTCAGTTTGAGCAAGAGCAGATGCTCGCTGAGCTCAAGGACCTCGTCCAGAAAGGTCTTTTCACTCAGAGCGAGATAAAGCAGATCATGCGAAAACGCACCGCATTCGAGACCGCGCTCATACGACGCATTCCACAAAAGAACGACTTCCTCCGCTACGCCGCATACGAGATGGGGCTCGAGGCCCTGCGACGAAAGCGCGTCAAACGTCTCATACAGGGCGATGCCCGCCCGCCGCCGTCCGTGTCTGACTATGCGCTCGTGCGGCGGCAGTTCCACATCTTCGAGCGCGCGCTGAAGAAGTTCAAGGGCGACGTCGCGTTGTGGATCCAGTATATTCAAGTCGCGAAGAAGGAGGGAGCAAGGACGCTGGTGGGGCGGATCAGTGCA…
g9717.t1	ATGTGCTGCCATACAATCTCAATATCTTCCTCCCTTCCACCCTCTCTTTCGTCCCTTCTTCCCCGTCCTTTCCCTCCCCTGTCCGCTCGCTCGCTCGCAGTCGCAGCCGTTGCTCAGAACCAGGCTGCTTTGCCTTCTGCTGCCATCTGCCTGTTGTCGGCGCACTCTCTCCCCAGGCTTGCTCAAAGCTCGTCGACGTCGCAGGCCGTCGCTCTGCTCGCCTGCCCGCACCTAGGAGAGTCCCGTCCGTCTGCCAGCGAGAATCGTCTCGTCTTCTACCTGCATGTTCATCCCACGAGCGCTTTAATCGACACGCCGTACCCCGTCCAGCTTCCGCCGCTATCTCTCACGTCCTCTAAGCGCGCTCATCTGGTCCGACGGGACACCAGCGACGATATT…
g9718.t1	ATGGAGGAAGCACCTGCGAGGATTGAAGTGCCGCTCGCGTTCGAAGATGTCGACATAGACGTTCTTGTCCAACTGATTGCTGACATGTTGGACCGTCTGATATCCCATAATGACCAGATACCATTATCTCCCGAGGGCCTCACTCGTTTCCACTCACGTACTGCTCCTGGCATTTCTGTTCTAGAGTACCTGCGACGAATAGTCAAGTTTACCAGGGTTGAGCGTGTATGCCTTCTCATCACCCTGCACTACATTGATCAGATATGCACGAGGATGCCAACCTTCACGCTCTCCTCGTTAACATGTCACCGATTTTTGATAACGGCTGTCACGGTATCTAGCAAGGCGCTCTGCGACGTCTTCTCTAGCAACAGCATTTATGCTAGAGTGGGCGGCATC…
g9718.t2	ATGGAGGAAGCACCTGCGAGGATTGAAGTGCCGCTCGCGTTCGAAGATGTCGACATAGACGTTCTTGTCCAACTGATTGCTGACATGTTGGACCGTCTGATATCCCATAATGACCAGATACCATTATCTCCCGAGGGCCTCACTCGTTTCCACTCACGTACTGCTCCTGGCATTTCTGTTCTAGAGTACCTGCGACGAATAGTCAAGTTTACCAGGGTTGAGCGTGTATGCCTTCTCATCACCCTGCACTACATTGATCAGATATGCACGAGGATGCCAACCTTCACGCTCTCCTCGTTAACATGTCACCGATTTTTGATAACGGCTGTCACGGTATCTAGCAAGGCGCTCTGCGACGTCTTCTCTAGCAACAGCATTTATGCTAGAGTGGGCGGCATC…
g9719.t1	ATGGCCCCCAAAATTGACCCCAACGAAATCAAAATCATCTACCTCCGCGCGACTGGTGGTGAGGTCGGTGCATCATCCGCTCTTGCACCCAAGATCGGTCCTCTTGGTCTGTCACCCAAGAAGGTCGGTGAAGATATCGCGAAGGCAACCGGCGCATGGAAGGGTCTACGGGTGACGGTGCAGCTTACCATCCAAAATCGGCAAGCGAAGGTGGACGTCGTCCCTTCTGCATCGTCGCTGGTTATAAAGGCTCTCAAGGAGCCCCCACGGGACCGCAAGAAAGAGAAGAACATTAAGCACAGTGGCAATATCACATTCGACGAGATCGTCGACATTGCCAGGACGATGCGAAGCAAGTCGCTCGCGAAGACTCTTGCGAACGGTGCGAAGGAGATACTC…
g9720.t1	ATGCCCACGGTCGAGTTCCTCACGGCCCCATCAGCGGCTGCCGAAGAAGACGAGGACGACACGGACCACAACGCATGGCTACAGCCCAGTTGGTCCCAGTACATGGAGCACATTCGGCAACTAGAGGAGCTCTACGTCGCTTCGACAGGTTTCTCAGCCGCCACAGTTGATTCGGCATCGATTATCAACATATCGAAGCCGACATTGACTTCCACTGCGTCAACACCATCTGCTACGGCCCCACCTCTGGCAACCTCGGAAGGCAAGGTCGAACGGGAGGAGAAGATACAATCGACCTGGACAACACAAGACGCGTATTTCTGGCTCGGAGCGGGTCTGGTGGTGCTCGTCATCGTCAGCGTAGAGCTCGCGTGTTCGGAGGACAATCCGGAAGCGAAG…
g9721.t1	ATGAACGACATCTACATCCCACCGGAGGGTCTCTACTTCCGCCTCCTCGGCCTTGCCAGTCAGCTGGTGATCTTCGCGCGCAACAACCCCTCTCCTGATGTTGGTCTGAATGAGGTCAACGACGAGTCTACCGACCAGTACTTCTCGCTCATTCACGGCACTGGAGAACGCGCCGGTCTCTACGCGATAAAGAGCAAAGAGACGGACAAGGTGCTCTTCTCGCGTAATAATGCGAACCCGTTCGTGGGCCAAATCGATGGCAACGGAAGTCATCCCGACAACTGGTTCGAGATTGAGCCAGGAACGGACGAGTTCGCCAAATATTTCCGACTCGTAGCGCCAGCGACTGGCACCGCGCTCGTCTCCCGCACGCATTTGCAGCCATACTTCTGGAATCAC…
g9722.t1	ATGGAGTCCAAGCCGCTCACCAAGGTGATCATCGCAGGCGCAGGCATTGCCGGGCCTGTCCTCGCCATGTTTCTCAAGGCGAAGGGATATGATCCTGTTGTCTATGAACGCGTTGACAAGCTCGATGATGCCGGACTCAGTCTCTGTTTACAGCCAAACGGCCTGAAGGTCCTGTCTCTCATCCCCGGTTTCCTGGAGAGCATCGTCGGAAAGCAGATTTCGCACCTTTTCCAAGTCTCCTATTATCCCTTTTCCTCGCCCTCGGAGGTCCTCCTCGCAGACTTGGACGGGCCCTCCCACCTGCCGGATCTCACGGGCGGGTTTGGCATGCTCGGCGTGCGCCGCCCCGTATTCAATCGCACAATCGTCGAGGCCGCCGAGCGTCAAGGCGTCAAGATC…
g9723.t1	ATGCTCATCCTGCCTGCCCCTCCTCTGCTCACTTACTTCTTGGTCGCTCTGGCTGGCATCTACCAGAGCTACCAAGCGGCGTACACCCAGTTCAGGTACCCATGCCTGGGTGGGCCGTCGATGTATGTTCGACTCGACGGCGGACGCGCCATGAAATCCGCACTGTGGTCTACTCGACGGCTGGCCGGCCGAGTGGACTACGTGCACACCGACGATGGACCCTCTGTCATCGCCGACGACCATTCCTGGTACGCGATCGTCACCGAGGCCGAGGTGCTTGACGAGCACCTCGACTACGTCTATCGTTCTCGACAACCCAAGGACGACGACACTCACCCTTCGACGACACTCGCGATGCCCACGGTCGAATTCCTTACATTTCCCTCAGCGGCTGCTGAC…
g9724.t1	ATGAGCACAACGAAAAGCATCAACCACATGAACGACTTACTTGTACTTGGAGATCAGCGGGCGTACGCCTGCTCGACGCTAGCCGTGAAATATCCTCAACGATCACAATGTTGCAAATCCCCACTCCCCAACATCACACCACCATTCCTGTCCATCGTGACCTATCAGCCAGGTGTGACTCCGTCGTGCGTACCCCTGCTCGACGATGATCGTGGGTTGTCTTCGATGATCGTCAGCTTTGTCTTCTGCGAGATGGCTAAAATCAATCCAATTTATCAGAAGGGTCGGCGATGA
g9725.t1	ATGGGATCGCGCACCCCTCCGAGGGCGGCCACTAACGCTGCCATTGCACCTTCCCTGTATGCGTCGCCAAACTTCTCCATAACCCGCACGGCCACCGTCTCAACCGATGACGAGAGTGACGACGTCCCCCTACGCGGAAGACCTGACCGCCCCACGAGCCCAACCACCCACACGGCGGAACCACGACCACGCCGCGTTGCGCCCCTCCAAGTGGACCTGGACATGAAAGACGACGGAACCCTGTCTGACATCTCGCTGTCTCCATCCACCTACGAGATGATCGACTCCAATGGTGCACCCCAGCCCCCAGAGGAGCTCGCAAGTGCAGGGTCGATACGGGTACCCCGACCCAAATCTAGCATGAGTATTAAGCACACTACGCACACTCTGGTCGGCCGC…
g9726.t1	ATGCTCAACCAGCTCATACGTGAAGACCGTATAGGTGTGCTGGCCATTCAAGAATCTCATCTCGATGAGAGCGACCTCCATCGCCTGCATGATATGTATGGCCGACGCCTGGAGATAGTGGCCTCCAGGCCAGATGGCAATATCAATTCTGCTGGCGTTGCATTTGTCCTTAATAAGGATGTGACCAATGTGAAGGGAATCCAGTACACTGCTCTGATCCCGGGTCGAGCCCTGCTTTTGTCACTTCCCTGGCATAACAACCTAACCCTGACCATCCTTAATGTCTATGCCCCAAATGACCCGACCCAGAATGCACTATTTTGGGATGAGGTCCATGACCAGTGGGCCACTCTGCACCTGCCTGAACTAGACCTTCTGCTAGGTGACTTCAATATGGTT…
g9727.t1	ATGCTGTGTGGAATGCAGATTGCCACTGCGCCCGACGGCGCACTGGCAATGACACTCGACATAGAGGCGGCTTTTAGAGCTTCGCCCGTTTGGCCGCCGCACAAGTGTCTCATCGTGGTGCAGCACAATGGGTCTTTTTACATCGACCATTGTCTCCCATTCGGAATTTCGTCTGCAACAGGCATCCAAGGCGAACCCGCTGATGCTATGTTGGATATCTTAGAAGGCGAAGGCATCAAACCCACTGAGAAGTGGGTGGATGACTTCGTCATCTTCTGCTTCCCAATCGCTGGTGGCTGGGTGGTTGGCGTCTTTATGCCCTACTCTTACAGCTATGATTTGAACACGGTTTTGAACATCACAGCCCCATTGGGCACTCCGTGGCACCTTTTGAAGCGT…
g9728.t1	ATGCGCGAGGACCGGACATCACGCATCAAAGTGCACGCATACATCGACCAAGGACAACCGCCCAACTATCTCGCCCCGTATTCAATCGCACAATCGTCGAGGCCGCCGAGCGGCGAGGACGAGGTGCAAGTGACTTTTGCGAACGGCGCGACGGACACGGCGAGCTTTGTTGTGGGATGCGATGGGCTGCATAGTAATACGAGGATCTGTCTCTTTGGCGAGGAAGAGGCGAACTATACCGGGCTGTGTCAGACCGGTGGAGTGTCGCCCACGCCGGAAATCCACAAAGGACGGGCTAGTATGATGAACATATACAGCGACGGGGCGCATTTCATCTCGTACCCAGTCTCCAACACGCACACCTCCTGGGCTATCACGCTGCGCGAGCCAGAGGCGAGG…
g9729.t1	ATGCTCATCCTGCCTGCCCCTCCTCTGCTCACTTACTTCTTGGTCGCTCTGGCTGGCATCTACCAGAGCTACCAAGCGGCGTACACCCAGTTCAGGTACCCATGCCTGGGTGGGCCGTCGATGTATGTTCGACTCGACGGCGGACGCGCCATGAAATCCGCACTGTGGTCTACTCGACGGCTGGCCGGCCGAGTGGACTACGTGCACACCGACGATGGACCCTCTGTCATCGCCGACGACCATTCCTGGTACGCGATCGTCACCGAGGCCGAGGTGCTTGACGAGCACCTCGACTACGTCTATCGTTCTCGACAACCCAAGGACGACGACACTCACCCTTCGACGACACTCGCGATGCCCACGGTCGAATTCCTTACATTTCCCTCAGCGGCTGCTGAC…
g9730.t1	ATGGAAATCACGGCCTCGTGGGCCTCATGCCGCTCGTGGGCTGCCTGTCCTTCTCGCCGCCTTGCATCCGTTCGTACTCACTTCTCTTCCAAGGCCCAAAGCTTCCCAAAAAGCCAACACCCAATTTTTTCAAAACGCAGTTACCTCAACCCCCTCCTGGTCGCAGAAAAGTCCACATCGCGGTTAACGGTTCCCCACATAGCCCCAGCACATCCAATGCCTGTATCTCCTTCTGTCGCTCAGCCTCAAGAAGCTCCCGTCCCTCAGGTTTCCGAGGCCGCACCCGCACCGCCTCCTGCGCCTGCCGCTATGCCGCCTGCTCCGGCATACAACCCGGCTCCTCCTCAGATGTCCTCCCCTTCGGCCTCGCTCTACGTTGGTGAGCTCGATCCGACGGTG…
g9731.t1	ATGAACCTGGATAAACCTCAGCACGACGACTTTGTTGTAGTCCGTCGTGACGAAAGATTTGGAGGATTTGAAGAGCTCAAGCATAAGGATGGGAGTGCGGCCAACATCCAATTCTTCCGCAAATCTGTTACACCGTTGAATCATCAGGAGTTTGATGATATGTTGAAGCTACAGAAACATATTATGGCGGATAACCCCTTCGGCACAGTGTACCCTGTCTATACTCATGACGGGTACAAGTGGGTTCTCATGTCCATCACGAGGAGAACGCGGGTTTCTCTGATTGATACGGGGTCATTCATACTGTCAACGTCTATCATGCACGAGGAGAAATGCACGGGTTCCGTTGAAAACTCGATACGTGACTCTCGTGGCCCCGCGGCTCTTGGAATCAGGTCA…
g9731.t2	ATGAACCTGGATAAACCTCAGCACGACGACTTTGTTGTAGTCCGTCGTGACGAAAGATTTGGAGGATTTGAAGAGCTCAAGCATAAGGATGGGAGTGCGGCCAACATCCAATTCTTCCGCAAATCTGTTACACCGTTGAATCATCAGGAGTTTGATGATATGTTGAAGCTACAGAAACATATTATGGCGGATAACCCCTTCGGCACAGTGTACCCTGTCTATACTCATGACGGGTACAAGTGGGTTCTCATGTCCATCACGAGGAGAACGCGGGTTTCTCTGATTGATACGGGGTCATTCATACTGTCAACGTCTATCATGCACGAGGAGAAATGCACGGGTTCCGTTGAAAACTCGATACGTGACTCTCGTGGCCCCGCGGCTCTTGGAATCAGGTCA…
g9732.t1	ATGGGGAAGCGTGAGAAGTCCAAAGTGAGATTGTCACAATCGGCAGTGTCGCTCGTCCTTCCTCCCTCGCTGTACCTTGGACCTCGCTCAGCAGCTTCGTCTAAGACATTCCTAACGGCGAATTCAATCTCCCACGTTCTGAGCGTCGGCTCAAGCCCCGCTGACAAAGTCGAGGGTGTAACCTACCACCGCATCTCTCTGAGCGACTCTCCAACGTCGTCGATCTGCGATCCAGCCTGCGAGATTATCGATGCTGCCCTCAAATCCAACAATGGCACCGGCAAAATTCTCATACATTGCTCAGCAGACATCTCGCGCTCTCCGATGATCGTTGCAGCGTATCTCATGAAACGGCACAAGATGTCGTTGAAGGCGGCACTGCGGCAGATCATTCAAGTC…
g9733.t1	ATGAGCAATGCCACTGATAAATGTCCCATTTGCCGAGCGATAGAAGTTGGCGTCAAAATCGCCGTCTACGCAGGATCTGCCATCATAGGCGCTGTCCTGGCGCCTGTCGTTGCACCGGTTGCACTCGGCATCGTAGGATTCAGCGCAGCAGGGCCAGTCGCTGGCACCCTCGCGGCTGCCTGGCAGGGCACTATTGGCAACGTCGTTGCAGGTTCGCTCTTTTCAATCTGTCAGAGCGTTGCGATGGGTGGCGCCCTTCCTGCGGTCGGATTTGTGGCTGGTGCAGCGGCCTCTGGGGCATCTGCTGCCGCCGTGGCCGAACGTATGTCCTTCAGACAGGGAGAAGAGACAACGGAGGGTTGA
g9734.t1	ATGTTCGCGGCTTCGAGGACAACAGCTTGTCGATCGACGAATGCTGGGAGACCATCTTCTGCAATGGGGGCAAATGTCGCTGCAGGTGTGGTGGGCGGCGGAGTGGTCTTACTCGGAGTTTACGCCTGGTACCACTTCTCCGGTGTCAAGACTGCCGTCGACGCGACTAAGGCAGCCCGGGCATACTACCAGCAGACCAAACGCACCATCGCCGAGAAGGCACCCAAGAATCCGAACGAGATTATCCAGTTCCTGAGGCAGACCACTAAGTCCTACACAGGCATCATCCCAGGAGCATCCTCCTACGTCGACTCTACCTTTGATGCGCTTGATGAACTGCACGAGACACACGGCCCAGAGGTCAACCGCATCCTTCAGCAGGGTTATGACGAGATCAAG…
g9734.t2	ATGACAGGCCAATTACCGGATTGGTCACGAGCGACGTCATCTCCGGCGATGTTACGCGGTGCGCCGGCAGTTGAGTCGCGCGCATGGGTCGACTATATAACCGGCTGCTCGCGACTGTTTCTTTCACTTTTCTTCTCTACCTCTACCTCCAACGCAACATTGTTCAGTACCACTTGCTCACAATGTTCGCGGCTTCGAGGACAACAGCTTGTCGAGTACGCGTTGTGCCCTCGGTCGACGAATGCTGGGAGACCATCTTCTGCAATGGGGGCAAATGTCGCTGCAGGTGTGGTGGGCGGCGGAGTGGTCTTACTCGGAGTTTACGCCTGGTACCACTTCTCCGGTGTCAAGACTGCCGTCGACGCGACTAAGGCAGCCCGGGCATACTACCAGCAGACC…
g9735.t1	ATGGCCGGCATCGACCAGGCGTGCCGCTCCATCGAAGGCACGGTAAAGCAGGCAGAGAAGAAAGTAGCGGATGCGGCAGAGAATTTCCCTGAAATCACCGCTGGTGCAGAGAAACATGTTTTTGCAGCCATTAAGGACGTGCAGAAGCACATAGGCCCGATTGGAAAACATGTGGAAGCAGAGGCTTCGAAGGCCTCAAGGGAGGTGGGGAAGCATTTGACCGCTTTATGGAAGACGGTCACGGGAGGAGGGCTTGATGACTTGAAGAATAGAAACGAGGACAACGGCGGGAACGAGGATGTTGCTCATGTCGTTGCTGCTACTGTAGATGTCGCCTCCACGACTGAGAAGTAG
g9736.t1	ATGTCTGAAGGTCGCATGCAGCTCAACAACTGGCTGCAGAGAAACTACGGTAGCACGAACGTCCTGGATTGGGAAATTTCGTCTTCTGGAGCAGGGCGGTCTATGACATGGACCGTTATAGCCAAGATTCGCAACGTCGAATATGGAAGAGCCACAAACTCAAACAAGGGTCAAGCCATGGATCAAGCGGCGGAACAGGCGCTGCGTGAGCTGCGTGCGCGTCACGGTCATTAG
g9737.t1	ATGGCCTCCATGCCAATGAAGGTGTTTAATGAACCGGTTCCACATAACGGGGTCGGCGTGGCTTCGGCGCTCCGGTCTATCGTGGTCTTCCATCTTCCGGTGGTCCTGGAGATTGATTTGAATCTGATTGACCGTTTGATCCACTCATTGGCGCGCATCGCAGCGCCGGAGCAGATATCATTCCTTGTGCTGCAGTCGCCAGCCTTCTACATGATGCCTCAAGATAAAAGGAAGGGATAA
g9738.t1	ATGGCCAGGGACGAGAAAGCTGCCTTGAAGTTTAACGGTGCTGGATCTCATGCTGTCCTGAATCAGCCCATGATGTCACGAAACACCCCGACCGAGCAGGTCCTCCACGCTGTTCTTCGATCTGGTATTTCCGTCGGGGTGCTCTTTGACACTCAACTACGTGCCTTTTCGCGTCGCACGGATGCTGGCCAGGTGGATACTCTCCGTGCCGTCTTTGCAAACAGTACAGCGCTCAAGAACGCATCAGAATACTTTTCTCGTCTGCTCTCGACCGAGTGGGCCGACATCGAGTCTTCGGATGCTGAAGTGGAATATGATTACGAATCGGACAGTGACCTTGAAGATATGGATGATGAAGAGGATGTCAACAATCATGTTTTCGATGAGCTTCCATTCACA…
g9738.t2	ATGGCCAGGGACGAGAAAGCTGCCTTGAAGTTTAACGGTGCTGGATCTCATGCTGTCCTGAATCAGCCCATGATGTCACGAAACACCCCGACCGAGCAGGTCCTCCACGCTGTTCTTCGATCTGGTATTTCCGTCGGGGTGCTCTTTGACACTCAACTACGTGCCTTTTCGCGTCGCACGGATGCTGGCCAGGTGGATACTCTCCGTGCCGTCTTTGCAAACAGTACAGCGCTCAAGAACGCATCAGAATACTTTTCTCTGCTCTCGACCGAGTGGGCCGACATCGAGTCTTCGGATGCTGAAGTGGAATATGATTACGAATCGGACAGTGACCTTGAAGATATGGATGATGAAGAGGATGTCAACAATCATGTTTTCGATGAGCTTCCATTCACAATG…
g9739.t1	ATGAACGGATTGGCTTCCGGTCGTGCCGGCGCCTGTGGCAGACCGGAGATATTGACCGCCAAGTACCGTCACACTGATGACAATCAAAGACCTATTGATATACCAAAAGACATGAATCTTAAACAAGTAGCGAAAGGCTGTCTATGGAAGGAACAATACCAGCAAAGTCACGACAAAATAGCTGCCGTTGTTAACAAACAGTAG
g9740.t1	ATGGGTTTGCTCAGCAGCAATCTCTGTCGCAACATTCCTACTGGCGCCAGTTCCTCTTCCGTACTGAACGCCGTCGACTGGAAAGGGTTCATCAATCGTCGAGACCCGGGTACGTCACAGAGAAACATTGGCTATTACCTCTCGAGCCTCACGCCTTATCCGCGTTGGAGTGCAATTCTGAGTCAAAAGTGGACATTGCTACGTTAA
g9741.t1	ATGAACCAACAACAATACTTTGCACAAGACCGTGGAGAAACATCAACTACCCTGCTCTCCGTCTTGCATGAGTTGACTTCGCGGCAAGATGCATTCTCCTCACATTCTCTCCATCCATTCGCCGCGGAGCCAGATACGCCAGTCAACCTCTTGCATGCTGTTATCGACGCGACAAACAGGATCTCTCACTCGCTCAGCACGCATTTATCGCTCCCGCTAGCGGACCAAAAGTTGATTTCGCTGTATAGGCAACATACCTCGATTGCTCAGATATTGCACCTCTCCGAACAAAATGTACGCTCAACGCTGGACAGCCTGCGGAAACGCGAGGGAGTCACGTATGGAGAAGACATTCCTTTGGAACGCATGGTGACCGTCGACTGGTGCGTCTCAAGACTA…
g9741.t2	ATGAACCAACAACAATACTTTGCACAAGACCGTGGAGAAACATCAACTACCCTGCTCTCCGTCTTGCATGAGTTGACTTCGCGGCAAGATGCATTCTCCTCACATTCTCTCCATCCATTCGCCGCGGAGCCAGATACGCCAGTCAACCTCTTGCATGCTGTTATCGACGCGACAAACAGGATCTCTCACTCGCTCAGCACGCATTTATCGCTCCCGCTAGCGGACCAAAAGTTGATTTCGCTGTATAGGCAACATACCTCGATTGCTCAGATATTGCACCTCTCCGAACAAAATGTACGCTCAACGCTGGACAGCCTGCGGAAACGCGAGGGAGTCACGTATGGAGAAGACATTCCTTTGGAACGCATGGTGACCGTCGACTGGTGCGTCTCAAGACTA…
g9742.t1	ATGTTCACCGATTCGCATGGTATGGCTGCCATGTGGAACGGGAAGGCGCCATCGCAGAGTCAACGACAGATGTCGGTGCAGTCGGCGCCCAGTACAGCCATGTCCACTGCTACTGCATCCACCCAGCCCAATCAGCCATTGTCAGCTGTGGAGCGTGCGATAAAGGAGTCACTCCAATCCTCGATGTTCCTAGACGTCAAATTTTATGTGTTTTCTCGTCGATCGTTCGCAAAAGATGGCATGATCCGAGTCGATAATCCACGGCATGTCCTCGCCATCAGCTCTGTACTGAAGAAAGCCGACTATTTTGAGAAACTGCTATCTAATGGCTTCGCGGAGTCCGGCGCTAGGATACCTGTTGACTCACCTTTCCCCGAAGACAAAATTCCCTACACGAAC…
g9743.t1	ATGGCTGACCCGCGTATGAACTTGAACAATTGGCTCCAACTCAACAAGAGAACGAGCATTTTGAGGTGGGAGTTCGCCTCGCACGGCACCGGACGTGCCATCGTGTGGACCGCGATTGCCTTCATCAATGAATTCGAGTACGGGAGAGCTACCGCTGCGAGCAAGGGCGCTGCAATGGACATTGCTGCCCAACAGGCTCTCAACGCGCTTCAAGCTGGACGCTAG
g9744.t1	ATGGAGGCGTCCAGGTCTGCGCCGCCCTCTGTGATAACCGGCGATTGGCTCTTTAGAGATTTTCTTGTGCGCCAATCTTGCAACGGACCGTCGCTCGCTGACAGAACATCAGTCCACAGTGGGAGCGTTGGTGGGTTGGAATCATATCGCGTCCCATCGCCGCCTAGCAAGACGGTCGTGTTACGGTGTTGGACGTATTTCCCCTGGATGTATGGCACGACAGGCTGTCGCTTGATGGAATTCATCGGCTGCTGA
g9745.t1	ATGTTGAAGAATACGTTCGATTACTTCGTCCACCTTTTCTCTCCAGAGTTTATGGAGAGTAGAACCGGTCTGTGCGAGGCTCTATCCTCAGACGAATCACTGGCCGGTAATGGTGCATACGATTACGCGTCGGACAGCGATCTCGAGAGTGAGGACGAGTGGGCTTCGGAAAGCGACGCTGCGGATGATATGATCACCAAGATCGTGTCATCTCACGACAATCCAGATATGCAGACTGAAAATCGTGATTCTGGAAATCGTATCGTTTCCCTACAGCAAGATGAGAAGCCTGGACGAACACTTTTCATCAAAAACATTGCTTTTAACACACTGCAGGCCTTTGTGTTTTACGTCTTCACTGGAGAAGTCAGGTTCGTACCTCTCAGATCACAAAACCGC…
g9746.t1	ATGAGGCCGTCGGGTGACGGAGGTGCTGTGGCGCACACCCCTATCACCTGTGGCGCCACTGGCGCGAAACACCGGTCTGCCCAGTCTCTACAACGGACATATGATGCTATCTTATTCTTGCCACCCAGGAAGACATCTTTGGCGATTCGCATATCAGCTAAACTTCCATCCCGCTCATCGAATCGTTGGCTCTGCAACGACGAACTGCAACACAAAGTCCGATATGCTCCGTTCAACCCCGACGCTCTCGAACATGTGGCGTGCAACAGTGTGGATGCTCAGCACTGTACATCATGGGTGAAAATAGGAGAAGGGTCCTTCAACAGAATTTTCTTGCTCCATTTCGACAATGGAGCGGAGGTAGTCGCCCGTATTCCTTTGCCGCTCATAGGCAACGTT…
g9747.t1	ATGATTCCTACTGCAGCCCGCAGGGGCTTTGCAGCGAGGCGGATGCTCAAGCCGCGATACCTCTCCTTATCAATATGCAGACGCTCAGCCGACGAACCTGCGCCGAAGCCACCACCTCCCATTGATGATTCCACCTCTGCTTTGGACTACAAGCGGCGAACGACCTTGCAGCACCGTCCGCCGCCCCTCCCGGCCATGGACTTACGTCCGAGGACAGCGGAGGAGGCTGTCACGAATATCCTCTACAACACTCCACCGCCGAGCTTGCAGCCATTCAAGAAGCATGTACTCAACTGCCTTGTCCAGAATGAGCCGGGAGTGTTATCTCGCGTGTCGGGTATTCTGGCAGGCCGTGGATTCAACATCGACTCCTTAGTTGTGTGTCGGACTGAGATTCGG…
g9748.t1	ATGGTGGCGATTCCTCCTTCGTCGCCGGAGCAGGACCCGTCTGCGCAAAATACCCCATCACTCGCGGACCTTAGTCGAAATGCTTCCGTCATATCGTCCTCGTCCAGCTCCAGTTCTACTTCGGACTTGACTGTGCAGACTCCTCGTCACCGTCCGCGTCCTCTCCGCAACTTCTCATCACCGGGTAATGCTGCGCGCTCAAGGAGCCCACAGTCACCCACTACCCCGCGTGGATCGAGACCGCCAGCATACCTTGCGCGAGAGTTAGGTCTTGCGGAGGCAGAAGGCGACCTAAGACCGCCATCCCGCCCTCACTCTACGTCGCGCAGCAGCTCTGCCAGTGGGCGCGCCAGCGCATGTGCGGATGACTTCTGGTTTCTCGAGCTGCTTGGAGAGGGT…
g9749.t1	ATGAAGGCTCGCGAGACACTTCGTACAATAGAGAGGCGCTCGAAGGAGGACAAGAAATGTTCGATGGTTAATGGCCACATGCTCGACGTCGAAGACCGCATCAAAATCCGACACAAAATCTTCGAGCGCGTCGATCGGACTGATGAACGGCAGTACAACGAACGCTTCAACATCGACAATTGGCCGTGTGTTATAGCTGATGCTCTCGCGGCCAGAGACAAGCTTTCTAGACTCGGTATTTGGCGCCCCCGTCTCCTGCCGGCATATGACAAGCATGATCATCTTGTCCAGCCCGATAAGTACGAAGACGCGTTAAAAGGGGCACTCGTCAAAGCGATCGTAATCATATCGCGATGGGAAATCGACAGCTCGCTCTCGTTCAGCATGGCCATCGTCGAT…
g9750.t1	ATGCGGGTGTCCTTCGCTGGGGAGACCCGATGGTGGCTTTGCATCTTGACATTCCTGCACTGCGTCACAATCTACTGCGACGCGTGTGTCCCAGGCATTTGGGAGACAATCGACGTCGCATTACCGCCGCTGAATAACAGTGCGAGAAAGGGTACACGTAGAATGTCAGTGTTGGTCATCAACAATGCATCAGATAGCGCCTCTCAGGAGATTATGTACGGGATATGGCAAGAGAGAAGGTACTGGTACTTTATGAGCTCATCCACAGGAGTGCTTGGAGTACCTGAACCTCGCTCGTGCCATGATGAAAGACATGGAGAAATCCGACGTCAGGCTTTGCGGATCCACCAGTTGGGAGGGAGCTCTGATCATAAACCTGCATTGACGTGGAGAAAAGCT…
g9751.t1	ATGGTCCAGAAGAAGACGAAGAAGACAGATACTACTGTCGAGGGCGGCATCGGTTCTACGTCAGCGGCAGCGGCGCAGATGTCGCGTCGCAATGTTCGCGGGAAAAGGGGTGGGCTCAAGGACATGCCCAACATGCCACTCGATGTCTTGTTCGAGATCTTCTGTCACTTACATCCTCGGGATTTGTTGAATCTGGCGAGAACAGATAAGAGTTTCCGCTCTACGCTCATGAGTCGAAACGCTGCTCCACTGTGGAAGGCTGCTCGACAGAATGTGGAAGGCTTACCGGATTGTCCGGCCCATCTCAGTGAGCCAGCTTACGCCAACCTCGTTTTTTTTGTCCATTGTCATAACTGTCTCAAATCAAACATTCCTACCATCCTGTGGGAGTTTTCAGCC…
g9752.t1	ATGCCTCGATCATCGCTGGGGTTGGAGCAGCCGCATCATGATACGAGGATTCTTCTCAATACTTCGACTGCGGGGCATTCGCCCAAAATGCAAACATCCACGTTTGCACGAGCCTTTCCCCAGGAGCTCATCGACTACATCATTGACTTCAACCATTCCGACATGGAGATGCTACGTTCATGCGCATGTGTCTGCCGCTCATGGCGAGAAGAAAGCCAATACCACCTATTCTCCACCGTGACTATCGAGAGCGTCGAGACGCTCAAGCGGATACGCGAACTGTACCTGTCCGGCTGCACATTCGCGGGCTTTGAAGATTACGAGGACCTCGTGTTTTGCTTCCCCGAGCTCACGACAATCGCTCTCGACGTCATCTCCTGGCAAAGTAATCCCATCGGC…
g9753.t1	ATGGCCCAAGTTATCGTCGTCGGTGGTGGTCTCGCGGGCCTCTCGGCCGCACATACTCTCCTCGAGCGCGGCGCGAACGTGCTCCTGCTCGACAAGCAGCCATTCATGGGCGGTAACTCGACCAAGGCTACATCTGGTATCAACGGTGCGGGCACACAGGCGCAGCAGGATTTGGGCATTCACGACAGCCCAAAGATTTTCTTCGACGACACCAAGAGCTCCGCTCGTGAACTCGCGCGGGACGACCTCATTACAGTGCTCACCGGGCGCTCTGCTGATGCTGTAACCTGGCTGTCGAACAAGTTTGGTCTGGACCTCACAAAGGTCGCCCGTCTTGGTGGTCACTCGCAGCCGCGCACACATCGAGGAGGTGCCCAGTTCCCCGGCATGGTCATGACA…
g9754.t1	ATGCGTACCCGGGTAGTGTTTGTTGGGATAGGGGGGGCAACGTGCTCGGGTAAGACGACCCTGGCGAAGCACCTGAGATCCATCCTGCCGGGGAGCGTGATCTTGCACCAAGATGACTTTGCACCGCCGCAAGAGCTTATCCCGATACACCCACAGTACAAGGTGCAGGATTGGGATAGCGCAGAGGGCGCCATTGACTGGCCGCGGATGGTGAAGACGCTTGCGGAGCTCAAGGAGACGGGGGTGATCCCGCCTGAACACTACTCCCATGATCATCTCAACGAGCAGAAGGATGTGCCTCTCGACCCGGAGGTGTTCAAGTGCTGGCGCGACGTCTTCACTCGAATAGAAGAGGAGCGCGAGAAAGCAGGAGAGAAGATTATGTGGGTCCTGGTTGAT…
g9754.t2	ATGCGTACCCGGGTAGTGTTTGTTGGGATAGGGGGGGCAACGTGCTCGGGTAAGACGACCCTGGCGAAGCACCTGAGATCCATCCTGCCGGGGAGCGTGATCTTGCACCAAGATGACTTTGCACCGCCGCAAGAGCTTATCCCGATACACCCACAGTACAAGGTGCAGGATTGGGATAGCGCAGAGGGCGCCATTGACTGGCCGCGGATGGTGAAGACGCTTGCGGAGCTCAAGGAGACGGGGGTGATCCCGCCTGAACACTACTCCCATGATCATCTCAACGAGCAGAAGGATGTGCCTCTCGACCCGGAGGTGTTCAAGTGCTGGCGCGACGTCTTCACTCGAATAGAAGAGGAGCGCGAGAAAGCAGGAGAGAAGATTATGTGGGTCCTGGTTGAT…
g9755.t1	ATGTCCTCCCATATCCAAGCGGCCGCCAAGCCTGCTGCGCAGGCGAAGGACCTTCCCGTCGAGCTCATGTTCAAGCACATCATGGATGCGGTGCAGAAGTCGCATTCTGAGGTGACAGAGCTGCGCGCGGAGGTGCATGAACTCAGGCAGGCGAATGCAAGCTTGGAGCGGATGGTGAAAGAGGGGACACAGAGAAGACGACTGTCTGGGAATCAAAGCGTTCTCTACTTGAACCTACAACAACGGTTCGAGGCTGGGCACTCCTGGATTTGTGACTCCCGCCCCTGGCAGCCCTCAACTACGCGCGAAGACCCCTTCCTCAGCCCAAGCGCGCTTCCCTCCCTGGCAGTCCCCCCGACTTTCTATGTCCCGTCGCCGCTCAGCGATAACTGCAATACC…
g9755.t2	ATGTCCTCCCATATCCAAGCGGCCGCCAAGCCTGCTGCGCAGGCGAAGGACCTTCCCGTCGAGCTCATGTTCAAGCACATCATGGATGCGGTGCAGAAGTCGCATTCTGAGGTGACAGAGCTGCGCGCGGAGGTGCATGAACTCAGGCAGGCGAATGCAAGCTTGGAGCGGATGGTGAAAGAGGGGACACAGTACAACAACGACCCCTTCCTCAGCCCAAGCGCGCTTCCCTCCCTGGCAGTCCCCCCGACTTTCTATGTCCCGTCGCCGCTCAGCGATAACTGCAATACCCAGTACTCCTTCGGCATGCGCGATATACCTGGATTCTATGTCGTAATTCCTGCTGGTGGCGCTGGCACTCGCCTCTGGCCTCTATCCCGTGAAGAACATCCCAAGTTC…
[truncated: 14,292 more rows]
