# Supplementary material for: Chromosome-Level Genome Sequences, Comparative Genomic Analyses, and Secondary-Metabolite Biosynthesis Evaluation of the Medicinal Edible Mushroom Laetiporus sulphureus
Source: Microbiol Spectr. 2022 Oct 6;10(5):e02439-22. doi: 10.1128/spectrum.02439-22 (PMC9602373; doi:10.1128/spectrum.02439-22)
Supplement: Supplemental file 5 — Data Set S4.1. Download spectrum.02439-22-s0005.csv, CSV file, 13.4 MB [file spectrum.02439-22-s0005.csv]

ctg22	AUGUSTUS	gene	X3930	X6062	X0.08	X.	.	g1
ctg22	AUGUSTUS	transcript	3930	6062	0.08	+	.	g1.t1
ctg22	AUGUSTUS	start_codon	3930	3932	.	+	0	transcript_id g1.t1; gene_id g1;
ctg22	AUGUSTUS	CDS	3930	4226	0.56	+	0	transcript_id g1.t1; gene_id g1;
ctg22	AUGUSTUS	exon	3930	4226	.	+	.	transcript_id g1.t1; gene_id g1;
ctg22	AUGUSTUS	intron	4227	4343	0.7	+	.	transcript_id g1.t1; gene_id g1;
ctg22	AUGUSTUS	CDS	4344	4644	0.8	+	0	transcript_id g1.t1; gene_id g1;
ctg22	AUGUSTUS	exon	4344	4644	.	+	.	transcript_id g1.t1; gene_id g1;
ctg22	AUGUSTUS	intron	4645	4700	0.93	+	.	transcript_id g1.t1; gene_id g1;
ctg22	AUGUSTUS	CDS	4701	4873	0.47	+	2	transcript_id g1.t1; gene_id g1;
ctg22	AUGUSTUS	exon	4701	4873	.	+	.	transcript_id g1.t1; gene_id g1;
ctg22	AUGUSTUS	intron	4874	4930	0.48	+	.	transcript_id g1.t1; gene_id g1;
ctg22	AUGUSTUS	CDS	4931	5026	0.42	+	0	transcript_id g1.t1; gene_id g1;
ctg22	AUGUSTUS	exon	4931	5026	.	+	.	transcript_id g1.t1; gene_id g1;
ctg22	AUGUSTUS	intron	5027	5083	0.45	+	.	transcript_id g1.t1; gene_id g1;
ctg22	AUGUSTUS	CDS	5084	5092	1	+	0	transcript_id g1.t1; gene_id g1;
ctg22	AUGUSTUS	exon	5084	5092	.	+	.	transcript_id g1.t1; gene_id g1;
ctg22	AUGUSTUS	intron	5093	5154	1	+	.	transcript_id g1.t1; gene_id g1;
ctg22	AUGUSTUS	CDS	5155	5347	0.76	+	0	transcript_id g1.t1; gene_id g1;
ctg22	AUGUSTUS	exon	5155	5347	.	+	.	transcript_id g1.t1; gene_id g1;
ctg22	AUGUSTUS	intron	5348	5401	0.76	+	.	transcript_id g1.t1; gene_id g1;
ctg22	AUGUSTUS	CDS	5402	5480	0.76	+	2	transcript_id g1.t1; gene_id g1;
ctg22	AUGUSTUS	exon	5402	5480	.	+	.	transcript_id g1.t1; gene_id g1;
ctg22	AUGUSTUS	intron	5481	5529	1	+	.	transcript_id g1.t1; gene_id g1;
ctg22	AUGUSTUS	CDS	5530	5671	1	+	1	transcript_id g1.t1; gene_id g1;
ctg22	AUGUSTUS	exon	5530	5671	.	+	.	transcript_id g1.t1; gene_id g1;
ctg22	AUGUSTUS	intron	5672	5721	1	+	.	transcript_id g1.t1; gene_id g1;
ctg22	AUGUSTUS	CDS	5722	5877	1	+	0	transcript_id g1.t1; gene_id g1;
ctg22	AUGUSTUS	exon	5722	5877	.	+	.	transcript_id g1.t1; gene_id g1;
ctg22	AUGUSTUS	intron	5878	5930	1	+	.	transcript_id g1.t1; gene_id g1;
ctg22	AUGUSTUS	CDS	5931	6062	1	+	0	transcript_id g1.t1; gene_id g1;
ctg22	AUGUSTUS	exon	5931	6062	.	+	.	transcript_id g1.t1; gene_id g1;
ctg22	AUGUSTUS	stop_codon	6060	6062	.	+	0	transcript_id g1.t1; gene_id g1;
ctg22	AUGUSTUS	gene	7034	8588	0.2	-	.	g2
ctg22	AUGUSTUS	transcript	7034	8588	0.2	-	.	g2.t1
ctg22	AUGUSTUS	stop_codon	7034	7036	.	-	0	transcript_id g2.t1; gene_id g2;
ctg22	AUGUSTUS	CDS	7034	7359	0.78	-	2	transcript_id g2.t1; gene_id g2;
ctg22	AUGUSTUS	exon	7034	7359	.	-	.	transcript_id g2.t1; gene_id g2;
ctg22	AUGUSTUS	intron	7360	7413	0.89	-	.	transcript_id g2.t1; gene_id g2;
ctg22	AUGUSTUS	CDS	7414	7515	0.86	-	2	transcript_id g2.t1; gene_id g2;
ctg22	AUGUSTUS	exon	7414	7515	.	-	.	transcript_id g2.t1; gene_id g2;
ctg22	AUGUSTUS	intron	7516	7585	0.89	-	.	transcript_id g2.t1; gene_id g2;
ctg22	AUGUSTUS	CDS	7586	7718	0.9	-	0	transcript_id g2.t1; gene_id g2;
ctg22	AUGUSTUS	exon	7586	7718	.	-	.	transcript_id g2.t1; gene_id g2;
ctg22	AUGUSTUS	intron	7719	7767	0.9	-	.	transcript_id g2.t1; gene_id g2;
ctg22	AUGUSTUS	CDS	7768	7953	0.68	-	0	transcript_id g2.t1; gene_id g2;
ctg22	AUGUSTUS	exon	7768	7953	.	-	.	transcript_id g2.t1; gene_id g2;
ctg22	AUGUSTUS	intron	7954	8004	0.66	-	.	transcript_id g2.t1; gene_id g2;
ctg22	AUGUSTUS	CDS	8005	8200	0.27	-	1	transcript_id g2.t1; gene_id g2;
ctg22	AUGUSTUS	exon	8005	8200	.	-	.	transcript_id g2.t1; gene_id g2;
ctg22	AUGUSTUS	intron	8201	8262	0.27	-	.	transcript_id g2.t1; gene_id g2;
ctg22	AUGUSTUS	CDS	8263	8441	0.26	-	0	transcript_id g2.t1; gene_id g2;
ctg22	AUGUSTUS	exon	8263	8441	.	-	.	transcript_id g2.t1; gene_id g2;
ctg22	AUGUSTUS	intron	8442	8492	0.28	-	.	transcript_id g2.t1; gene_id g2;
ctg22	AUGUSTUS	CDS	8493	8588	0.34	-	0	transcript_id g2.t1; gene_id g2;
ctg22	AUGUSTUS	exon	8493	8588	.	-	.	transcript_id g2.t1; gene_id g2;
ctg22	AUGUSTUS	start_codon	8586	8588	.	-	0	transcript_id g2.t1; gene_id g2;
ctg22	AUGUSTUS	gene	8986	10384	0.54	+	.	g3
ctg22	AUGUSTUS	transcript	8986	10384	0.54	+	.	g3.t1
ctg22	AUGUSTUS	start_codon	8986	8988	.	+	0	transcript_id g3.t1; gene_id g3;
ctg22	AUGUSTUS	CDS	8986	9259	0.84	+	0	transcript_id g3.t1; gene_id g3;
ctg22	AUGUSTUS	exon	8986	9259	.	+	.	transcript_id g3.t1; gene_id g3;
ctg22	AUGUSTUS	intron	9260	9324	0.84	+	.	transcript_id g3.t1; gene_id g3;
ctg22	AUGUSTUS	CDS	9325	9453	0.88	+	2	transcript_id g3.t1; gene_id g3;
ctg22	AUGUSTUS	exon	9325	9453	.	+	.	transcript_id g3.t1; gene_id g3;
ctg22	AUGUSTUS	intron	9454	9510	1	+	.	transcript_id g3.t1; gene_id g3;
ctg22	AUGUSTUS	CDS	9511	9902	0.96	+	2	transcript_id g3.t1; gene_id g3;
ctg22	AUGUSTUS	exon	9511	9902	.	+	.	transcript_id g3.t1; gene_id g3;
ctg22	AUGUSTUS	intron	9903	10018	0.64	+	.	transcript_id g3.t1; gene_id g3;
ctg22	AUGUSTUS	CDS	10019	10384	0.98	+	0	transcript_id g3.t1; gene_id g3;
ctg22	AUGUSTUS	exon	10019	10384	.	+	.	transcript_id g3.t1; gene_id g3;
ctg22	AUGUSTUS	stop_codon	10382	10384	.	+	0	transcript_id g3.t1; gene_id g3;
ctg22	AUGUSTUS	gene	11145	11488	0.81	-	.	g4
ctg22	AUGUSTUS	transcript	11145	11488	0.81	-	.	g4.t1
ctg22	AUGUSTUS	stop_codon	11145	11147	.	-	0	transcript_id g4.t1; gene_id g4;
ctg22	AUGUSTUS	CDS	11145	11193	0.84	-	1	transcript_id g4.t1; gene_id g4;
ctg22	AUGUSTUS	exon	11145	11193	.	-	.	transcript_id g4.t1; gene_id g4;
ctg22	AUGUSTUS	intron	11194	11252	0.83	-	.	transcript_id g4.t1; gene_id g4;
ctg22	AUGUSTUS	CDS	11253	11407	0.84	-	0	transcript_id g4.t1; gene_id g4;
ctg22	AUGUSTUS	exon	11253	11407	.	-	.	transcript_id g4.t1; gene_id g4;
ctg22	AUGUSTUS	intron	11408	11461	0.87	-	.	transcript_id g4.t1; gene_id g4;
ctg22	AUGUSTUS	CDS	11462	11488	0.86	-	0	transcript_id g4.t1; gene_id g4;
ctg22	AUGUSTUS	exon	11462	11488	.	-	.	transcript_id g4.t1; gene_id g4;
ctg22	AUGUSTUS	start_codon	11486	11488	.	-	0	transcript_id g4.t1; gene_id g4;
ctg22	AUGUSTUS	gene	11679	14243	0.09	+	.	g5
ctg22	AUGUSTUS	transcript	11679	14243	0.09	+	.	g5.t1
ctg22	AUGUSTUS	start_codon	11679	11681	.	+	0	transcript_id g5.t1; gene_id g5;
ctg22	AUGUSTUS	CDS	11679	11788	0.99	+	0	transcript_id g5.t1; gene_id g5;
ctg22	AUGUSTUS	exon	11679	11788	.	+	.	transcript_id g5.t1; gene_id g5;
ctg22	AUGUSTUS	intron	11789	11843	0.99	+	.	transcript_id g5.t1; gene_id g5;
ctg22	AUGUSTUS	CDS	11844	11879	0.98	+	1	transcript_id g5.t1; gene_id g5;
ctg22	AUGUSTUS	exon	11844	11879	.	+	.	transcript_id g5.t1; gene_id g5;
ctg22	AUGUSTUS	intron	11880	11929	0.98	+	.	transcript_id g5.t1; gene_id g5;
ctg22	AUGUSTUS	CDS	11930	12020	0.78	+	1	transcript_id g5.t1; gene_id g5;
ctg22	AUGUSTUS	exon	11930	12020	.	+	.	transcript_id g5.t1; gene_id g5;
ctg22	AUGUSTUS	intron	12021	12607	0.78	+	.	transcript_id g5.t1; gene_id g5;
ctg22	AUGUSTUS	CDS	12608	12680	0.96	+	0	transcript_id g5.t1; gene_id g5;
ctg22	AUGUSTUS	exon	12608	12680	.	+	.	transcript_id g5.t1; gene_id g5;
ctg22	AUGUSTUS	intron	12681	12746	0.68	+	.	transcript_id g5.t1; gene_id g5;
ctg22	AUGUSTUS	CDS	12747	12870	0.63	+	2	transcript_id g5.t1; gene_id g5;
ctg22	AUGUSTUS	exon	12747	12870	.	+	.	transcript_id g5.t1; gene_id g5;
ctg22	AUGUSTUS	intron	12871	12926	0.88	+	.	transcript_id g5.t1; gene_id g5;
ctg22	AUGUSTUS	CDS	12927	12943	0.79	+	1	transcript_id g5.t1; gene_id g5;
ctg22	AUGUSTUS	exon	12927	12943	.	+	.	transcript_id g5.t1; gene_id g5;
ctg22	AUGUSTUS	intron	12944	13002	0.77	+	.	transcript_id g5.t1; gene_id g5;
ctg22	AUGUSTUS	CDS	13003	13109	0.77	+	2	transcript_id g5.t1; gene_id g5;
ctg22	AUGUSTUS	exon	13003	13109	.	+	.	transcript_id g5.t1; gene_id g5;
ctg22	AUGUSTUS	intron	13110	13160	0.98	+	.	transcript_id g5.t1; gene_id g5;
ctg22	AUGUSTUS	CDS	13161	13364	0.99	+	0	transcript_id g5.t1; gene_id g5;
ctg22	AUGUSTUS	exon	13161	13364	.	+	.	transcript_id g5.t1; gene_id g5;
ctg22	AUGUSTUS	intron	13365	13568	0.33	+	.	transcript_id g5.t1; gene_id g5;
ctg22	AUGUSTUS	CDS	13569	13717	0.33	+	0	transcript_id g5.t1; gene_id g5;
ctg22	AUGUSTUS	exon	13569	13717	.	+	.	transcript_id g5.t1; gene_id g5;
ctg22	AUGUSTUS	intron	13718	13772	0.87	+	.	transcript_id g5.t1; gene_id g5;
ctg22	AUGUSTUS	CDS	13773	13989	1	+	1	transcript_id g5.t1; gene_id g5;
ctg22	AUGUSTUS	exon	13773	13989	.	+	.	transcript_id g5.t1; gene_id g5;
ctg22	AUGUSTUS	intron	13990	14040	1	+	.	transcript_id g5.t1; gene_id g5;
ctg22	AUGUSTUS	CDS	14041	14105	0.99	+	0	transcript_id g5.t1; gene_id g5;
ctg22	AUGUSTUS	exon	14041	14105	.	+	.	transcript_id g5.t1; gene_id g5;
ctg22	AUGUSTUS	intron	14106	14167	0.99	+	.	transcript_id g5.t1; gene_id g5;
ctg22	AUGUSTUS	CDS	14168	14243	0.71	+	1	transcript_id g5.t1; gene_id g5;
ctg22	AUGUSTUS	exon	14168	14243	.	+	.	transcript_id g5.t1; gene_id g5;
ctg22	AUGUSTUS	stop_codon	14241	14243	.	+	0	transcript_id g5.t1; gene_id g5;
ctg22	AUGUSTUS	gene	19489	20322	0.31	-	.	g6
ctg22	AUGUSTUS	transcript	19489	20322	0.31	-	.	g6.t1
ctg22	AUGUSTUS	stop_codon	19489	19491	.	-	0	transcript_id g6.t1; gene_id g6;
ctg22	AUGUSTUS	CDS	19489	19697	0.44	-	2	transcript_id g6.t1; gene_id g6;
ctg22	AUGUSTUS	exon	19489	19697	.	-	.	transcript_id g6.t1; gene_id g6;
ctg22	AUGUSTUS	intron	19698	19778	0.66	-	.	transcript_id g6.t1; gene_id g6;
ctg22	AUGUSTUS	CDS	19779	20322	0.7	-	0	transcript_id g6.t1; gene_id g6;
ctg22	AUGUSTUS	exon	19779	20322	.	-	.	transcript_id g6.t1; gene_id g6;
ctg22	AUGUSTUS	start_codon	20320	20322	.	-	0	transcript_id g6.t1; gene_id g6;
ctg22	AUGUSTUS	gene	20411	20694	0.67	-	.	g7
ctg22	AUGUSTUS	transcript	20411	20694	0.67	-	.	g7.t1
ctg22	AUGUSTUS	stop_codon	20411	20413	.	-	0	transcript_id g7.t1; gene_id g7;
ctg22	AUGUSTUS	CDS	20411	20575	0.67	-	0	transcript_id g7.t1; gene_id g7;
ctg22	AUGUSTUS	exon	20411	20575	.	-	.	transcript_id g7.t1; gene_id g7;
ctg22	AUGUSTUS	intron	20576	20625	0.77	-	.	transcript_id g7.t1; gene_id g7;
ctg22	AUGUSTUS	CDS	20626	20694	0.76	-	0	transcript_id g7.t1; gene_id g7;
ctg22	AUGUSTUS	exon	20626	20694	.	-	.	transcript_id g7.t1; gene_id g7;
ctg22	AUGUSTUS	start_codon	20692	20694	.	-	0	transcript_id g7.t1; gene_id g7;
ctg22	AUGUSTUS	gene	22230	23806	0.07	+	.	g8
ctg22	AUGUSTUS	transcript	22230	23806	0.07	+	.	g8.t1
ctg22	AUGUSTUS	start_codon	22230	22232	.	+	0	transcript_id g8.t1; gene_id g8;
ctg22	AUGUSTUS	CDS	22230	22293	1	+	0	transcript_id g8.t1; gene_id g8;
ctg22	AUGUSTUS	exon	22230	22293	.	+	.	transcript_id g8.t1; gene_id g8;
ctg22	AUGUSTUS	intron	22294	22359	1	+	.	transcript_id g8.t1; gene_id g8;
ctg22	AUGUSTUS	CDS	22360	22502	0.77	+	2	transcript_id g8.t1; gene_id g8;
ctg22	AUGUSTUS	exon	22360	22502	.	+	.	transcript_id g8.t1; gene_id g8;
ctg22	AUGUSTUS	intron	22503	22559	0.77	+	.	transcript_id g8.t1; gene_id g8;
ctg22	AUGUSTUS	CDS	22560	22684	0.42	+	0	transcript_id g8.t1; gene_id g8;
ctg22	AUGUSTUS	exon	22560	22684	.	+	.	transcript_id g8.t1; gene_id g8;
ctg22	AUGUSTUS	intron	22685	23195	0.11	+	.	transcript_id g8.t1; gene_id g8;
ctg22	AUGUSTUS	CDS	23196	23257	0.36	+	1	transcript_id g8.t1; gene_id g8;
ctg22	AUGUSTUS	exon	23196	23257	.	+	.	transcript_id g8.t1; gene_id g8;
ctg22	AUGUSTUS	intron	23258	23313	0.32	+	.	transcript_id g8.t1; gene_id g8;
ctg22	AUGUSTUS	CDS	23314	23370	0.24	+	2	transcript_id g8.t1; gene_id g8;
ctg22	AUGUSTUS	exon	23314	23370	.	+	.	transcript_id g8.t1; gene_id g8;
ctg22	AUGUSTUS	intron	23371	23540	0.25	+	.	transcript_id g8.t1; gene_id g8;
ctg22	AUGUSTUS	CDS	23541	23806	0.39	+	2	transcript_id g8.t1; gene_id g8;
ctg22	AUGUSTUS	exon	23541	23806	.	+	.	transcript_id g8.t1; gene_id g8;
ctg22	AUGUSTUS	stop_codon	23804	23806	.	+	0	transcript_id g8.t1; gene_id g8;
ctg22	AUGUSTUS	gene	25151	27142	0.08	-	.	g9
ctg22	AUGUSTUS	transcript	25151	27142	0.08	-	.	g9.t1
ctg22	AUGUSTUS	stop_codon	25151	25153	.	-	0	transcript_id g9.t1; gene_id g9;
ctg22	AUGUSTUS	CDS	25151	25194	0.68	-	2	transcript_id g9.t1; gene_id g9;
ctg22	AUGUSTUS	exon	25151	25194	.	-	.	transcript_id g9.t1; gene_id g9;
ctg22	AUGUSTUS	intron	25195	25251	0.71	-	.	transcript_id g9.t1; gene_id g9;
ctg22	AUGUSTUS	CDS	25252	25298	0.65	-	1	transcript_id g9.t1; gene_id g9;
ctg22	AUGUSTUS	exon	25252	25298	.	-	.	transcript_id g9.t1; gene_id g9;
ctg22	AUGUSTUS	intron	25299	25356	0.84	-	.	transcript_id g9.t1; gene_id g9;
ctg22	AUGUSTUS	CDS	25357	25787	0.61	-	0	transcript_id g9.t1; gene_id g9;
ctg22	AUGUSTUS	exon	25357	25787	.	-	.	transcript_id g9.t1; gene_id g9;
ctg22	AUGUSTUS	intron	25788	25854	0.65	-	.	transcript_id g9.t1; gene_id g9;
ctg22	AUGUSTUS	CDS	25855	26229	1	-	0	transcript_id g9.t1; gene_id g9;
ctg22	AUGUSTUS	exon	25855	26229	.	-	.	transcript_id g9.t1; gene_id g9;
ctg22	AUGUSTUS	intron	26230	26288	0.99	-	.	transcript_id g9.t1; gene_id g9;
ctg22	AUGUSTUS	CDS	26289	26552	0.52	-	0	transcript_id g9.t1; gene_id g9;
ctg22	AUGUSTUS	exon	26289	26552	.	-	.	transcript_id g9.t1; gene_id g9;
ctg22	AUGUSTUS	intron	26553	26605	0.89	-	.	transcript_id g9.t1; gene_id g9;
ctg22	AUGUSTUS	CDS	26606	27142	0.38	-	0	transcript_id g9.t1; gene_id g9;
ctg22	AUGUSTUS	exon	26606	27142	.	-	.	transcript_id g9.t1; gene_id g9;
ctg22	AUGUSTUS	start_codon	27140	27142	.	-	0	transcript_id g9.t1; gene_id g9;
ctg22	AUGUSTUS	gene	34466	35666	0.58	+	.	g10
ctg22	AUGUSTUS	transcript	34466	35666	0.58	+	.	g10.t1
ctg22	AUGUSTUS	start_codon	34466	34468	.	+	0	transcript_id g10.t1; gene_id g10;
ctg22	AUGUSTUS	CDS	34466	34678	0.94	+	0	transcript_id g10.t1; gene_id g10;
ctg22	AUGUSTUS	exon	34466	34678	.	+	.	transcript_id g10.t1; gene_id g10;
ctg22	AUGUSTUS	intron	34679	34729	0.98	+	.	transcript_id g10.t1; gene_id g10;
ctg22	AUGUSTUS	CDS	34730	34885	0.71	+	0	transcript_id g10.t1; gene_id g10;
ctg22	AUGUSTUS	exon	34730	34885	.	+	.	transcript_id g10.t1; gene_id g10;
ctg22	AUGUSTUS	intron	34886	34935	0.71	+	.	transcript_id g10.t1; gene_id g10;
ctg22	AUGUSTUS	CDS	34936	35038	0.8	+	0	transcript_id g10.t1; gene_id g10;
ctg22	AUGUSTUS	exon	34936	35038	.	+	.	transcript_id g10.t1; gene_id g10;
ctg22	AUGUSTUS	intron	35039	35094	1	+	.	transcript_id g10.t1; gene_id g10;
ctg22	AUGUSTUS	CDS	35095	35194	1	+	2	transcript_id g10.t1; gene_id g10;
ctg22	AUGUSTUS	exon	35095	35194	.	+	.	transcript_id g10.t1; gene_id g10;
ctg22	AUGUSTUS	intron	35195	35238	1	+	.	transcript_id g10.t1; gene_id g10;
ctg22	AUGUSTUS	CDS	35239	35390	1	+	1	transcript_id g10.t1; gene_id g10;
ctg22	AUGUSTUS	exon	35239	35390	.	+	.	transcript_id g10.t1; gene_id g10;
ctg22	AUGUSTUS	intron	35391	35436	1	+	.	transcript_id g10.t1; gene_id g10;
ctg22	AUGUSTUS	CDS	35437	35666	0.88	+	2	transcript_id g10.t1; gene_id g10;
ctg22	AUGUSTUS	exon	35437	35666	.	+	.	transcript_id g10.t1; gene_id g10;
ctg22	AUGUSTUS	stop_codon	35664	35666	.	+	0	transcript_id g10.t1; gene_id g10;
ctg22	AUGUSTUS	gene	38362	39870	0.67	+	.	g11
ctg22	AUGUSTUS	transcript	38362	39870	0.67	+	.	g11.t1
ctg22	AUGUSTUS	start_codon	38362	38364	.	+	0	transcript_id g11.t1; gene_id g11;
ctg22	AUGUSTUS	CDS	38362	38694	0.95	+	0	transcript_id g11.t1; gene_id g11;
ctg22	AUGUSTUS	exon	38362	38694	.	+	.	transcript_id g11.t1; gene_id g11;
ctg22	AUGUSTUS	intron	38695	38738	0.98	+	.	transcript_id g11.t1; gene_id g11;
ctg22	AUGUSTUS	CDS	38739	38806	0.97	+	0	transcript_id g11.t1; gene_id g11;
ctg22	AUGUSTUS	exon	38739	38806	.	+	.	transcript_id g11.t1; gene_id g11;
ctg22	AUGUSTUS	intron	38807	38868	0.99	+	.	transcript_id g11.t1; gene_id g11;
ctg22	AUGUSTUS	CDS	38869	39268	0.95	+	1	transcript_id g11.t1; gene_id g11;
ctg22	AUGUSTUS	exon	38869	39268	.	+	.	transcript_id g11.t1; gene_id g11;
ctg22	AUGUSTUS	intron	39269	39510	0.85	+	.	transcript_id g11.t1; gene_id g11;
ctg22	AUGUSTUS	CDS	39511	39870	0.75	+	0	transcript_id g11.t1; gene_id g11;
ctg22	AUGUSTUS	exon	39511	39870	.	+	.	transcript_id g11.t1; gene_id g11;
ctg22	AUGUSTUS	stop_codon	39868	39870	.	+	0	transcript_id g11.t1; gene_id g11;
ctg22	AUGUSTUS	gene	41650	42314	0.76	+	.	g12
ctg22	AUGUSTUS	transcript	41650	42314	0.76	+	.	g12.t1
ctg22	AUGUSTUS	start_codon	41650	41652	.	+	0	transcript_id g12.t1; gene_id g12;
ctg22	AUGUSTUS	CDS	41650	41697	0.95	+	0	transcript_id g12.t1; gene_id g12;
ctg22	AUGUSTUS	exon	41650	41697	.	+	.	transcript_id g12.t1; gene_id g12;
ctg22	AUGUSTUS	intron	41698	41755	0.92	+	.	transcript_id g12.t1; gene_id g12;
ctg22	AUGUSTUS	CDS	41756	41806	0.91	+	0	transcript_id g12.t1; gene_id g12;
ctg22	AUGUSTUS	exon	41756	41806	.	+	.	transcript_id g12.t1; gene_id g12;
ctg22	AUGUSTUS	intron	41807	41849	0.94	+	.	transcript_id g12.t1; gene_id g12;
ctg22	AUGUSTUS	CDS	41850	42050	0.84	+	0	transcript_id g12.t1; gene_id g12;
ctg22	AUGUSTUS	exon	41850	42050	.	+	.	transcript_id g12.t1; gene_id g12;
ctg22	AUGUSTUS	intron	42051	42100	0.84	+	.	transcript_id g12.t1; gene_id g12;
ctg22	AUGUSTUS	CDS	42101	42214	1	+	0	transcript_id g12.t1; gene_id g12;
ctg22	AUGUSTUS	exon	42101	42214	.	+	.	transcript_id g12.t1; gene_id g12;
ctg22	AUGUSTUS	intron	42215	42275	1	+	.	transcript_id g12.t1; gene_id g12;
ctg22	AUGUSTUS	CDS	42276	42314	1	+	0	transcript_id g12.t1; gene_id g12;
ctg22	AUGUSTUS	exon	42276	42314	.	+	.	transcript_id g12.t1; gene_id g12;
ctg22	AUGUSTUS	stop_codon	42312	42314	.	+	0	transcript_id g12.t1; gene_id g12;
ctg22	AUGUSTUS	gene	42775	43483	0.77	+	.	g13
ctg22	AUGUSTUS	transcript	42775	43483	0.77	+	.	g13.t1
ctg22	AUGUSTUS	start_codon	42775	42777	.	+	0	transcript_id g13.t1; gene_id g13;
ctg22	AUGUSTUS	CDS	42775	42868	0.77	+	0	transcript_id g13.t1; gene_id g13;
ctg22	AUGUSTUS	exon	42775	42868	.	+	.	transcript_id g13.t1; gene_id g13;
ctg22	AUGUSTUS	intron	42869	42926	0.99	+	.	transcript_id g13.t1; gene_id g13;
ctg22	AUGUSTUS	CDS	42927	43072	0.99	+	2	transcript_id g13.t1; gene_id g13;
ctg22	AUGUSTUS	exon	42927	43072	.	+	.	transcript_id g13.t1; gene_id g13;
ctg22	AUGUSTUS	intron	43073	43246	0.99	+	.	transcript_id g13.t1; gene_id g13;
ctg22	AUGUSTUS	CDS	43247	43483	0.99	+	0	transcript_id g13.t1; gene_id g13;
ctg22	AUGUSTUS	exon	43247	43483	.	+	.	transcript_id g13.t1; gene_id g13;
ctg22	AUGUSTUS	stop_codon	43481	43483	.	+	0	transcript_id g13.t1; gene_id g13;
ctg22	AUGUSTUS	gene	52036	53808	0.11	-	.	g14
ctg22	AUGUSTUS	transcript	52036	53808	0.11	-	.	g14.t1
ctg22	AUGUSTUS	stop_codon	52036	52038	.	-	0	transcript_id g14.t1; gene_id g14;
ctg22	AUGUSTUS	CDS	52036	52496	0.62	-	2	transcript_id g14.t1; gene_id g14;
ctg22	AUGUSTUS	exon	52036	52496	.	-	.	transcript_id g14.t1; gene_id g14;
ctg22	AUGUSTUS	intron	52497	52774	0.54	-	.	transcript_id g14.t1; gene_id g14;
ctg22	AUGUSTUS	CDS	52775	52936	0.51	-	2	transcript_id g14.t1; gene_id g14;
ctg22	AUGUSTUS	exon	52775	52936	.	-	.	transcript_id g14.t1; gene_id g14;
ctg22	AUGUSTUS	intron	52937	53555	0.41	-	.	transcript_id g14.t1; gene_id g14;
ctg22	AUGUSTUS	CDS	53556	53808	0.31	-	0	transcript_id g14.t1; gene_id g14;
ctg22	AUGUSTUS	exon	53556	53808	.	-	.	transcript_id g14.t1; gene_id g14;
ctg22	AUGUSTUS	start_codon	53806	53808	.	-	0	transcript_id g14.t1; gene_id g14;
ctg22	AUGUSTUS	gene	55031	55868	0.09	-	.	g15
ctg22	AUGUSTUS	transcript	55031	55868	0.09	-	.	g15.t1
ctg22	AUGUSTUS	stop_codon	55031	55033	.	-	0	transcript_id g15.t1; gene_id g15;
ctg22	AUGUSTUS	CDS	55031	55420	0.5	-	0	transcript_id g15.t1; gene_id g15;
ctg22	AUGUSTUS	exon	55031	55420	.	-	.	transcript_id g15.t1; gene_id g15;
ctg22	AUGUSTUS	intron	55421	55463	0.84	-	.	transcript_id g15.t1; gene_id g15;
ctg22	AUGUSTUS	CDS	55464	55868	0.16	-	0	transcript_id g15.t1; gene_id g15;
ctg22	AUGUSTUS	exon	55464	55868	.	-	.	transcript_id g15.t1; gene_id g15;
ctg22	AUGUSTUS	start_codon	55866	55868	.	-	0	transcript_id g15.t1; gene_id g15;
ctg22	AUGUSTUS	gene	64036	64554	0.85	+	.	g16
ctg22	AUGUSTUS	transcript	64036	64554	0.85	+	.	g16.t1
ctg22	AUGUSTUS	start_codon	64036	64038	.	+	0	transcript_id g16.t1; gene_id g16;
ctg22	AUGUSTUS	CDS	64036	64554	0.85	+	0	transcript_id g16.t1; gene_id g16;
ctg22	AUGUSTUS	exon	64036	64554	.	+	.	transcript_id g16.t1; gene_id g16;
ctg22	AUGUSTUS	stop_codon	64552	64554	.	+	0	transcript_id g16.t1; gene_id g16;
ctg22	AUGUSTUS	gene	65099	66034	0.69	+	.	g17
ctg22	AUGUSTUS	transcript	65099	66034	0.69	+	.	g17.t1
ctg22	AUGUSTUS	start_codon	65099	65101	.	+	0	transcript_id g17.t1; gene_id g17;
ctg22	AUGUSTUS	CDS	65099	66034	0.69	+	0	transcript_id g17.t1; gene_id g17;
ctg22	AUGUSTUS	exon	65099	66034	.	+	.	transcript_id g17.t1; gene_id g17;
ctg22	AUGUSTUS	stop_codon	66032	66034	.	+	0	transcript_id g17.t1; gene_id g17;
ctg22	AUGUSTUS	gene	66378	67607	0.05	-	.	g18
ctg22	AUGUSTUS	transcript	66378	67607	0.05	-	.	g18.t1
ctg22	AUGUSTUS	stop_codon	66378	66380	.	-	0	transcript_id g18.t1; gene_id g18;
ctg22	AUGUSTUS	CDS	66378	67088	0.72	-	0	transcript_id g18.t1; gene_id g18;
ctg22	AUGUSTUS	exon	66378	67088	.	-	.	transcript_id g18.t1; gene_id g18;
ctg22	AUGUSTUS	intron	67089	67227	0.4	-	.	transcript_id g18.t1; gene_id g18;
ctg22	AUGUSTUS	CDS	67228	67444	0.25	-	1	transcript_id g18.t1; gene_id g18;
ctg22	AUGUSTUS	exon	67228	67444	.	-	.	transcript_id g18.t1; gene_id g18;
ctg22	AUGUSTUS	intron	67445	67485	0.43	-	.	transcript_id g18.t1; gene_id g18;
ctg22	AUGUSTUS	CDS	67486	67607	0.18	-	0	transcript_id g18.t1; gene_id g18;
ctg22	AUGUSTUS	exon	67486	67607	.	-	.	transcript_id g18.t1; gene_id g18;
ctg22	AUGUSTUS	start_codon	67605	67607	.	-	0	transcript_id g18.t1; gene_id g18;
ctg22	AUGUSTUS	gene	68743	69894	0.19	+	.	g19
ctg22	AUGUSTUS	transcript	68743	69894	0.19	+	.	g19.t1
ctg22	AUGUSTUS	start_codon	68743	68745	.	+	0	transcript_id g19.t1; gene_id g19;
ctg22	AUGUSTUS	CDS	68743	69131	0.97	+	0	transcript_id g19.t1; gene_id g19;
ctg22	AUGUSTUS	exon	68743	69131	.	+	.	transcript_id g19.t1; gene_id g19;
ctg22	AUGUSTUS	intron	69132	69182	1	+	.	transcript_id g19.t1; gene_id g19;
ctg22	AUGUSTUS	CDS	69183	69311	0.76	+	1	transcript_id g19.t1; gene_id g19;
ctg22	AUGUSTUS	exon	69183	69311	.	+	.	transcript_id g19.t1; gene_id g19;
ctg22	AUGUSTUS	intron	69312	69359	0.46	+	.	transcript_id g19.t1; gene_id g19;
ctg22	AUGUSTUS	CDS	69360	69397	0.46	+	1	transcript_id g19.t1; gene_id g19;
ctg22	AUGUSTUS	exon	69360	69397	.	+	.	transcript_id g19.t1; gene_id g19;
ctg22	AUGUSTUS	intron	69398	69455	0.83	+	.	transcript_id g19.t1; gene_id g19;
ctg22	AUGUSTUS	CDS	69456	69499	0.26	+	2	transcript_id g19.t1; gene_id g19;
ctg22	AUGUSTUS	exon	69456	69499	.	+	.	transcript_id g19.t1; gene_id g19;
ctg22	AUGUSTUS	intron	69500	69573	0.26	+	.	transcript_id g19.t1; gene_id g19;
ctg22	AUGUSTUS	CDS	69574	69894	0.37	+	0	transcript_id g19.t1; gene_id g19;
ctg22	AUGUSTUS	exon	69574	69894	.	+	.	transcript_id g19.t1; gene_id g19;
ctg22	AUGUSTUS	stop_codon	69892	69894	.	+	0	transcript_id g19.t1; gene_id g19;
ctg22	AUGUSTUS	gene	72924	74195	0.69	+	.	g20
ctg22	AUGUSTUS	transcript	72924	74195	0.69	+	.	g20.t1
ctg22	AUGUSTUS	start_codon	72924	72926	.	+	0	transcript_id g20.t1; gene_id g20;
ctg22	AUGUSTUS	CDS	72924	73549	0.79	+	0	transcript_id g20.t1; gene_id g20;
ctg22	AUGUSTUS	exon	72924	73549	.	+	.	transcript_id g20.t1; gene_id g20;
ctg22	AUGUSTUS	intron	73550	73597	0.94	+	.	transcript_id g20.t1; gene_id g20;
ctg22	AUGUSTUS	CDS	73598	74195	0.84	+	1	transcript_id g20.t1; gene_id g20;
ctg22	AUGUSTUS	exon	73598	74195	.	+	.	transcript_id g20.t1; gene_id g20;
ctg22	AUGUSTUS	stop_codon	74193	74195	.	+	0	transcript_id g20.t1; gene_id g20;
ctg22	AUGUSTUS	gene	74874	75080	0.48	-	.	g21
ctg22	AUGUSTUS	transcript	74874	75080	0.48	-	.	g21.t1
ctg22	AUGUSTUS	stop_codon	74874	74876	.	-	0	transcript_id g21.t1; gene_id g21;
ctg22	AUGUSTUS	CDS	74874	75080	0.48	-	0	transcript_id g21.t1; gene_id g21;
ctg22	AUGUSTUS	exon	74874	75080	.	-	.	transcript_id g21.t1; gene_id g21;
ctg22	AUGUSTUS	start_codon	75078	75080	.	-	0	transcript_id g21.t1; gene_id g21;
ctg22	AUGUSTUS	gene	78228	79162	0.21	+	.	g22
ctg22	AUGUSTUS	transcript	78228	79162	0.21	+	.	g22.t1
ctg22	AUGUSTUS	start_codon	78228	78230	.	+	0	transcript_id g22.t1; gene_id g22;
ctg22	AUGUSTUS	CDS	78228	78440	0.57	+	0	transcript_id g22.t1; gene_id g22;
ctg22	AUGUSTUS	exon	78228	78440	.	+	.	transcript_id g22.t1; gene_id g22;
ctg22	AUGUSTUS	intron	78441	78487	0.83	+	.	transcript_id g22.t1; gene_id g22;
ctg22	AUGUSTUS	CDS	78488	78584	0.85	+	0	transcript_id g22.t1; gene_id g22;
ctg22	AUGUSTUS	exon	78488	78584	.	+	.	transcript_id g22.t1; gene_id g22;
ctg22	AUGUSTUS	intron	78585	78638	0.91	+	.	transcript_id g22.t1; gene_id g22;
ctg22	AUGUSTUS	CDS	78639	79162	0.33	+	2	transcript_id g22.t1; gene_id g22;
ctg22	AUGUSTUS	exon	78639	79162	.	+	.	transcript_id g22.t1; gene_id g22;
ctg22	AUGUSTUS	stop_codon	79160	79162	.	+	0	transcript_id g22.t1; gene_id g22;
ctg22	AUGUSTUS	gene	79212	81279	0.17	-	.	g23
ctg22	AUGUSTUS	transcript	79212	81279	0.17	-	.	g23.t1
ctg22	AUGUSTUS	stop_codon	79212	79214	.	-	0	transcript_id g23.t1; gene_id g23;
ctg22	AUGUSTUS	CDS	79212	79415	0.77	-	0	transcript_id g23.t1; gene_id g23;
ctg22	AUGUSTUS	exon	79212	79415	.	-	.	transcript_id g23.t1; gene_id g23;
ctg22	AUGUSTUS	intron	79416	79469	0.38	-	.	transcript_id g23.t1; gene_id g23;
ctg22	AUGUSTUS	CDS	79470	80006	0.35	-	0	transcript_id g23.t1; gene_id g23;
ctg22	AUGUSTUS	exon	79470	80006	.	-	.	transcript_id g23.t1; gene_id g23;
ctg22	AUGUSTUS	intron	80007	80058	1	-	.	transcript_id g23.t1; gene_id g23;
ctg22	AUGUSTUS	CDS	80059	80340	0.98	-	0	transcript_id g23.t1; gene_id g23;
ctg22	AUGUSTUS	exon	80059	80340	.	-	.	transcript_id g23.t1; gene_id g23;
ctg22	AUGUSTUS	intron	80341	80388	0.96	-	.	transcript_id g23.t1; gene_id g23;
ctg22	AUGUSTUS	CDS	80389	80585	0.83	-	2	transcript_id g23.t1; gene_id g23;
ctg22	AUGUSTUS	exon	80389	80585	.	-	.	transcript_id g23.t1; gene_id g23;
ctg22	AUGUSTUS	intron	80586	80655	0.85	-	.	transcript_id g23.t1; gene_id g23;
ctg22	AUGUSTUS	CDS	80656	81010	0.7	-	0	transcript_id g23.t1; gene_id g23;
ctg22	AUGUSTUS	exon	80656	81010	.	-	.	transcript_id g23.t1; gene_id g23;
ctg22	AUGUSTUS	intron	81011	81054	0.7	-	.	transcript_id g23.t1; gene_id g23;
ctg22	AUGUSTUS	CDS	81055	81279	0.68	-	0	transcript_id g23.t1; gene_id g23;
ctg22	AUGUSTUS	exon	81055	81279	.	-	.	transcript_id g23.t1; gene_id g23;
ctg22	AUGUSTUS	start_codon	81277	81279	.	-	0	transcript_id g23.t1; gene_id g23;
ctg22	AUGUSTUS	gene	83074	86501	0.09	-	.	g24
ctg22	AUGUSTUS	transcript	83074	86501	0.09	-	.	g24.t1
ctg22	AUGUSTUS	stop_codon	83074	83076	.	-	0	transcript_id g24.t1; gene_id g24;
ctg22	AUGUSTUS	CDS	83074	83194	0.97	-	1	transcript_id g24.t1; gene_id g24;
ctg22	AUGUSTUS	exon	83074	83194	.	-	.	transcript_id g24.t1; gene_id g24;
ctg22	AUGUSTUS	intron	83195	83250	0.97	-	.	transcript_id g24.t1; gene_id g24;
ctg22	AUGUSTUS	CDS	83251	83302	0.97	-	2	transcript_id g24.t1; gene_id g24;
ctg22	AUGUSTUS	exon	83251	83302	.	-	.	transcript_id g24.t1; gene_id g24;
ctg22	AUGUSTUS	intron	83303	83373	0.94	-	.	transcript_id g24.t1; gene_id g24;
ctg22	AUGUSTUS	CDS	83374	83548	0.86	-	0	transcript_id g24.t1; gene_id g24;
ctg22	AUGUSTUS	exon	83374	83548	.	-	.	transcript_id g24.t1; gene_id g24;
ctg22	AUGUSTUS	intron	83549	83639	0.92	-	.	transcript_id g24.t1; gene_id g24;
ctg22	AUGUSTUS	CDS	83640	83747	0.99	-	0	transcript_id g24.t1; gene_id g24;
ctg22	AUGUSTUS	exon	83640	83747	.	-	.	transcript_id g24.t1; gene_id g24;
ctg22	AUGUSTUS	intron	83748	83807	0.99	-	.	transcript_id g24.t1; gene_id g24;
ctg22	AUGUSTUS	CDS	83808	84231	0.71	-	1	transcript_id g24.t1; gene_id g24;
ctg22	AUGUSTUS	exon	83808	84231	.	-	.	transcript_id g24.t1; gene_id g24;
ctg22	AUGUSTUS	intron	84232	84282	0.67	-	.	transcript_id g24.t1; gene_id g24;
ctg22	AUGUSTUS	CDS	84283	84583	0.67	-	2	transcript_id g24.t1; gene_id g24;
ctg22	AUGUSTUS	exon	84283	84583	.	-	.	transcript_id g24.t1; gene_id g24;
ctg22	AUGUSTUS	intron	84584	84630	0.99	-	.	transcript_id g24.t1; gene_id g24;
ctg22	AUGUSTUS	CDS	84631	84648	0.99	-	2	transcript_id g24.t1; gene_id g24;
ctg22	AUGUSTUS	exon	84631	84648	.	-	.	transcript_id g24.t1; gene_id g24;
ctg22	AUGUSTUS	intron	84649	84701	0.99	-	.	transcript_id g24.t1; gene_id g24;
ctg22	AUGUSTUS	CDS	84702	84891	1	-	0	transcript_id g24.t1; gene_id g24;
ctg22	AUGUSTUS	exon	84702	84891	.	-	.	transcript_id g24.t1; gene_id g24;
ctg22	AUGUSTUS	intron	84892	84960	0.99	-	.	transcript_id g24.t1; gene_id g24;
ctg22	AUGUSTUS	CDS	84961	85170	0.29	-	0	transcript_id g24.t1; gene_id g24;
ctg22	AUGUSTUS	exon	84961	85170	.	-	.	transcript_id g24.t1; gene_id g24;
ctg22	AUGUSTUS	intron	85171	85752	0.28	-	.	transcript_id g24.t1; gene_id g24;
ctg22	AUGUSTUS	CDS	85753	85907	0.66	-	2	transcript_id g24.t1; gene_id g24;
ctg22	AUGUSTUS	exon	85753	85907	.	-	.	transcript_id g24.t1; gene_id g24;
ctg22	AUGUSTUS	intron	85908	85960	0.78	-	.	transcript_id g24.t1; gene_id g24;
ctg22	AUGUSTUS	CDS	85961	86262	0.69	-	1	transcript_id g24.t1; gene_id g24;
ctg22	AUGUSTUS	exon	85961	86262	.	-	.	transcript_id g24.t1; gene_id g24;
ctg22	AUGUSTUS	intron	86263	86329	0.69	-	.	transcript_id g24.t1; gene_id g24;
ctg22	AUGUSTUS	CDS	86330	86358	0.69	-	0	transcript_id g24.t1; gene_id g24;
ctg22	AUGUSTUS	exon	86330	86358	.	-	.	transcript_id g24.t1; gene_id g24;
ctg22	AUGUSTUS	intron	86359	86411	0.69	-	.	transcript_id g24.t1; gene_id g24;
ctg22	AUGUSTUS	CDS	86412	86501	0.41	-	0	transcript_id g24.t1; gene_id g24;
ctg22	AUGUSTUS	exon	86412	86501	.	-	.	transcript_id g24.t1; gene_id g24;
ctg22	AUGUSTUS	start_codon	86499	86501	.	-	0	transcript_id g24.t1; gene_id g24;
ctg22	AUGUSTUS	gene	95849	96503	0.35	-	.	g25
ctg22	AUGUSTUS	transcript	95849	96503	0.35	-	.	g25.t1
ctg22	AUGUSTUS	stop_codon	95849	95851	.	-	0	transcript_id g25.t1; gene_id g25;
ctg22	AUGUSTUS	CDS	95849	96058	0.37	-	0	transcript_id g25.t1; gene_id g25;
ctg22	AUGUSTUS	exon	95849	96058	.	-	.	transcript_id g25.t1; gene_id g25;
ctg22	AUGUSTUS	intron	96059	96111	1	-	.	transcript_id g25.t1; gene_id g25;
ctg22	AUGUSTUS	CDS	96112	96285	1	-	0	transcript_id g25.t1; gene_id g25;
ctg22	AUGUSTUS	exon	96112	96285	.	-	.	transcript_id g25.t1; gene_id g25;
ctg22	AUGUSTUS	intron	96286	96338	1	-	.	transcript_id g25.t1; gene_id g25;
ctg22	AUGUSTUS	CDS	96339	96503	0.94	-	0	transcript_id g25.t1; gene_id g25;
ctg22	AUGUSTUS	exon	96339	96503	.	-	.	transcript_id g25.t1; gene_id g25;
ctg22	AUGUSTUS	start_codon	96501	96503	.	-	0	transcript_id g25.t1; gene_id g25;
ctg22	AUGUSTUS	gene	96540	97417	0.31	-	.	g26
ctg22	AUGUSTUS	transcript	96540	97417	0.31	-	.	g26.t1
ctg22	AUGUSTUS	stop_codon	96540	96542	.	-	0	transcript_id g26.t1; gene_id g26;
ctg22	AUGUSTUS	CDS	96540	96646	0.7	-	2	transcript_id g26.t1; gene_id g26;
ctg22	AUGUSTUS	exon	96540	96646	.	-	.	transcript_id g26.t1; gene_id g26;
ctg22	AUGUSTUS	intron	96647	96694	0.73	-	.	transcript_id g26.t1; gene_id g26;
ctg22	AUGUSTUS	CDS	96695	96833	0.75	-	0	transcript_id g26.t1; gene_id g26;
ctg22	AUGUSTUS	exon	96695	96833	.	-	.	transcript_id g26.t1; gene_id g26;
ctg22	AUGUSTUS	intron	96834	96890	1	-	.	transcript_id g26.t1; gene_id g26;
ctg22	AUGUSTUS	CDS	96891	96938	0.9	-	0	transcript_id g26.t1; gene_id g26;
ctg22	AUGUSTUS	exon	96891	96938	.	-	.	transcript_id g26.t1; gene_id g26;
ctg22	AUGUSTUS	intron	96939	97246	0.72	-	.	transcript_id g26.t1; gene_id g26;
ctg22	AUGUSTUS	CDS	97247	97417	0.58	-	0	transcript_id g26.t1; gene_id g26;
ctg22	AUGUSTUS	exon	97247	97417	.	-	.	transcript_id g26.t1; gene_id g26;
ctg22	AUGUSTUS	start_codon	97415	97417	.	-	0	transcript_id g26.t1; gene_id g26;
ctg22	AUGUSTUS	gene	97482	100151	0.09	-	.	g27
ctg22	AUGUSTUS	transcript	97482	100151	0.09	-	.	g27.t1
ctg22	AUGUSTUS	stop_codon	97482	97484	.	-	0	transcript_id g27.t1; gene_id g27;
ctg22	AUGUSTUS	CDS	97482	97792	0.74	-	2	transcript_id g27.t1; gene_id g27;
ctg22	AUGUSTUS	exon	97482	97792	.	-	.	transcript_id g27.t1; gene_id g27;
ctg22	AUGUSTUS	intron	97793	97850	1	-	.	transcript_id g27.t1; gene_id g27;
ctg22	AUGUSTUS	CDS	97851	97988	0.95	-	2	transcript_id g27.t1; gene_id g27;
ctg22	AUGUSTUS	exon	97851	97988	.	-	.	transcript_id g27.t1; gene_id g27;
ctg22	AUGUSTUS	intron	97989	98058	0.94	-	.	transcript_id g27.t1; gene_id g27;
ctg22	AUGUSTUS	CDS	98059	98113	0.98	-	0	transcript_id g27.t1; gene_id g27;
ctg22	AUGUSTUS	exon	98059	98113	.	-	.	transcript_id g27.t1; gene_id g27;
ctg22	AUGUSTUS	intron	98114	98169	0.99	-	.	transcript_id g27.t1; gene_id g27;
ctg22	AUGUSTUS	CDS	98170	98213	0.99	-	2	transcript_id g27.t1; gene_id g27;
ctg22	AUGUSTUS	exon	98170	98213	.	-	.	transcript_id g27.t1; gene_id g27;
ctg22	AUGUSTUS	intron	98214	98325	0.97	-	.	transcript_id g27.t1; gene_id g27;
ctg22	AUGUSTUS	CDS	98326	98436	0.78	-	2	transcript_id g27.t1; gene_id g27;
ctg22	AUGUSTUS	exon	98326	98436	.	-	.	transcript_id g27.t1; gene_id g27;
ctg22	AUGUSTUS	intron	98437	98498	0.81	-	.	transcript_id g27.t1; gene_id g27;
ctg22	AUGUSTUS	CDS	98499	98682	0.99	-	0	transcript_id g27.t1; gene_id g27;
ctg22	AUGUSTUS	exon	98499	98682	.	-	.	transcript_id g27.t1; gene_id g27;
ctg22	AUGUSTUS	intron	98683	98736	0.93	-	.	transcript_id g27.t1; gene_id g27;
ctg22	AUGUSTUS	CDS	98737	98772	0.87	-	0	transcript_id g27.t1; gene_id g27;
ctg22	AUGUSTUS	exon	98737	98772	.	-	.	transcript_id g27.t1; gene_id g27;
ctg22	AUGUSTUS	intron	98773	98823	0.87	-	.	transcript_id g27.t1; gene_id g27;
ctg22	AUGUSTUS	CDS	98824	98994	0.36	-	0	transcript_id g27.t1; gene_id g27;
ctg22	AUGUSTUS	exon	98824	98994	.	-	.	transcript_id g27.t1; gene_id g27;
ctg22	AUGUSTUS	intron	98995	99053	0.37	-	.	transcript_id g27.t1; gene_id g27;
ctg22	AUGUSTUS	CDS	99054	99154	0.34	-	2	transcript_id g27.t1; gene_id g27;
ctg22	AUGUSTUS	exon	99054	99154	.	-	.	transcript_id g27.t1; gene_id g27;
ctg22	AUGUSTUS	intron	99155	99220	0.39	-	.	transcript_id g27.t1; gene_id g27;
ctg22	AUGUSTUS	CDS	99221	99376	0.73	-	2	transcript_id g27.t1; gene_id g27;
ctg22	AUGUSTUS	exon	99221	99376	.	-	.	transcript_id g27.t1; gene_id g27;
ctg22	AUGUSTUS	intron	99377	99422	0.72	-	.	transcript_id g27.t1; gene_id g27;
ctg22	AUGUSTUS	CDS	99423	99689	0.72	-	2	transcript_id g27.t1; gene_id g27;
ctg22	AUGUSTUS	exon	99423	99689	.	-	.	transcript_id g27.t1; gene_id g27;
ctg22	AUGUSTUS	intron	99690	99756	0.79	-	.	transcript_id g27.t1; gene_id g27;
ctg22	AUGUSTUS	CDS	99757	99841	0.68	-	0	transcript_id g27.t1; gene_id g27;
ctg22	AUGUSTUS	exon	99757	99841	.	-	.	transcript_id g27.t1; gene_id g27;
ctg22	AUGUSTUS	intron	99842	99892	0.85	-	.	transcript_id g27.t1; gene_id g27;
ctg22	AUGUSTUS	CDS	99893	99955	0.85	-	0	transcript_id g27.t1; gene_id g27;
ctg22	AUGUSTUS	exon	99893	99955	.	-	.	transcript_id g27.t1; gene_id g27;
ctg22	AUGUSTUS	intron	99956	100010	1	-	.	transcript_id g27.t1; gene_id g27;
ctg22	AUGUSTUS	CDS	100011	100151	0.64	-	0	transcript_id g27.t1; gene_id g27;
ctg22	AUGUSTUS	exon	100011	100151	.	-	.	transcript_id g27.t1; gene_id g27;
ctg22	AUGUSTUS	start_codon	100149	100151	.	-	0	transcript_id g27.t1; gene_id g27;
ctg22	AUGUSTUS	gene	104155	106194	0.82	+	.	g28
ctg22	AUGUSTUS	transcript	104155	106194	0.82	+	.	g28.t1
ctg22	AUGUSTUS	start_codon	104155	104157	.	+	0	transcript_id g28.t1; gene_id g28;
ctg22	AUGUSTUS	CDS	104155	104168	0.94	+	0	transcript_id g28.t1; gene_id g28;
ctg22	AUGUSTUS	exon	104155	104168	.	+	.	transcript_id g28.t1; gene_id g28;
ctg22	AUGUSTUS	intron	104169	104230	0.94	+	.	transcript_id g28.t1; gene_id g28;
ctg22	AUGUSTUS	CDS	104231	104346	0.94	+	1	transcript_id g28.t1; gene_id g28;
ctg22	AUGUSTUS	exon	104231	104346	.	+	.	transcript_id g28.t1; gene_id g28;
ctg22	AUGUSTUS	intron	104347	104410	0.93	+	.	transcript_id g28.t1; gene_id g28;
ctg22	AUGUSTUS	CDS	104411	104479	0.93	+	2	transcript_id g28.t1; gene_id g28;
ctg22	AUGUSTUS	exon	104411	104479	.	+	.	transcript_id g28.t1; gene_id g28;
ctg22	AUGUSTUS	intron	104480	104540	0.97	+	.	transcript_id g28.t1; gene_id g28;
ctg22	AUGUSTUS	CDS	104541	104653	0.97	+	2	transcript_id g28.t1; gene_id g28;
ctg22	AUGUSTUS	exon	104541	104653	.	+	.	transcript_id g28.t1; gene_id g28;
ctg22	AUGUSTUS	intron	104654	104708	1	+	.	transcript_id g28.t1; gene_id g28;
ctg22	AUGUSTUS	CDS	104709	104828	1	+	0	transcript_id g28.t1; gene_id g28;
ctg22	AUGUSTUS	exon	104709	104828	.	+	.	transcript_id g28.t1; gene_id g28;
ctg22	AUGUSTUS	intron	104829	104882	1	+	.	transcript_id g28.t1; gene_id g28;
ctg22	AUGUSTUS	CDS	104883	105147	1	+	0	transcript_id g28.t1; gene_id g28;
ctg22	AUGUSTUS	exon	104883	105147	.	+	.	transcript_id g28.t1; gene_id g28;
ctg22	AUGUSTUS	intron	105148	105198	1	+	.	transcript_id g28.t1; gene_id g28;
ctg22	AUGUSTUS	CDS	105199	105261	0.98	+	2	transcript_id g28.t1; gene_id g28;
ctg22	AUGUSTUS	exon	105199	105261	.	+	.	transcript_id g28.t1; gene_id g28;
ctg22	AUGUSTUS	intron	105262	105313	0.93	+	.	transcript_id g28.t1; gene_id g28;
ctg22	AUGUSTUS	CDS	105314	105450	0.93	+	2	transcript_id g28.t1; gene_id g28;
ctg22	AUGUSTUS	exon	105314	105450	.	+	.	transcript_id g28.t1; gene_id g28;
ctg22	AUGUSTUS	intron	105451	105504	1	+	.	transcript_id g28.t1; gene_id g28;
ctg22	AUGUSTUS	CDS	105505	105616	1	+	0	transcript_id g28.t1; gene_id g28;
ctg22	AUGUSTUS	exon	105505	105616	.	+	.	transcript_id g28.t1; gene_id g28;
ctg22	AUGUSTUS	intron	105617	105671	1	+	.	transcript_id g28.t1; gene_id g28;
ctg22	AUGUSTUS	CDS	105672	105790	1	+	2	transcript_id g28.t1; gene_id g28;
ctg22	AUGUSTUS	exon	105672	105790	.	+	.	transcript_id g28.t1; gene_id g28;
ctg22	AUGUSTUS	intron	105791	105846	1	+	.	transcript_id g28.t1; gene_id g28;
ctg22	AUGUSTUS	CDS	105847	106194	0.99	+	0	transcript_id g28.t1; gene_id g28;
ctg22	AUGUSTUS	exon	105847	106194	.	+	.	transcript_id g28.t1; gene_id g28;
ctg22	AUGUSTUS	stop_codon	106192	106194	.	+	0	transcript_id g28.t1; gene_id g28;
ctg22	AUGUSTUS	gene	106833	108154	0.34	-	.	g29
ctg22	AUGUSTUS	transcript	106833	108154	0.34	-	.	g29.t1
ctg22	AUGUSTUS	stop_codon	106833	106835	.	-	0	transcript_id g29.t1; gene_id g29;
ctg22	AUGUSTUS	CDS	106833	107075	1	-	0	transcript_id g29.t1; gene_id g29;
ctg22	AUGUSTUS	exon	106833	107075	.	-	.	transcript_id g29.t1; gene_id g29;
ctg22	AUGUSTUS	intron	107076	107147	1	-	.	transcript_id g29.t1; gene_id g29;
ctg22	AUGUSTUS	CDS	107148	107223	1	-	1	transcript_id g29.t1; gene_id g29;
ctg22	AUGUSTUS	exon	107148	107223	.	-	.	transcript_id g29.t1; gene_id g29;
ctg22	AUGUSTUS	intron	107224	107276	1	-	.	transcript_id g29.t1; gene_id g29;
ctg22	AUGUSTUS	CDS	107277	107552	0.98	-	1	transcript_id g29.t1; gene_id g29;
ctg22	AUGUSTUS	exon	107277	107552	.	-	.	transcript_id g29.t1; gene_id g29;
ctg22	AUGUSTUS	intron	107553	107615	0.98	-	.	transcript_id g29.t1; gene_id g29;
ctg22	AUGUSTUS	CDS	107616	108028	0.98	-	0	transcript_id g29.t1; gene_id g29;
ctg22	AUGUSTUS	exon	107616	108028	.	-	.	transcript_id g29.t1; gene_id g29;
ctg22	AUGUSTUS	intron	108029	108085	0.98	-	.	transcript_id g29.t1; gene_id g29;
ctg22	AUGUSTUS	CDS	108086	108154	0.34	-	0	transcript_id g29.t1; gene_id g29;
ctg22	AUGUSTUS	exon	108086	108154	.	-	.	transcript_id g29.t1; gene_id g29;
ctg22	AUGUSTUS	start_codon	108152	108154	.	-	0	transcript_id g29.t1; gene_id g29;
ctg22	AUGUSTUS	gene	109787	110996	0.32	-	.	g30
ctg22	AUGUSTUS	transcript	109787	110996	0.32	-	.	g30.t1
ctg22	AUGUSTUS	stop_codon	109787	109789	.	-	0	transcript_id g30.t1; gene_id g30;
ctg22	AUGUSTUS	CDS	109787	109998	0.9	-	2	transcript_id g30.t1; gene_id g30;
ctg22	AUGUSTUS	exon	109787	109998	.	-	.	transcript_id g30.t1; gene_id g30;
ctg22	AUGUSTUS	intron	109999	110053	0.9	-	.	transcript_id g30.t1; gene_id g30;
ctg22	AUGUSTUS	CDS	110054	110203	1	-	2	transcript_id g30.t1; gene_id g30;
ctg22	AUGUSTUS	exon	110054	110203	.	-	.	transcript_id g30.t1; gene_id g30;
ctg22	AUGUSTUS	intron	110204	110264	1	-	.	transcript_id g30.t1; gene_id g30;
ctg22	AUGUSTUS	CDS	110265	110442	0.58	-	0	transcript_id g30.t1; gene_id g30;
ctg22	AUGUSTUS	exon	110265	110442	.	-	.	transcript_id g30.t1; gene_id g30;
ctg22	AUGUSTUS	intron	110443	110501	0.54	-	.	transcript_id g30.t1; gene_id g30;
ctg22	AUGUSTUS	CDS	110502	110633	0.55	-	0	transcript_id g30.t1; gene_id g30;
ctg22	AUGUSTUS	exon	110502	110633	.	-	.	transcript_id g30.t1; gene_id g30;
ctg22	AUGUSTUS	intron	110634	110694	0.99	-	.	transcript_id g30.t1; gene_id g30;
ctg22	AUGUSTUS	CDS	110695	110900	0.78	-	2	transcript_id g30.t1; gene_id g30;
ctg22	AUGUSTUS	exon	110695	110900	.	-	.	transcript_id g30.t1; gene_id g30;
ctg22	AUGUSTUS	intron	110901	110950	0.75	-	.	transcript_id g30.t1; gene_id g30;
ctg22	AUGUSTUS	CDS	110951	110996	0.69	-	0	transcript_id g30.t1; gene_id g30;
ctg22	AUGUSTUS	exon	110951	110996	.	-	.	transcript_id g30.t1; gene_id g30;
ctg22	AUGUSTUS	start_codon	110994	110996	.	-	0	transcript_id g30.t1; gene_id g30;
ctg22	AUGUSTUS	gene	111638	112274	0.21	+	.	g31
ctg22	AUGUSTUS	transcript	111638	112274	0.21	+	.	g31.t1
ctg22	AUGUSTUS	start_codon	111638	111640	.	+	0	transcript_id g31.t1; gene_id g31;
ctg22	AUGUSTUS	CDS	111638	111826	0.66	+	0	transcript_id g31.t1; gene_id g31;
ctg22	AUGUSTUS	exon	111638	111826	.	+	.	transcript_id g31.t1; gene_id g31;
ctg22	AUGUSTUS	intron	111827	111878	0.68	+	.	transcript_id g31.t1; gene_id g31;
ctg22	AUGUSTUS	CDS	111879	112006	0.83	+	0	transcript_id g31.t1; gene_id g31;
ctg22	AUGUSTUS	exon	111879	112006	.	+	.	transcript_id g31.t1; gene_id g31;
ctg22	AUGUSTUS	intron	112007	112066	1	+	.	transcript_id g31.t1; gene_id g31;
ctg22	AUGUSTUS	CDS	112067	112274	0.33	+	1	transcript_id g31.t1; gene_id g31;
ctg22	AUGUSTUS	exon	112067	112274	.	+	.	transcript_id g31.t1; gene_id g31;
ctg22	AUGUSTUS	stop_codon	112272	112274	.	+	0	transcript_id g31.t1; gene_id g31;
ctg22	AUGUSTUS	gene	115869	116272	0.19	+	.	g32
ctg22	AUGUSTUS	transcript	115869	116272	0.19	+	.	g32.t1
ctg22	AUGUSTUS	start_codon	115869	115871	.	+	0	transcript_id g32.t1; gene_id g32;
ctg22	AUGUSTUS	CDS	115869	116036	0.4	+	0	transcript_id g32.t1; gene_id g32;
ctg22	AUGUSTUS	exon	115869	116036	.	+	.	transcript_id g32.t1; gene_id g32;
ctg22	AUGUSTUS	intron	116037	116089	1	+	.	transcript_id g32.t1; gene_id g32;
ctg22	AUGUSTUS	CDS	116090	116272	0.48	+	0	transcript_id g32.t1; gene_id g32;
ctg22	AUGUSTUS	exon	116090	116272	.	+	.	transcript_id g32.t1; gene_id g32;
ctg22	AUGUSTUS	stop_codon	116270	116272	.	+	0	transcript_id g32.t1; gene_id g32;
ctg22	AUGUSTUS	gene	118868	120559	0.48	+	.	g33
ctg22	AUGUSTUS	transcript	118868	120559	0.48	+	.	g33.t1
ctg22	AUGUSTUS	start_codon	118868	118870	.	+	0	transcript_id g33.t1; gene_id g33;
ctg22	AUGUSTUS	CDS	118868	118886	0.89	+	0	transcript_id g33.t1; gene_id g33;
ctg22	AUGUSTUS	exon	118868	118886	.	+	.	transcript_id g33.t1; gene_id g33;
ctg22	AUGUSTUS	intron	118887	118943	0.97	+	.	transcript_id g33.t1; gene_id g33;
ctg22	AUGUSTUS	CDS	118944	119035	0.97	+	2	transcript_id g33.t1; gene_id g33;
ctg22	AUGUSTUS	exon	118944	119035	.	+	.	transcript_id g33.t1; gene_id g33;
ctg22	AUGUSTUS	intron	119036	119223	0.99	+	.	transcript_id g33.t1; gene_id g33;
ctg22	AUGUSTUS	CDS	119224	119257	0.95	+	0	transcript_id g33.t1; gene_id g33;
ctg22	AUGUSTUS	exon	119224	119257	.	+	.	transcript_id g33.t1; gene_id g33;
ctg22	AUGUSTUS	intron	119258	119311	0.95	+	.	transcript_id g33.t1; gene_id g33;
ctg22	AUGUSTUS	CDS	119312	119355	0.8	+	2	transcript_id g33.t1; gene_id g33;
ctg22	AUGUSTUS	exon	119312	119355	.	+	.	transcript_id g33.t1; gene_id g33;
ctg22	AUGUSTUS	intron	119356	119405	0.84	+	.	transcript_id g33.t1; gene_id g33;
ctg22	AUGUSTUS	CDS	119406	119507	0.91	+	0	transcript_id g33.t1; gene_id g33;
ctg22	AUGUSTUS	exon	119406	119507	.	+	.	transcript_id g33.t1; gene_id g33;
ctg22	AUGUSTUS	intron	119508	119560	0.84	+	.	transcript_id g33.t1; gene_id g33;
ctg22	AUGUSTUS	CDS	119561	119693	0.69	+	0	transcript_id g33.t1; gene_id g33;
ctg22	AUGUSTUS	exon	119561	119693	.	+	.	transcript_id g33.t1; gene_id g33;
ctg22	AUGUSTUS	intron	119694	120230	0.66	+	.	transcript_id g33.t1; gene_id g33;
ctg22	AUGUSTUS	CDS	120231	120348	0.71	+	2	transcript_id g33.t1; gene_id g33;
ctg22	AUGUSTUS	exon	120231	120348	.	+	.	transcript_id g33.t1; gene_id g33;
ctg22	AUGUSTUS	intron	120349	120411	1	+	.	transcript_id g33.t1; gene_id g33;
ctg22	AUGUSTUS	CDS	120412	120559	1	+	1	transcript_id g33.t1; gene_id g33;
ctg22	AUGUSTUS	exon	120412	120559	.	+	.	transcript_id g33.t1; gene_id g33;
ctg22	AUGUSTUS	stop_codon	120557	120559	.	+	0	transcript_id g33.t1; gene_id g33;
ctg22	AUGUSTUS	gene	120884	121186	0.45	+	.	g34
ctg22	AUGUSTUS	transcript	120884	121186	0.45	+	.	g34.t1
ctg22	AUGUSTUS	start_codon	120884	120886	.	+	0	transcript_id g34.t1; gene_id g34;
ctg22	AUGUSTUS	CDS	120884	121186	0.45	+	0	transcript_id g34.t1; gene_id g34;
ctg22	AUGUSTUS	exon	120884	121186	.	+	.	transcript_id g34.t1; gene_id g34;
ctg22	AUGUSTUS	stop_codon	121184	121186	.	+	0	transcript_id g34.t1; gene_id g34;
ctg22	AUGUSTUS	gene	121328	123039	0.05	-	.	g35
ctg22	AUGUSTUS	transcript	121328	123039	0.05	-	.	g35.t1
ctg22	AUGUSTUS	stop_codon	121328	121330	.	-	0	transcript_id g35.t1; gene_id g35;
ctg22	AUGUSTUS	CDS	121328	121419	0.99	-	2	transcript_id g35.t1; gene_id g35;
ctg22	AUGUSTUS	exon	121328	121419	.	-	.	transcript_id g35.t1; gene_id g35;
ctg22	AUGUSTUS	intron	121420	121469	0.99	-	.	transcript_id g35.t1; gene_id g35;
ctg22	AUGUSTUS	CDS	121470	121567	0.48	-	1	transcript_id g35.t1; gene_id g35;
ctg22	AUGUSTUS	exon	121470	121567	.	-	.	transcript_id g35.t1; gene_id g35;
ctg22	AUGUSTUS	intron	121568	121621	0.43	-	.	transcript_id g35.t1; gene_id g35;
ctg22	AUGUSTUS	CDS	121622	121725	0.41	-	0	transcript_id g35.t1; gene_id g35;
ctg22	AUGUSTUS	exon	121622	121725	.	-	.	transcript_id g35.t1; gene_id g35;
ctg22	AUGUSTUS	intron	121726	121782	0.93	-	.	transcript_id g35.t1; gene_id g35;
ctg22	AUGUSTUS	CDS	121783	121872	0.91	-	0	transcript_id g35.t1; gene_id g35;
ctg22	AUGUSTUS	exon	121783	121872	.	-	.	transcript_id g35.t1; gene_id g35;
ctg22	AUGUSTUS	intron	121873	121930	0.97	-	.	transcript_id g35.t1; gene_id g35;
ctg22	AUGUSTUS	CDS	121931	121975	0.98	-	0	transcript_id g35.t1; gene_id g35;
ctg22	AUGUSTUS	exon	121931	121975	.	-	.	transcript_id g35.t1; gene_id g35;
ctg22	AUGUSTUS	intron	121976	122028	0.89	-	.	transcript_id g35.t1; gene_id g35;
ctg22	AUGUSTUS	CDS	122029	122078	0.89	-	2	transcript_id g35.t1; gene_id g35;
ctg22	AUGUSTUS	exon	122029	122078	.	-	.	transcript_id g35.t1; gene_id g35;
ctg22	AUGUSTUS	intron	122079	122125	0.6	-	.	transcript_id g35.t1; gene_id g35;
ctg22	AUGUSTUS	CDS	122126	122191	0.59	-	2	transcript_id g35.t1; gene_id g35;
ctg22	AUGUSTUS	exon	122126	122191	.	-	.	transcript_id g35.t1; gene_id g35;
ctg22	AUGUSTUS	intron	122192	122245	0.92	-	.	transcript_id g35.t1; gene_id g35;
ctg22	AUGUSTUS	CDS	122246	122294	0.8	-	0	transcript_id g35.t1; gene_id g35;
ctg22	AUGUSTUS	exon	122246	122294	.	-	.	transcript_id g35.t1; gene_id g35;
ctg22	AUGUSTUS	intron	122295	122344	0.8	-	.	transcript_id g35.t1; gene_id g35;
ctg22	AUGUSTUS	CDS	122345	122519	0.45	-	1	transcript_id g35.t1; gene_id g35;
ctg22	AUGUSTUS	exon	122345	122519	.	-	.	transcript_id g35.t1; gene_id g35;
ctg22	AUGUSTUS	intron	122520	122573	0.47	-	.	transcript_id g35.t1; gene_id g35;
ctg22	AUGUSTUS	CDS	122574	122602	0.89	-	0	transcript_id g35.t1; gene_id g35;
ctg22	AUGUSTUS	exon	122574	122602	.	-	.	transcript_id g35.t1; gene_id g35;
ctg22	AUGUSTUS	intron	122603	122652	0.89	-	.	transcript_id g35.t1; gene_id g35;
ctg22	AUGUSTUS	CDS	122653	122684	0.89	-	2	transcript_id g35.t1; gene_id g35;
ctg22	AUGUSTUS	exon	122653	122684	.	-	.	transcript_id g35.t1; gene_id g35;
ctg22	AUGUSTUS	intron	122685	122736	0.87	-	.	transcript_id g35.t1; gene_id g35;
ctg22	AUGUSTUS	CDS	122737	122830	0.87	-	0	transcript_id g35.t1; gene_id g35;
ctg22	AUGUSTUS	exon	122737	122830	.	-	.	transcript_id g35.t1; gene_id g35;
ctg22	AUGUSTUS	intron	122831	122883	0.92	-	.	transcript_id g35.t1; gene_id g35;
ctg22	AUGUSTUS	CDS	122884	122971	0.47	-	1	transcript_id g35.t1; gene_id g35;
ctg22	AUGUSTUS	exon	122884	122971	.	-	.	transcript_id g35.t1; gene_id g35;
ctg22	AUGUSTUS	intron	122972	123025	0.46	-	.	transcript_id g35.t1; gene_id g35;
ctg22	AUGUSTUS	CDS	123026	123039	0.53	-	0	transcript_id g35.t1; gene_id g35;
ctg22	AUGUSTUS	exon	123026	123039	.	-	.	transcript_id g35.t1; gene_id g35;
ctg22	AUGUSTUS	start_codon	123037	123039	.	-	0	transcript_id g35.t1; gene_id g35;
ctg22	AUGUSTUS	gene	124325	127183	0.06	+	.	g36
ctg22	AUGUSTUS	transcript	124325	127183	0.06	+	.	g36.t1
ctg22	AUGUSTUS	start_codon	124325	124327	.	+	0	transcript_id g36.t1; gene_id g36;
ctg22	AUGUSTUS	CDS	124325	124702	0.61	+	0	transcript_id g36.t1; gene_id g36;
ctg22	AUGUSTUS	exon	124325	124702	.	+	.	transcript_id g36.t1; gene_id g36;
ctg22	AUGUSTUS	intron	124703	124756	1	+	.	transcript_id g36.t1; gene_id g36;
ctg22	AUGUSTUS	CDS	124757	125040	1	+	0	transcript_id g36.t1; gene_id g36;
ctg22	AUGUSTUS	exon	124757	125040	.	+	.	transcript_id g36.t1; gene_id g36;
ctg22	AUGUSTUS	intron	125041	125094	1	+	.	transcript_id g36.t1; gene_id g36;
ctg22	AUGUSTUS	CDS	125095	125429	0.86	+	1	transcript_id g36.t1; gene_id g36;
ctg22	AUGUSTUS	exon	125095	125429	.	+	.	transcript_id g36.t1; gene_id g36;
ctg22	AUGUSTUS	intron	125430	125560	0.54	+	.	transcript_id g36.t1; gene_id g36;
ctg22	AUGUSTUS	CDS	125561	125652	0.92	+	2	transcript_id g36.t1; gene_id g36;
ctg22	AUGUSTUS	exon	125561	125652	.	+	.	transcript_id g36.t1; gene_id g36;
ctg22	AUGUSTUS	intron	125653	125704	0.92	+	.	transcript_id g36.t1; gene_id g36;
ctg22	AUGUSTUS	CDS	125705	126411	0.68	+	0	transcript_id g36.t1; gene_id g36;
ctg22	AUGUSTUS	exon	125705	126411	.	+	.	transcript_id g36.t1; gene_id g36;
ctg22	AUGUSTUS	intron	126412	126469	0.69	+	.	transcript_id g36.t1; gene_id g36;
ctg22	AUGUSTUS	CDS	126470	126710	0.33	+	1	transcript_id g36.t1; gene_id g36;
ctg22	AUGUSTUS	exon	126470	126710	.	+	.	transcript_id g36.t1; gene_id g36;
ctg22	AUGUSTUS	intron	126711	126803	0.38	+	.	transcript_id g36.t1; gene_id g36;
ctg22	AUGUSTUS	CDS	126804	127013	0.44	+	0	transcript_id g36.t1; gene_id g36;
ctg22	AUGUSTUS	exon	126804	127013	.	+	.	transcript_id g36.t1; gene_id g36;
ctg22	AUGUSTUS	intron	127014	127069	0.78	+	.	transcript_id g36.t1; gene_id g36;
ctg22	AUGUSTUS	CDS	127070	127183	0.74	+	0	transcript_id g36.t1; gene_id g36;
ctg22	AUGUSTUS	exon	127070	127183	.	+	.	transcript_id g36.t1; gene_id g36;
ctg22	AUGUSTUS	stop_codon	127181	127183	.	+	0	transcript_id g36.t1; gene_id g36;
ctg22	AUGUSTUS	gene	127696	129026	0.31	+	.	g37
ctg22	AUGUSTUS	transcript	127696	129026	0.31	+	.	g37.t1
ctg22	AUGUSTUS	start_codon	127696	127698	.	+	0	transcript_id g37.t1; gene_id g37;
ctg22	AUGUSTUS	CDS	127696	127921	1	+	0	transcript_id g37.t1; gene_id g37;
ctg22	AUGUSTUS	exon	127696	127921	.	+	.	transcript_id g37.t1; gene_id g37;
ctg22	AUGUSTUS	intron	127922	127980	1	+	.	transcript_id g37.t1; gene_id g37;
ctg22	AUGUSTUS	CDS	127981	128286	1	+	2	transcript_id g37.t1; gene_id g37;
ctg22	AUGUSTUS	exon	127981	128286	.	+	.	transcript_id g37.t1; gene_id g37;
ctg22	AUGUSTUS	intron	128287	128334	1	+	.	transcript_id g37.t1; gene_id g37;
ctg22	AUGUSTUS	CDS	128335	128454	1	+	2	transcript_id g37.t1; gene_id g37;
ctg22	AUGUSTUS	exon	128335	128454	.	+	.	transcript_id g37.t1; gene_id g37;
ctg22	AUGUSTUS	intron	128455	128512	1	+	.	transcript_id g37.t1; gene_id g37;
ctg22	AUGUSTUS	CDS	128513	128575	1	+	2	transcript_id g37.t1; gene_id g37;
ctg22	AUGUSTUS	exon	128513	128575	.	+	.	transcript_id g37.t1; gene_id g37;
ctg22	AUGUSTUS	intron	128576	128634	1	+	.	transcript_id g37.t1; gene_id g37;
ctg22	AUGUSTUS	CDS	128635	129026	0.31	+	2	transcript_id g37.t1; gene_id g37;
ctg22	AUGUSTUS	exon	128635	129026	.	+	.	transcript_id g37.t1; gene_id g37;
ctg22	AUGUSTUS	stop_codon	129024	129026	.	+	0	transcript_id g37.t1; gene_id g37;
ctg22	AUGUSTUS	gene	129476	130197	0.22	+	.	g38
ctg22	AUGUSTUS	transcript	129476	130197	0.22	+	.	g38.t1
ctg22	AUGUSTUS	start_codon	129476	129478	.	+	0	transcript_id g38.t1; gene_id g38;
ctg22	AUGUSTUS	CDS	129476	129521	0.29	+	0	transcript_id g38.t1; gene_id g38;
ctg22	AUGUSTUS	exon	129476	129521	.	+	.	transcript_id g38.t1; gene_id g38;
ctg22	AUGUSTUS	intron	129522	129574	0.51	+	.	transcript_id g38.t1; gene_id g38;
ctg22	AUGUSTUS	CDS	129575	129612	0.6	+	2	transcript_id g38.t1; gene_id g38;
ctg22	AUGUSTUS	exon	129575	129612	.	+	.	transcript_id g38.t1; gene_id g38;
ctg22	AUGUSTUS	intron	129613	129669	0.63	+	.	transcript_id g38.t1; gene_id g38;
ctg22	AUGUSTUS	CDS	129670	129732	0.97	+	0	transcript_id g38.t1; gene_id g38;
ctg22	AUGUSTUS	exon	129670	129732	.	+	.	transcript_id g38.t1; gene_id g38;
ctg22	AUGUSTUS	intron	129733	129794	0.71	+	.	transcript_id g38.t1; gene_id g38;
ctg22	AUGUSTUS	CDS	129795	129842	0.71	+	0	transcript_id g38.t1; gene_id g38;
ctg22	AUGUSTUS	exon	129795	129842	.	+	.	transcript_id g38.t1; gene_id g38;
ctg22	AUGUSTUS	intron	129843	129888	0.71	+	.	transcript_id g38.t1; gene_id g38;
ctg22	AUGUSTUS	CDS	129889	130197	1	+	0	transcript_id g38.t1; gene_id g38;
ctg22	AUGUSTUS	exon	129889	130197	.	+	.	transcript_id g38.t1; gene_id g38;
ctg22	AUGUSTUS	stop_codon	130195	130197	.	+	0	transcript_id g38.t1; gene_id g38;
ctg22	AUGUSTUS	gene	130316	132207	0.42	-	.	g39
ctg22	AUGUSTUS	transcript	130316	132207	0.42	-	.	g39.t1
ctg22	AUGUSTUS	stop_codon	130316	130318	.	-	0	transcript_id g39.t1; gene_id g39;
ctg22	AUGUSTUS	CDS	130316	131040	0.95	-	2	transcript_id g39.t1; gene_id g39;
ctg22	AUGUSTUS	exon	130316	131040	.	-	.	transcript_id g39.t1; gene_id g39;
ctg22	AUGUSTUS	intron	131041	131328	0.95	-	.	transcript_id g39.t1; gene_id g39;
ctg22	AUGUSTUS	CDS	131329	131495	0.95	-	1	transcript_id g39.t1; gene_id g39;
ctg22	AUGUSTUS	exon	131329	131495	.	-	.	transcript_id g39.t1; gene_id g39;
ctg22	AUGUSTUS	intron	131496	131545	1	-	.	transcript_id g39.t1; gene_id g39;
ctg22	AUGUSTUS	CDS	131546	131580	1	-	0	transcript_id g39.t1; gene_id g39;
ctg22	AUGUSTUS	exon	131546	131580	.	-	.	transcript_id g39.t1; gene_id g39;
ctg22	AUGUSTUS	intron	131581	131632	1	-	.	transcript_id g39.t1; gene_id g39;
ctg22	AUGUSTUS	CDS	131633	131733	1	-	2	transcript_id g39.t1; gene_id g39;
ctg22	AUGUSTUS	exon	131633	131733	.	-	.	transcript_id g39.t1; gene_id g39;
ctg22	AUGUSTUS	intron	131734	131798	1	-	.	transcript_id g39.t1; gene_id g39;
ctg22	AUGUSTUS	CDS	131799	131956	0.67	-	1	transcript_id g39.t1; gene_id g39;
ctg22	AUGUSTUS	exon	131799	131956	.	-	.	transcript_id g39.t1; gene_id g39;
ctg22	AUGUSTUS	intron	131957	132043	0.63	-	.	transcript_id g39.t1; gene_id g39;
ctg22	AUGUSTUS	CDS	132044	132207	0.62	-	0	transcript_id g39.t1; gene_id g39;
ctg22	AUGUSTUS	exon	132044	132207	.	-	.	transcript_id g39.t1; gene_id g39;
ctg22	AUGUSTUS	start_codon	132205	132207	.	-	0	transcript_id g39.t1; gene_id g39;
ctg22	AUGUSTUS	gene	132995	136346	0.07	-	.	g40
ctg22	AUGUSTUS	transcript	132995	136346	0.07	-	.	g40.t1
ctg22	AUGUSTUS	stop_codon	132995	132997	.	-	0	transcript_id g40.t1; gene_id g40;
ctg22	AUGUSTUS	CDS	132995	133347	0.45	-	2	transcript_id g40.t1; gene_id g40;
ctg22	AUGUSTUS	exon	132995	133347	.	-	.	transcript_id g40.t1; gene_id g40;
ctg22	AUGUSTUS	intron	133348	133398	0.97	-	.	transcript_id g40.t1; gene_id g40;
ctg22	AUGUSTUS	CDS	133399	133474	0.54	-	0	transcript_id g40.t1; gene_id g40;
ctg22	AUGUSTUS	exon	133399	133474	.	-	.	transcript_id g40.t1; gene_id g40;
ctg22	AUGUSTUS	intron	133475	133528	0.52	-	.	transcript_id g40.t1; gene_id g40;
ctg22	AUGUSTUS	CDS	133529	133761	0.58	-	2	transcript_id g40.t1; gene_id g40;
ctg22	AUGUSTUS	exon	133529	133761	.	-	.	transcript_id g40.t1; gene_id g40;
ctg22	AUGUSTUS	intron	133762	133814	1	-	.	transcript_id g40.t1; gene_id g40;
ctg22	AUGUSTUS	CDS	133815	134043	1	-	0	transcript_id g40.t1; gene_id g40;
ctg22	AUGUSTUS	exon	133815	134043	.	-	.	transcript_id g40.t1; gene_id g40;
ctg22	AUGUSTUS	intron	134044	134113	1	-	.	transcript_id g40.t1; gene_id g40;
ctg22	AUGUSTUS	CDS	134114	134234	1	-	1	transcript_id g40.t1; gene_id g40;
ctg22	AUGUSTUS	exon	134114	134234	.	-	.	transcript_id g40.t1; gene_id g40;
ctg22	AUGUSTUS	intron	134235	134289	1	-	.	transcript_id g40.t1; gene_id g40;
ctg22	AUGUSTUS	CDS	134290	134389	1	-	2	transcript_id g40.t1; gene_id g40;
ctg22	AUGUSTUS	exon	134290	134389	.	-	.	transcript_id g40.t1; gene_id g40;
ctg22	AUGUSTUS	intron	134390	134437	1	-	.	transcript_id g40.t1; gene_id g40;
ctg22	AUGUSTUS	CDS	134438	134607	1	-	1	transcript_id g40.t1; gene_id g40;
ctg22	AUGUSTUS	exon	134438	134607	.	-	.	transcript_id g40.t1; gene_id g40;
ctg22	AUGUSTUS	intron	134608	134660	1	-	.	transcript_id g40.t1; gene_id g40;
ctg22	AUGUSTUS	CDS	134661	134787	0.88	-	2	transcript_id g40.t1; gene_id g40;
ctg22	AUGUSTUS	exon	134661	134787	.	-	.	transcript_id g40.t1; gene_id g40;
ctg22	AUGUSTUS	intron	134788	134830	0.69	-	.	transcript_id g40.t1; gene_id g40;
ctg22	AUGUSTUS	CDS	134831	134849	0.69	-	0	transcript_id g40.t1; gene_id g40;
ctg22	AUGUSTUS	exon	134831	134849	.	-	.	transcript_id g40.t1; gene_id g40;
ctg22	AUGUSTUS	intron	134850	134903	0.67	-	.	transcript_id g40.t1; gene_id g40;
ctg22	AUGUSTUS	CDS	134904	135077	0.65	-	0	transcript_id g40.t1; gene_id g40;
ctg22	AUGUSTUS	exon	134904	135077	.	-	.	transcript_id g40.t1; gene_id g40;
ctg22	AUGUSTUS	intron	135078	135141	0.97	-	.	transcript_id g40.t1; gene_id g40;
ctg22	AUGUSTUS	CDS	135142	135337	1	-	1	transcript_id g40.t1; gene_id g40;
ctg22	AUGUSTUS	exon	135142	135337	.	-	.	transcript_id g40.t1; gene_id g40;
ctg22	AUGUSTUS	intron	135338	135390	1	-	.	transcript_id g40.t1; gene_id g40;
ctg22	AUGUSTUS	CDS	135391	135508	1	-	2	transcript_id g40.t1; gene_id g40;
ctg22	AUGUSTUS	exon	135391	135508	.	-	.	transcript_id g40.t1; gene_id g40;
ctg22	AUGUSTUS	intron	135509	135572	1	-	.	transcript_id g40.t1; gene_id g40;
ctg22	AUGUSTUS	CDS	135573	135684	0.87	-	0	transcript_id g40.t1; gene_id g40;
ctg22	AUGUSTUS	exon	135573	135684	.	-	.	transcript_id g40.t1; gene_id g40;
ctg22	AUGUSTUS	intron	135685	135743	0.8	-	.	transcript_id g40.t1; gene_id g40;
ctg22	AUGUSTUS	CDS	135744	135773	0.62	-	0	transcript_id g40.t1; gene_id g40;
ctg22	AUGUSTUS	exon	135744	135773	.	-	.	transcript_id g40.t1; gene_id g40;
ctg22	AUGUSTUS	intron	135774	135839	0.6	-	.	transcript_id g40.t1; gene_id g40;
ctg22	AUGUSTUS	CDS	135840	135880	0.67	-	2	transcript_id g40.t1; gene_id g40;
ctg22	AUGUSTUS	exon	135840	135880	.	-	.	transcript_id g40.t1; gene_id g40;
ctg22	AUGUSTUS	intron	135881	135930	1	-	.	transcript_id g40.t1; gene_id g40;
ctg22	AUGUSTUS	CDS	135931	136022	1	-	1	transcript_id g40.t1; gene_id g40;
ctg22	AUGUSTUS	exon	135931	136022	.	-	.	transcript_id g40.t1; gene_id g40;
ctg22	AUGUSTUS	intron	136023	136074	1	-	.	transcript_id g40.t1; gene_id g40;
ctg22	AUGUSTUS	CDS	136075	136168	0.88	-	2	transcript_id g40.t1; gene_id g40;
ctg22	AUGUSTUS	exon	136075	136168	.	-	.	transcript_id g40.t1; gene_id g40;
ctg22	AUGUSTUS	intron	136169	136222	0.88	-	.	transcript_id g40.t1; gene_id g40;
ctg22	AUGUSTUS	CDS	136223	136346	0.78	-	0	transcript_id g40.t1; gene_id g40;
ctg22	AUGUSTUS	exon	136223	136346	.	-	.	transcript_id g40.t1; gene_id g40;
ctg22	AUGUSTUS	start_codon	136344	136346	.	-	0	transcript_id g40.t1; gene_id g40;
ctg22	AUGUSTUS	gene	136401	137514	0.2	-	.	g41
ctg22	AUGUSTUS	transcript	136401	137514	0.2	-	.	g41.t1
ctg22	AUGUSTUS	stop_codon	136401	136403	.	-	0	transcript_id g41.t1; gene_id g41;
ctg22	AUGUSTUS	CDS	136401	136613	0.89	-	0	transcript_id g41.t1; gene_id g41;
ctg22	AUGUSTUS	exon	136401	136613	.	-	.	transcript_id g41.t1; gene_id g41;
ctg22	AUGUSTUS	intron	136614	136672	0.98	-	.	transcript_id g41.t1; gene_id g41;
ctg22	AUGUSTUS	CDS	136673	136792	0.92	-	0	transcript_id g41.t1; gene_id g41;
ctg22	AUGUSTUS	exon	136673	136792	.	-	.	transcript_id g41.t1; gene_id g41;
ctg22	AUGUSTUS	intron	136793	136849	0.92	-	.	transcript_id g41.t1; gene_id g41;
ctg22	AUGUSTUS	CDS	136850	137213	0.23	-	1	transcript_id g41.t1; gene_id g41;
ctg22	AUGUSTUS	exon	136850	137213	.	-	.	transcript_id g41.t1; gene_id g41;
ctg22	AUGUSTUS	intron	137214	137293	0.23	-	.	transcript_id g41.t1; gene_id g41;
ctg22	AUGUSTUS	CDS	137294	137514	0.23	-	0	transcript_id g41.t1; gene_id g41;
ctg22	AUGUSTUS	exon	137294	137514	.	-	.	transcript_id g41.t1; gene_id g41;
ctg22	AUGUSTUS	start_codon	137512	137514	.	-	0	transcript_id g41.t1; gene_id g41;
ctg22	AUGUSTUS	gene	139602	140057	0.79	+	.	g42
ctg22	AUGUSTUS	transcript	139602	140057	0.79	+	.	g42.t1
ctg22	AUGUSTUS	start_codon	139602	139604	.	+	0	transcript_id g42.t1; gene_id g42;
ctg22	AUGUSTUS	CDS	139602	139730	0.91	+	0	transcript_id g42.t1; gene_id g42;
ctg22	AUGUSTUS	exon	139602	139730	.	+	.	transcript_id g42.t1; gene_id g42;
ctg22	AUGUSTUS	intron	139731	139794	1	+	.	transcript_id g42.t1; gene_id g42;
ctg22	AUGUSTUS	CDS	139795	139883	1	+	0	transcript_id g42.t1; gene_id g42;
ctg22	AUGUSTUS	exon	139795	139883	.	+	.	transcript_id g42.t1; gene_id g42;
ctg22	AUGUSTUS	intron	139884	139939	1	+	.	transcript_id g42.t1; gene_id g42;
ctg22	AUGUSTUS	CDS	139940	140057	0.85	+	1	transcript_id g42.t1; gene_id g42;
ctg22	AUGUSTUS	exon	139940	140057	.	+	.	transcript_id g42.t1; gene_id g42;
ctg22	AUGUSTUS	stop_codon	140055	140057	.	+	0	transcript_id g42.t1; gene_id g42;
ctg22	AUGUSTUS	gene	144525	145542	0.99	+	.	g43
ctg22	AUGUSTUS	transcript	144525	145542	0.99	+	.	g43.t1
ctg22	AUGUSTUS	start_codon	144525	144527	.	+	0	transcript_id g43.t1; gene_id g43;
ctg22	AUGUSTUS	CDS	144525	144548	1	+	0	transcript_id g43.t1; gene_id g43;
ctg22	AUGUSTUS	exon	144525	144548	.	+	.	transcript_id g43.t1; gene_id g43;
ctg22	AUGUSTUS	intron	144549	144603	1	+	.	transcript_id g43.t1; gene_id g43;
ctg22	AUGUSTUS	CDS	144604	144853	1	+	0	transcript_id g43.t1; gene_id g43;
ctg22	AUGUSTUS	exon	144604	144853	.	+	.	transcript_id g43.t1; gene_id g43;
ctg22	AUGUSTUS	intron	144854	144940	1	+	.	transcript_id g43.t1; gene_id g43;
ctg22	AUGUSTUS	CDS	144941	145080	1	+	2	transcript_id g43.t1; gene_id g43;
ctg22	AUGUSTUS	exon	144941	145080	.	+	.	transcript_id g43.t1; gene_id g43;
ctg22	AUGUSTUS	intron	145081	145133	1	+	.	transcript_id g43.t1; gene_id g43;
ctg22	AUGUSTUS	CDS	145134	145264	1	+	0	transcript_id g43.t1; gene_id g43;
ctg22	AUGUSTUS	exon	145134	145264	.	+	.	transcript_id g43.t1; gene_id g43;
ctg22	AUGUSTUS	intron	145265	145317	1	+	.	transcript_id g43.t1; gene_id g43;
ctg22	AUGUSTUS	CDS	145318	145414	1	+	1	transcript_id g43.t1; gene_id g43;
ctg22	AUGUSTUS	exon	145318	145414	.	+	.	transcript_id g43.t1; gene_id g43;
ctg22	AUGUSTUS	intron	145415	145473	1	+	.	transcript_id g43.t1; gene_id g43;
ctg22	AUGUSTUS	CDS	145474	145542	0.99	+	0	transcript_id g43.t1; gene_id g43;
ctg22	AUGUSTUS	exon	145474	145542	.	+	.	transcript_id g43.t1; gene_id g43;
ctg22	AUGUSTUS	stop_codon	145540	145542	.	+	0	transcript_id g43.t1; gene_id g43;
ctg22	AUGUSTUS	gene	146322	146714	0.72	-	.	g44
ctg22	AUGUSTUS	transcript	146322	146714	0.72	-	.	g44.t1
ctg22	AUGUSTUS	stop_codon	146322	146324	.	-	0	transcript_id g44.t1; gene_id g44;
ctg22	AUGUSTUS	CDS	146322	146714	0.72	-	0	transcript_id g44.t1; gene_id g44;
ctg22	AUGUSTUS	exon	146322	146714	.	-	.	transcript_id g44.t1; gene_id g44;
ctg22	AUGUSTUS	start_codon	146712	146714	.	-	0	transcript_id g44.t1; gene_id g44;
ctg22	AUGUSTUS	gene	148782	149420	0.48	+	.	g45
ctg22	AUGUSTUS	transcript	148782	149420	0.48	+	.	g45.t1
ctg22	AUGUSTUS	start_codon	148782	148784	.	+	0	transcript_id g45.t1; gene_id g45;
ctg22	AUGUSTUS	CDS	148782	148869	0.93	+	0	transcript_id g45.t1; gene_id g45;
ctg22	AUGUSTUS	exon	148782	148869	.	+	.	transcript_id g45.t1; gene_id g45;
ctg22	AUGUSTUS	intron	148870	148918	0.93	+	.	transcript_id g45.t1; gene_id g45;
ctg22	AUGUSTUS	CDS	148919	149081	0.93	+	2	transcript_id g45.t1; gene_id g45;
ctg22	AUGUSTUS	exon	148919	149081	.	+	.	transcript_id g45.t1; gene_id g45;
ctg22	AUGUSTUS	intron	149082	149152	0.95	+	.	transcript_id g45.t1; gene_id g45;
ctg22	AUGUSTUS	CDS	149153	149333	0.67	+	1	transcript_id g45.t1; gene_id g45;
ctg22	AUGUSTUS	exon	149153	149333	.	+	.	transcript_id g45.t1; gene_id g45;
ctg22	AUGUSTUS	intron	149334	149384	0.51	+	.	transcript_id g45.t1; gene_id g45;
ctg22	AUGUSTUS	CDS	149385	149420	0.52	+	0	transcript_id g45.t1; gene_id g45;
ctg22	AUGUSTUS	exon	149385	149420	.	+	.	transcript_id g45.t1; gene_id g45;
ctg22	AUGUSTUS	stop_codon	149418	149420	.	+	0	transcript_id g45.t1; gene_id g45;
ctg22	AUGUSTUS	gene	236268	236537	0.24	-	.	g46
ctg22	AUGUSTUS	transcript	236268	236537	0.24	-	.	g46.t1
ctg22	AUGUSTUS	stop_codon	236268	236270	.	-	0	transcript_id g46.t1; gene_id g46;
ctg22	AUGUSTUS	CDS	236268	236537	0.24	-	0	transcript_id g46.t1; gene_id g46;
ctg22	AUGUSTUS	exon	236268	236537	.	-	.	transcript_id g46.t1; gene_id g46;
ctg22	AUGUSTUS	start_codon	236535	236537	.	-	0	transcript_id g46.t1; gene_id g46;
ctg22	AUGUSTUS	gene	249825	252198	0.02	+	.	g47
ctg22	AUGUSTUS	transcript	249825	252198	0.02	+	.	g47.t1
ctg22	AUGUSTUS	start_codon	249825	249827	.	+	0	transcript_id g47.t1; gene_id g47;
ctg22	AUGUSTUS	CDS	249825	249869	0.29	+	0	transcript_id g47.t1; gene_id g47;
ctg22	AUGUSTUS	exon	249825	249869	.	+	.	transcript_id g47.t1; gene_id g47;
ctg22	AUGUSTUS	intron	249870	249916	0.91	+	.	transcript_id g47.t1; gene_id g47;
ctg22	AUGUSTUS	CDS	249917	250001	0.47	+	0	transcript_id g47.t1; gene_id g47;
ctg22	AUGUSTUS	exon	249917	250001	.	+	.	transcript_id g47.t1; gene_id g47;
ctg22	AUGUSTUS	intron	250002	250076	0.47	+	.	transcript_id g47.t1; gene_id g47;
ctg22	AUGUSTUS	CDS	250077	250241	0.3	+	2	transcript_id g47.t1; gene_id g47;
ctg22	AUGUSTUS	exon	250077	250241	.	+	.	transcript_id g47.t1; gene_id g47;
ctg22	AUGUSTUS	intron	250242	250301	0.57	+	.	transcript_id g47.t1; gene_id g47;
ctg22	AUGUSTUS	CDS	250302	250373	0.58	+	2	transcript_id g47.t1; gene_id g47;
ctg22	AUGUSTUS	exon	250302	250373	.	+	.	transcript_id g47.t1; gene_id g47;
ctg22	AUGUSTUS	intron	250374	250437	0.6	+	.	transcript_id g47.t1; gene_id g47;
ctg22	AUGUSTUS	CDS	250438	250539	0.34	+	2	transcript_id g47.t1; gene_id g47;
ctg22	AUGUSTUS	exon	250438	250539	.	+	.	transcript_id g47.t1; gene_id g47;
ctg22	AUGUSTUS	intron	250540	251090	0.29	+	.	transcript_id g47.t1; gene_id g47;
ctg22	AUGUSTUS	CDS	251091	251243	0.35	+	2	transcript_id g47.t1; gene_id g47;
ctg22	AUGUSTUS	exon	251091	251243	.	+	.	transcript_id g47.t1; gene_id g47;
ctg22	AUGUSTUS	intron	251244	251301	0.76	+	.	transcript_id g47.t1; gene_id g47;
ctg22	AUGUSTUS	CDS	251302	251423	0.44	+	2	transcript_id g47.t1; gene_id g47;
ctg22	AUGUSTUS	exon	251302	251423	.	+	.	transcript_id g47.t1; gene_id g47;
ctg22	AUGUSTUS	intron	251424	251652	0.52	+	.	transcript_id g47.t1; gene_id g47;
ctg22	AUGUSTUS	CDS	251653	251998	0.66	+	0	transcript_id g47.t1; gene_id g47;
ctg22	AUGUSTUS	exon	251653	251998	.	+	.	transcript_id g47.t1; gene_id g47;
ctg22	AUGUSTUS	intron	251999	252058	0.66	+	.	transcript_id g47.t1; gene_id g47;
ctg22	AUGUSTUS	CDS	252059	252198	0.65	+	2	transcript_id g47.t1; gene_id g47;
ctg22	AUGUSTUS	exon	252059	252198	.	+	.	transcript_id g47.t1; gene_id g47;
ctg22	AUGUSTUS	stop_codon	252196	252198	.	+	0	transcript_id g47.t1; gene_id g47;
ctg22	AUGUSTUS	gene	255852	257107	0.11	-	.	g48
ctg22	AUGUSTUS	transcript	255852	257107	0.11	-	.	g48.t1
ctg22	AUGUSTUS	stop_codon	255852	255854	.	-	0	transcript_id g48.t1; gene_id g48;
ctg22	AUGUSTUS	CDS	255852	256039	0.31	-	2	transcript_id g48.t1; gene_id g48;
ctg22	AUGUSTUS	exon	255852	256039	.	-	.	transcript_id g48.t1; gene_id g48;
ctg22	AUGUSTUS	intron	256040	256102	0.78	-	.	transcript_id g48.t1; gene_id g48;
ctg22	AUGUSTUS	CDS	256103	256364	0.7	-	0	transcript_id g48.t1; gene_id g48;
ctg22	AUGUSTUS	exon	256103	256364	.	-	.	transcript_id g48.t1; gene_id g48;
ctg22	AUGUSTUS	intron	256365	256442	0.71	-	.	transcript_id g48.t1; gene_id g48;
ctg22	AUGUSTUS	CDS	256443	256617	0.59	-	1	transcript_id g48.t1; gene_id g48;
ctg22	AUGUSTUS	exon	256443	256617	.	-	.	transcript_id g48.t1; gene_id g48;
ctg22	AUGUSTUS	intron	256618	256682	0.76	-	.	transcript_id g48.t1; gene_id g48;
ctg22	AUGUSTUS	CDS	256683	256902	0.87	-	2	transcript_id g48.t1; gene_id g48;
ctg22	AUGUSTUS	exon	256683	256902	.	-	.	transcript_id g48.t1; gene_id g48;
ctg22	AUGUSTUS	intron	256903	256960	0.76	-	.	transcript_id g48.t1; gene_id g48;
ctg22	AUGUSTUS	CDS	256961	257008	0.76	-	2	transcript_id g48.t1; gene_id g48;
ctg22	AUGUSTUS	exon	256961	257008	.	-	.	transcript_id g48.t1; gene_id g48;
ctg22	AUGUSTUS	intron	257009	257058	0.83	-	.	transcript_id g48.t1; gene_id g48;
ctg22	AUGUSTUS	CDS	257059	257107	0.97	-	0	transcript_id g48.t1; gene_id g48;
ctg22	AUGUSTUS	exon	257059	257107	.	-	.	transcript_id g48.t1; gene_id g48;
ctg22	AUGUSTUS	start_codon	257105	257107	.	-	0	transcript_id g48.t1; gene_id g48;
ctg22	AUGUSTUS	gene	312146	316465	0.36	-	.	g49
ctg22	AUGUSTUS	transcript	312146	316465	0.36	-	.	g49.t1
ctg22	AUGUSTUS	stop_codon	312146	312148	.	-	0	transcript_id g49.t1; gene_id g49;
ctg22	AUGUSTUS	CDS	312146	312216	1	-	2	transcript_id g49.t1; gene_id g49;
ctg22	AUGUSTUS	exon	312146	312216	.	-	.	transcript_id g49.t1; gene_id g49;
ctg22	AUGUSTUS	intron	312217	312272	1	-	.	transcript_id g49.t1; gene_id g49;
ctg22	AUGUSTUS	CDS	312273	312299	0.98	-	2	transcript_id g49.t1; gene_id g49;
ctg22	AUGUSTUS	exon	312273	312299	.	-	.	transcript_id g49.t1; gene_id g49;
ctg22	AUGUSTUS	intron	312300	312361	0.98	-	.	transcript_id g49.t1; gene_id g49;
ctg22	AUGUSTUS	CDS	312362	312382	0.82	-	2	transcript_id g49.t1; gene_id g49;
ctg22	AUGUSTUS	exon	312362	312382	.	-	.	transcript_id g49.t1; gene_id g49;
ctg22	AUGUSTUS	intron	312383	312437	0.82	-	.	transcript_id g49.t1; gene_id g49;
ctg22	AUGUSTUS	CDS	312438	312473	0.88	-	2	transcript_id g49.t1; gene_id g49;
ctg22	AUGUSTUS	exon	312438	312473	.	-	.	transcript_id g49.t1; gene_id g49;
ctg22	AUGUSTUS	intron	312474	312529	0.88	-	.	transcript_id g49.t1; gene_id g49;
ctg22	AUGUSTUS	CDS	312530	312553	1	-	2	transcript_id g49.t1; gene_id g49;
ctg22	AUGUSTUS	exon	312530	312553	.	-	.	transcript_id g49.t1; gene_id g49;
ctg22	AUGUSTUS	intron	312554	312607	1	-	.	transcript_id g49.t1; gene_id g49;
ctg22	AUGUSTUS	CDS	312608	312628	0.98	-	2	transcript_id g49.t1; gene_id g49;
ctg22	AUGUSTUS	exon	312608	312628	.	-	.	transcript_id g49.t1; gene_id g49;
ctg22	AUGUSTUS	intron	312629	312683	0.98	-	.	transcript_id g49.t1; gene_id g49;
ctg22	AUGUSTUS	CDS	312684	312719	0.91	-	2	transcript_id g49.t1; gene_id g49;
ctg22	AUGUSTUS	exon	312684	312719	.	-	.	transcript_id g49.t1; gene_id g49;
ctg22	AUGUSTUS	intron	312720	312775	0.91	-	.	transcript_id g49.t1; gene_id g49;
ctg22	AUGUSTUS	CDS	312776	312799	1	-	2	transcript_id g49.t1; gene_id g49;
ctg22	AUGUSTUS	exon	312776	312799	.	-	.	transcript_id g49.t1; gene_id g49;
ctg22	AUGUSTUS	intron	312800	312853	1	-	.	transcript_id g49.t1; gene_id g49;
ctg22	AUGUSTUS	CDS	312854	312874	0.97	-	2	transcript_id g49.t1; gene_id g49;
ctg22	AUGUSTUS	exon	312854	312874	.	-	.	transcript_id g49.t1; gene_id g49;
ctg22	AUGUSTUS	intron	312875	312929	0.97	-	.	transcript_id g49.t1; gene_id g49;
ctg22	AUGUSTUS	CDS	312930	312965	0.94	-	2	transcript_id g49.t1; gene_id g49;
ctg22	AUGUSTUS	exon	312930	312965	.	-	.	transcript_id g49.t1; gene_id g49;
ctg22	AUGUSTUS	intron	312966	313021	0.94	-	.	transcript_id g49.t1; gene_id g49;
ctg22	AUGUSTUS	CDS	313022	313054	0.99	-	2	transcript_id g49.t1; gene_id g49;
ctg22	AUGUSTUS	exon	313022	313054	.	-	.	transcript_id g49.t1; gene_id g49;
ctg22	AUGUSTUS	intron	313055	313107	0.99	-	.	transcript_id g49.t1; gene_id g49;
ctg22	AUGUSTUS	CDS	313108	313207	1	-	0	transcript_id g49.t1; gene_id g49;
ctg22	AUGUSTUS	exon	313108	313207	.	-	.	transcript_id g49.t1; gene_id g49;
ctg22	AUGUSTUS	intron	313208	313260	0.93	-	.	transcript_id g49.t1; gene_id g49;
ctg22	AUGUSTUS	CDS	313261	313401	0.92	-	0	transcript_id g49.t1; gene_id g49;
ctg22	AUGUSTUS	exon	313261	313401	.	-	.	transcript_id g49.t1; gene_id g49;
ctg22	AUGUSTUS	intron	313402	313448	0.96	-	.	transcript_id g49.t1; gene_id g49;
ctg22	AUGUSTUS	CDS	313449	314279	0.95	-	0	transcript_id g49.t1; gene_id g49;
ctg22	AUGUSTUS	exon	313449	314279	.	-	.	transcript_id g49.t1; gene_id g49;
ctg22	AUGUSTUS	intron	314280	314329	1	-	.	transcript_id g49.t1; gene_id g49;
ctg22	AUGUSTUS	CDS	314330	314458	1	-	0	transcript_id g49.t1; gene_id g49;
ctg22	AUGUSTUS	exon	314330	314458	.	-	.	transcript_id g49.t1; gene_id g49;
ctg22	AUGUSTUS	intron	314459	314519	1	-	.	transcript_id g49.t1; gene_id g49;
ctg22	AUGUSTUS	CDS	314520	314913	1	-	1	transcript_id g49.t1; gene_id g49;
ctg22	AUGUSTUS	exon	314520	314913	.	-	.	transcript_id g49.t1; gene_id g49;
ctg22	AUGUSTUS	intron	314914	314966	1	-	.	transcript_id g49.t1; gene_id g49;
ctg22	AUGUSTUS	CDS	314967	315100	1	-	0	transcript_id g49.t1; gene_id g49;
ctg22	AUGUSTUS	exon	314967	315100	.	-	.	transcript_id g49.t1; gene_id g49;
ctg22	AUGUSTUS	intron	315101	315165	1	-	.	transcript_id g49.t1; gene_id g49;
ctg22	AUGUSTUS	CDS	315166	315485	0.89	-	2	transcript_id g49.t1; gene_id g49;
ctg22	AUGUSTUS	exon	315166	315485	.	-	.	transcript_id g49.t1; gene_id g49;
ctg22	AUGUSTUS	intron	315486	315831	0.93	-	.	transcript_id g49.t1; gene_id g49;
ctg22	AUGUSTUS	CDS	315832	315919	0.94	-	0	transcript_id g49.t1; gene_id g49;
ctg22	AUGUSTUS	exon	315832	315919	.	-	.	transcript_id g49.t1; gene_id g49;
ctg22	AUGUSTUS	intron	315920	316005	0.93	-	.	transcript_id g49.t1; gene_id g49;
ctg22	AUGUSTUS	CDS	316006	316371	0.93	-	0	transcript_id g49.t1; gene_id g49;
ctg22	AUGUSTUS	exon	316006	316371	.	-	.	transcript_id g49.t1; gene_id g49;
ctg22	AUGUSTUS	intron	316372	316423	0.95	-	.	transcript_id g49.t1; gene_id g49;
ctg22	AUGUSTUS	CDS	316424	316465	0.99	-	0	transcript_id g49.t1; gene_id g49;
ctg22	AUGUSTUS	exon	316424	316465	.	-	.	transcript_id g49.t1; gene_id g49;
ctg22	AUGUSTUS	start_codon	316463	316465	.	-	0	transcript_id g49.t1; gene_id g49;
ctg22	AUGUSTUS	gene	320318	321372	0.73	+	.	g50
ctg22	AUGUSTUS	transcript	320318	321372	0.73	+	.	g50.t1
ctg22	AUGUSTUS	start_codon	320318	320320	.	+	0	transcript_id g50.t1; gene_id g50;
ctg22	AUGUSTUS	CDS	320318	320787	0.79	+	0	transcript_id g50.t1; gene_id g50;
ctg22	AUGUSTUS	exon	320318	320787	.	+	.	transcript_id g50.t1; gene_id g50;
ctg22	AUGUSTUS	intron	320788	320870	0.96	+	.	transcript_id g50.t1; gene_id g50;
ctg22	AUGUSTUS	CDS	320871	321204	0.95	+	1	transcript_id g50.t1; gene_id g50;
ctg22	AUGUSTUS	exon	320871	321204	.	+	.	transcript_id g50.t1; gene_id g50;
ctg22	AUGUSTUS	intron	321205	321267	0.97	+	.	transcript_id g50.t1; gene_id g50;
ctg22	AUGUSTUS	CDS	321268	321372	0.93	+	0	transcript_id g50.t1; gene_id g50;
ctg22	AUGUSTUS	exon	321268	321372	.	+	.	transcript_id g50.t1; gene_id g50;
ctg22	AUGUSTUS	stop_codon	321370	321372	.	+	0	transcript_id g50.t1; gene_id g50;
ctg22	AUGUSTUS	gene	343232	345829	0.22	-	.	g51
ctg22	AUGUSTUS	transcript	343232	345829	0.22	-	.	g51.t1
ctg22	AUGUSTUS	stop_codon	343232	343234	.	-	0	transcript_id g51.t1; gene_id g51;
ctg22	AUGUSTUS	CDS	343232	343654	0.85	-	0	transcript_id g51.t1; gene_id g51;
ctg22	AUGUSTUS	exon	343232	343654	.	-	.	transcript_id g51.t1; gene_id g51;
ctg22	AUGUSTUS	intron	343655	343704	0.97	-	.	transcript_id g51.t1; gene_id g51;
ctg22	AUGUSTUS	CDS	343705	343833	0.99	-	0	transcript_id g51.t1; gene_id g51;
ctg22	AUGUSTUS	exon	343705	343833	.	-	.	transcript_id g51.t1; gene_id g51;
ctg22	AUGUSTUS	intron	343834	343893	1	-	.	transcript_id g51.t1; gene_id g51;
ctg22	AUGUSTUS	CDS	343894	344484	1	-	0	transcript_id g51.t1; gene_id g51;
ctg22	AUGUSTUS	exon	343894	344484	.	-	.	transcript_id g51.t1; gene_id g51;
ctg22	AUGUSTUS	intron	344485	344548	0.99	-	.	transcript_id g51.t1; gene_id g51;
ctg22	AUGUSTUS	CDS	344549	344871	0.89	-	2	transcript_id g51.t1; gene_id g51;
ctg22	AUGUSTUS	exon	344549	344871	.	-	.	transcript_id g51.t1; gene_id g51;
ctg22	AUGUSTUS	intron	344872	345234	0.88	-	.	transcript_id g51.t1; gene_id g51;
ctg22	AUGUSTUS	CDS	345235	345757	0.44	-	0	transcript_id g51.t1; gene_id g51;
ctg22	AUGUSTUS	exon	345235	345757	.	-	.	transcript_id g51.t1; gene_id g51;
ctg22	AUGUSTUS	intron	345758	345814	0.46	-	.	transcript_id g51.t1; gene_id g51;
ctg22	AUGUSTUS	CDS	345815	345829	0.34	-	0	transcript_id g51.t1; gene_id g51;
ctg22	AUGUSTUS	exon	345815	345829	.	-	.	transcript_id g51.t1; gene_id g51;
ctg22	AUGUSTUS	start_codon	345827	345829	.	-	0	transcript_id g51.t1; gene_id g51;
ctg22	AUGUSTUS	gene	346658	348546	0.63	+	.	g52
ctg22	AUGUSTUS	transcript	346658	348546	0.63	+	.	g52.t1
ctg22	AUGUSTUS	start_codon	346658	346660	.	+	0	transcript_id g52.t1; gene_id g52;
ctg22	AUGUSTUS	CDS	346658	346997	0.92	+	0	transcript_id g52.t1; gene_id g52;
ctg22	AUGUSTUS	exon	346658	346997	.	+	.	transcript_id g52.t1; gene_id g52;
ctg22	AUGUSTUS	intron	346998	347053	0.92	+	.	transcript_id g52.t1; gene_id g52;
ctg22	AUGUSTUS	CDS	347054	347220	0.92	+	2	transcript_id g52.t1; gene_id g52;
ctg22	AUGUSTUS	exon	347054	347220	.	+	.	transcript_id g52.t1; gene_id g52;
ctg22	AUGUSTUS	intron	347221	347278	1	+	.	transcript_id g52.t1; gene_id g52;
ctg22	AUGUSTUS	CDS	347279	347396	0.77	+	0	transcript_id g52.t1; gene_id g52;
ctg22	AUGUSTUS	exon	347279	347396	.	+	.	transcript_id g52.t1; gene_id g52;
ctg22	AUGUSTUS	intron	347397	347820	0.75	+	.	transcript_id g52.t1; gene_id g52;
ctg22	AUGUSTUS	CDS	347821	347954	0.77	+	2	transcript_id g52.t1; gene_id g52;
ctg22	AUGUSTUS	exon	347821	347954	.	+	.	transcript_id g52.t1; gene_id g52;
ctg22	AUGUSTUS	intron	347955	348045	0.77	+	.	transcript_id g52.t1; gene_id g52;
ctg22	AUGUSTUS	CDS	348046	348546	0.87	+	0	transcript_id g52.t1; gene_id g52;
ctg22	AUGUSTUS	exon	348046	348546	.	+	.	transcript_id g52.t1; gene_id g52;
ctg22	AUGUSTUS	stop_codon	348544	348546	.	+	0	transcript_id g52.t1; gene_id g52;
ctg22	AUGUSTUS	gene	409395	409661	0.73	+	.	g53
ctg22	AUGUSTUS	transcript	409395	409661	0.73	+	.	g53.t1
ctg22	AUGUSTUS	start_codon	409395	409397	.	+	0	transcript_id g53.t1; gene_id g53;
ctg22	AUGUSTUS	CDS	409395	409661	0.73	+	0	transcript_id g53.t1; gene_id g53;
ctg22	AUGUSTUS	exon	409395	409661	.	+	.	transcript_id g53.t1; gene_id g53;
ctg22	AUGUSTUS	stop_codon	409659	409661	.	+	0	transcript_id g53.t1; gene_id g53;
ctg22	AUGUSTUS	gene	411187	411627	0.63	+	.	g54
ctg22	AUGUSTUS	transcript	411187	411627	0.63	+	.	g54.t1
ctg22	AUGUSTUS	start_codon	411187	411189	.	+	0	transcript_id g54.t1; gene_id g54;
ctg22	AUGUSTUS	CDS	411187	411627	0.63	+	0	transcript_id g54.t1; gene_id g54;
ctg22	AUGUSTUS	exon	411187	411627	.	+	.	transcript_id g54.t1; gene_id g54;
ctg22	AUGUSTUS	stop_codon	411625	411627	.	+	0	transcript_id g54.t1; gene_id g54;
ctg22	AUGUSTUS	gene	421832	426952	0.07	-	.	g55
ctg22	AUGUSTUS	transcript	421832	426952	0.07	-	.	g55.t1
ctg22	AUGUSTUS	stop_codon	421832	421834	.	-	0	transcript_id g55.t1; gene_id g55;
ctg22	AUGUSTUS	CDS	421832	423657	0.81	-	2	transcript_id g55.t1; gene_id g55;
ctg22	AUGUSTUS	exon	421832	423657	.	-	.	transcript_id g55.t1; gene_id g55;
ctg22	AUGUSTUS	intron	423658	423707	0.85	-	.	transcript_id g55.t1; gene_id g55;
ctg22	AUGUSTUS	CDS	423708	424182	0.82	-	0	transcript_id g55.t1; gene_id g55;
ctg22	AUGUSTUS	exon	423708	424182	.	-	.	transcript_id g55.t1; gene_id g55;
ctg22	AUGUSTUS	intron	424183	424250	0.48	-	.	transcript_id g55.t1; gene_id g55;
ctg22	AUGUSTUS	CDS	424251	424350	0.5	-	1	transcript_id g55.t1; gene_id g55;
ctg22	AUGUSTUS	exon	424251	424350	.	-	.	transcript_id g55.t1; gene_id g55;
ctg22	AUGUSTUS	intron	424351	424408	1	-	.	transcript_id g55.t1; gene_id g55;
ctg22	AUGUSTUS	CDS	424409	424501	0.53	-	1	transcript_id g55.t1; gene_id g55;
ctg22	AUGUSTUS	exon	424409	424501	.	-	.	transcript_id g55.t1; gene_id g55;
ctg22	AUGUSTUS	intron	424502	424927	0.31	-	.	transcript_id g55.t1; gene_id g55;
ctg22	AUGUSTUS	CDS	424928	425386	0.45	-	1	transcript_id g55.t1; gene_id g55;
ctg22	AUGUSTUS	exon	424928	425386	.	-	.	transcript_id g55.t1; gene_id g55;
ctg22	AUGUSTUS	intron	425387	425444	0.99	-	.	transcript_id g55.t1; gene_id g55;
ctg22	AUGUSTUS	CDS	425445	425720	0.75	-	1	transcript_id g55.t1; gene_id g55;
ctg22	AUGUSTUS	exon	425445	425720	.	-	.	transcript_id g55.t1; gene_id g55;
ctg22	AUGUSTUS	intron	425721	425991	0.76	-	.	transcript_id g55.t1; gene_id g55;
ctg22	AUGUSTUS	CDS	425992	426807	0.76	-	1	transcript_id g55.t1; gene_id g55;
ctg22	AUGUSTUS	exon	425992	426807	.	-	.	transcript_id g55.t1; gene_id g55;
ctg22	AUGUSTUS	intron	426808	426875	0.99	-	.	transcript_id g55.t1; gene_id g55;
ctg22	AUGUSTUS	CDS	426876	426952	0.75	-	0	transcript_id g55.t1; gene_id g55;
ctg22	AUGUSTUS	exon	426876	426952	.	-	.	transcript_id g55.t1; gene_id g55;
ctg22	AUGUSTUS	start_codon	426950	426952	.	-	0	transcript_id g55.t1; gene_id g55;
ctg22	AUGUSTUS	gene	452937	455003	0.28	-	.	g56
ctg22	AUGUSTUS	transcript	452937	455003	0.28	-	.	g56.t1
ctg22	AUGUSTUS	stop_codon	452937	452939	.	-	0	transcript_id g56.t1; gene_id g56;
ctg22	AUGUSTUS	CDS	452937	453767	0.51	-	0	transcript_id g56.t1; gene_id g56;
ctg22	AUGUSTUS	exon	452937	453767	.	-	.	transcript_id g56.t1; gene_id g56;
ctg22	AUGUSTUS	intron	453768	454082	0.34	-	.	transcript_id g56.t1; gene_id g56;
ctg22	AUGUSTUS	CDS	454083	454394	0.35	-	0	transcript_id g56.t1; gene_id g56;
ctg22	AUGUSTUS	exon	454083	454394	.	-	.	transcript_id g56.t1; gene_id g56;
ctg22	AUGUSTUS	intron	454395	454454	0.74	-	.	transcript_id g56.t1; gene_id g56;
ctg22	AUGUSTUS	CDS	454455	455003	0.67	-	0	transcript_id g56.t1; gene_id g56;
ctg22	AUGUSTUS	exon	454455	455003	.	-	.	transcript_id g56.t1; gene_id g56;
ctg22	AUGUSTUS	start_codon	455001	455003	.	-	0	transcript_id g56.t1; gene_id g56;
ctg22	AUGUSTUS	gene	475039	475473	0.15	-	.	g57
ctg22	AUGUSTUS	transcript	475039	475473	0.15	-	.	g57.t1
ctg22	AUGUSTUS	stop_codon	475039	475041	.	-	0	transcript_id g57.t1; gene_id g57;
ctg22	AUGUSTUS	CDS	475039	475160	0.47	-	2	transcript_id g57.t1; gene_id g57;
ctg22	AUGUSTUS	exon	475039	475160	.	-	.	transcript_id g57.t1; gene_id g57;
ctg22	AUGUSTUS	intron	475161	475212	0.54	-	.	transcript_id g57.t1; gene_id g57;
ctg22	AUGUSTUS	CDS	475213	475276	0.57	-	0	transcript_id g57.t1; gene_id g57;
ctg22	AUGUSTUS	exon	475213	475276	.	-	.	transcript_id g57.t1; gene_id g57;
ctg22	AUGUSTUS	intron	475277	475344	0.64	-	.	transcript_id g57.t1; gene_id g57;
ctg22	AUGUSTUS	CDS	475345	475473	0.19	-	0	transcript_id g57.t1; gene_id g57;
ctg22	AUGUSTUS	exon	475345	475473	.	-	.	transcript_id g57.t1; gene_id g57;
ctg22	AUGUSTUS	start_codon	475471	475473	.	-	0	transcript_id g57.t1; gene_id g57;
ctg22	AUGUSTUS	gene	476220	476575	0.63	-	.	g58
ctg22	AUGUSTUS	transcript	476220	476575	0.63	-	.	g58.t1
ctg22	AUGUSTUS	stop_codon	476220	476222	.	-	0	transcript_id g58.t1; gene_id g58;
ctg22	AUGUSTUS	CDS	476220	476348	0.84	-	0	transcript_id g58.t1; gene_id g58;
ctg22	AUGUSTUS	exon	476220	476348	.	-	.	transcript_id g58.t1; gene_id g58;
ctg22	AUGUSTUS	intron	476349	476395	0.85	-	.	transcript_id g58.t1; gene_id g58;
ctg22	AUGUSTUS	CDS	476396	476575	0.64	-	0	transcript_id g58.t1; gene_id g58;
ctg22	AUGUSTUS	exon	476396	476575	.	-	.	transcript_id g58.t1; gene_id g58;
ctg22	AUGUSTUS	start_codon	476573	476575	.	-	0	transcript_id g58.t1; gene_id g58;
ctg22	AUGUSTUS	gene	479967	482679	0.2	+	.	g59
ctg22	AUGUSTUS	transcript	479967	482679	0.2	+	.	g59.t1
ctg22	AUGUSTUS	start_codon	479967	479969	.	+	0	transcript_id g59.t1; gene_id g59;
ctg22	AUGUSTUS	CDS	479967	479996	0.98	+	0	transcript_id g59.t1; gene_id g59;
ctg22	AUGUSTUS	exon	479967	479996	.	+	.	transcript_id g59.t1; gene_id g59;
ctg22	AUGUSTUS	intron	479997	480047	0.98	+	.	transcript_id g59.t1; gene_id g59;
ctg22	AUGUSTUS	CDS	480048	480083	0.98	+	0	transcript_id g59.t1; gene_id g59;
ctg22	AUGUSTUS	exon	480048	480083	.	+	.	transcript_id g59.t1; gene_id g59;
ctg22	AUGUSTUS	intron	480084	480136	0.98	+	.	transcript_id g59.t1; gene_id g59;
ctg22	AUGUSTUS	CDS	480137	480521	0.92	+	0	transcript_id g59.t1; gene_id g59;
ctg22	AUGUSTUS	exon	480137	480521	.	+	.	transcript_id g59.t1; gene_id g59;
ctg22	AUGUSTUS	intron	480522	480583	0.94	+	.	transcript_id g59.t1; gene_id g59;
ctg22	AUGUSTUS	CDS	480584	480663	0.99	+	2	transcript_id g59.t1; gene_id g59;
ctg22	AUGUSTUS	exon	480584	480663	.	+	.	transcript_id g59.t1; gene_id g59;
ctg22	AUGUSTUS	intron	480664	480721	0.99	+	.	transcript_id g59.t1; gene_id g59;
ctg22	AUGUSTUS	CDS	480722	480758	1	+	0	transcript_id g59.t1; gene_id g59;
ctg22	AUGUSTUS	exon	480722	480758	.	+	.	transcript_id g59.t1; gene_id g59;
ctg22	AUGUSTUS	intron	480759	480810	0.99	+	.	transcript_id g59.t1; gene_id g59;
ctg22	AUGUSTUS	CDS	480811	480886	0.99	+	2	transcript_id g59.t1; gene_id g59;
ctg22	AUGUSTUS	exon	480811	480886	.	+	.	transcript_id g59.t1; gene_id g59;
ctg22	AUGUSTUS	intron	480887	480940	0.99	+	.	transcript_id g59.t1; gene_id g59;
ctg22	AUGUSTUS	CDS	480941	480989	0.99	+	1	transcript_id g59.t1; gene_id g59;
ctg22	AUGUSTUS	exon	480941	480989	.	+	.	transcript_id g59.t1; gene_id g59;
ctg22	AUGUSTUS	intron	480990	481036	0.99	+	.	transcript_id g59.t1; gene_id g59;
ctg22	AUGUSTUS	CDS	481037	481218	0.96	+	0	transcript_id g59.t1; gene_id g59;
ctg22	AUGUSTUS	exon	481037	481218	.	+	.	transcript_id g59.t1; gene_id g59;
ctg22	AUGUSTUS	intron	481219	481260	0.95	+	.	transcript_id g59.t1; gene_id g59;
ctg22	AUGUSTUS	CDS	481261	481462	0.95	+	1	transcript_id g59.t1; gene_id g59;
ctg22	AUGUSTUS	exon	481261	481462	.	+	.	transcript_id g59.t1; gene_id g59;
ctg22	AUGUSTUS	intron	481463	481516	0.97	+	.	transcript_id g59.t1; gene_id g59;
ctg22	AUGUSTUS	CDS	481517	481597	0.6	+	0	transcript_id g59.t1; gene_id g59;
ctg22	AUGUSTUS	exon	481517	481597	.	+	.	transcript_id g59.t1; gene_id g59;
ctg22	AUGUSTUS	intron	481598	481662	0.6	+	.	transcript_id g59.t1; gene_id g59;
ctg22	AUGUSTUS	CDS	481663	481761	0.62	+	0	transcript_id g59.t1; gene_id g59;
ctg22	AUGUSTUS	exon	481663	481761	.	+	.	transcript_id g59.t1; gene_id g59;
ctg22	AUGUSTUS	intron	481762	481810	0.9	+	.	transcript_id g59.t1; gene_id g59;
ctg22	AUGUSTUS	CDS	481811	481834	0.65	+	0	transcript_id g59.t1; gene_id g59;
ctg22	AUGUSTUS	exon	481811	481834	.	+	.	transcript_id g59.t1; gene_id g59;
ctg22	AUGUSTUS	intron	481835	481989	0.36	+	.	transcript_id g59.t1; gene_id g59;
ctg22	AUGUSTUS	CDS	481990	482679	0.43	+	0	transcript_id g59.t1; gene_id g59;
ctg22	AUGUSTUS	exon	481990	482679	.	+	.	transcript_id g59.t1; gene_id g59;
ctg22	AUGUSTUS	stop_codon	482677	482679	.	+	0	transcript_id g59.t1; gene_id g59;
ctg22	AUGUSTUS	gene	503527	504284	0.26	+	.	g60
ctg22	AUGUSTUS	transcript	503527	504284	0.26	+	.	g60.t1
ctg22	AUGUSTUS	start_codon	503527	503529	.	+	0	transcript_id g60.t1; gene_id g60;
ctg22	AUGUSTUS	CDS	503527	503531	0.45	+	0	transcript_id g60.t1; gene_id g60;
ctg22	AUGUSTUS	exon	503527	503531	.	+	.	transcript_id g60.t1; gene_id g60;
ctg22	AUGUSTUS	intron	503532	503914	0.7	+	.	transcript_id g60.t1; gene_id g60;
ctg22	AUGUSTUS	CDS	503915	504284	0.53	+	1	transcript_id g60.t1; gene_id g60;
ctg22	AUGUSTUS	exon	503915	504284	.	+	.	transcript_id g60.t1; gene_id g60;
ctg22	AUGUSTUS	stop_codon	504282	504284	.	+	0	transcript_id g60.t1; gene_id g60;
ctg22	AUGUSTUS	gene	505618	508174	0.22	-	.	g61
ctg22	AUGUSTUS	transcript	505618	508174	0.22	-	.	g61.t1
ctg22	AUGUSTUS	stop_codon	505618	505620	.	-	0	transcript_id g61.t1; gene_id g61;
ctg22	AUGUSTUS	CDS	505618	505752	1	-	0	transcript_id g61.t1; gene_id g61;
ctg22	AUGUSTUS	exon	505618	505752	.	-	.	transcript_id g61.t1; gene_id g61;
ctg22	AUGUSTUS	intron	505753	505808	1	-	.	transcript_id g61.t1; gene_id g61;
ctg22	AUGUSTUS	CDS	505809	505940	1	-	0	transcript_id g61.t1; gene_id g61;
ctg22	AUGUSTUS	exon	505809	505940	.	-	.	transcript_id g61.t1; gene_id g61;
ctg22	AUGUSTUS	intron	505941	505993	0.6	-	.	transcript_id g61.t1; gene_id g61;
ctg22	AUGUSTUS	CDS	505994	506107	0.59	-	0	transcript_id g61.t1; gene_id g61;
ctg22	AUGUSTUS	exon	505994	506107	.	-	.	transcript_id g61.t1; gene_id g61;
ctg22	AUGUSTUS	intron	506108	506158	1	-	.	transcript_id g61.t1; gene_id g61;
ctg22	AUGUSTUS	CDS	506159	506235	1	-	2	transcript_id g61.t1; gene_id g61;
ctg22	AUGUSTUS	exon	506159	506235	.	-	.	transcript_id g61.t1; gene_id g61;
ctg22	AUGUSTUS	intron	506236	506278	1	-	.	transcript_id g61.t1; gene_id g61;
ctg22	AUGUSTUS	CDS	506279	506429	1	-	0	transcript_id g61.t1; gene_id g61;
ctg22	AUGUSTUS	exon	506279	506429	.	-	.	transcript_id g61.t1; gene_id g61;
ctg22	AUGUSTUS	intron	506430	506485	1	-	.	transcript_id g61.t1; gene_id g61;
ctg22	AUGUSTUS	CDS	506486	506915	1	-	1	transcript_id g61.t1; gene_id g61;
ctg22	AUGUSTUS	exon	506486	506915	.	-	.	transcript_id g61.t1; gene_id g61;
ctg22	AUGUSTUS	intron	506916	506981	0.99	-	.	transcript_id g61.t1; gene_id g61;
ctg22	AUGUSTUS	CDS	506982	507063	0.99	-	2	transcript_id g61.t1; gene_id g61;
ctg22	AUGUSTUS	exon	506982	507063	.	-	.	transcript_id g61.t1; gene_id g61;
ctg22	AUGUSTUS	intron	507064	507114	0.99	-	.	transcript_id g61.t1; gene_id g61;
ctg22	AUGUSTUS	CDS	507115	507258	0.99	-	2	transcript_id g61.t1; gene_id g61;
ctg22	AUGUSTUS	exon	507115	507258	.	-	.	transcript_id g61.t1; gene_id g61;
ctg22	AUGUSTUS	intron	507259	507308	0.94	-	.	transcript_id g61.t1; gene_id g61;
ctg22	AUGUSTUS	CDS	507309	507481	0.93	-	1	transcript_id g61.t1; gene_id g61;
ctg22	AUGUSTUS	exon	507309	507481	.	-	.	transcript_id g61.t1; gene_id g61;
ctg22	AUGUSTUS	intron	507482	507550	0.95	-	.	transcript_id g61.t1; gene_id g61;
ctg22	AUGUSTUS	CDS	507551	507666	0.95	-	0	transcript_id g61.t1; gene_id g61;
ctg22	AUGUSTUS	exon	507551	507666	.	-	.	transcript_id g61.t1; gene_id g61;
ctg22	AUGUSTUS	intron	507667	507729	0.53	-	.	transcript_id g61.t1; gene_id g61;
ctg22	AUGUSTUS	CDS	507730	507878	0.53	-	2	transcript_id g61.t1; gene_id g61;
ctg22	AUGUSTUS	exon	507730	507878	.	-	.	transcript_id g61.t1; gene_id g61;
ctg22	AUGUSTUS	intron	507879	507933	1	-	.	transcript_id g61.t1; gene_id g61;
ctg22	AUGUSTUS	CDS	507934	508174	0.98	-	0	transcript_id g61.t1; gene_id g61;
ctg22	AUGUSTUS	exon	507934	508174	.	-	.	transcript_id g61.t1; gene_id g61;
ctg22	AUGUSTUS	start_codon	508172	508174	.	-	0	transcript_id g61.t1; gene_id g61;
ctg22	AUGUSTUS	gene	508583	512486	0.33	+	.	g62
ctg22	AUGUSTUS	transcript	508583	512486	0.33	+	.	g62.t1
ctg22	AUGUSTUS	start_codon	508583	508585	.	+	0	transcript_id g62.t1; gene_id g62;
ctg22	AUGUSTUS	CDS	508583	508840	1	+	0	transcript_id g62.t1; gene_id g62;
ctg22	AUGUSTUS	exon	508583	508840	.	+	.	transcript_id g62.t1; gene_id g62;
ctg22	AUGUSTUS	intron	508841	509239	0.98	+	.	transcript_id g62.t1; gene_id g62;
ctg22	AUGUSTUS	CDS	509240	509566	0.99	+	0	transcript_id g62.t1; gene_id g62;
ctg22	AUGUSTUS	exon	509240	509566	.	+	.	transcript_id g62.t1; gene_id g62;
ctg22	AUGUSTUS	intron	509567	509629	1	+	.	transcript_id g62.t1; gene_id g62;
ctg22	AUGUSTUS	CDS	509630	509838	0.8	+	0	transcript_id g62.t1; gene_id g62;
ctg22	AUGUSTUS	exon	509630	509838	.	+	.	transcript_id g62.t1; gene_id g62;
ctg22	AUGUSTUS	intron	509839	509908	0.8	+	.	transcript_id g62.t1; gene_id g62;
ctg22	AUGUSTUS	CDS	509909	510042	0.8	+	1	transcript_id g62.t1; gene_id g62;
ctg22	AUGUSTUS	exon	509909	510042	.	+	.	transcript_id g62.t1; gene_id g62;
ctg22	AUGUSTUS	intron	510043	510099	0.99	+	.	transcript_id g62.t1; gene_id g62;
ctg22	AUGUSTUS	CDS	510100	510347	0.99	+	2	transcript_id g62.t1; gene_id g62;
ctg22	AUGUSTUS	exon	510100	510347	.	+	.	transcript_id g62.t1; gene_id g62;
ctg22	AUGUSTUS	intron	510348	510474	0.73	+	.	transcript_id g62.t1; gene_id g62;
ctg22	AUGUSTUS	CDS	510475	510948	0.7	+	0	transcript_id g62.t1; gene_id g62;
ctg22	AUGUSTUS	exon	510475	510948	.	+	.	transcript_id g62.t1; gene_id g62;
ctg22	AUGUSTUS	intron	510949	511005	0.95	+	.	transcript_id g62.t1; gene_id g62;
ctg22	AUGUSTUS	CDS	511006	511125	0.85	+	0	transcript_id g62.t1; gene_id g62;
ctg22	AUGUSTUS	exon	511006	511125	.	+	.	transcript_id g62.t1; gene_id g62;
ctg22	AUGUSTUS	intron	511126	511171	0.86	+	.	transcript_id g62.t1; gene_id g62;
ctg22	AUGUSTUS	CDS	511172	511282	0.86	+	0	transcript_id g62.t1; gene_id g62;
ctg22	AUGUSTUS	exon	511172	511282	.	+	.	transcript_id g62.t1; gene_id g62;
ctg22	AUGUSTUS	intron	511283	511335	0.98	+	.	transcript_id g62.t1; gene_id g62;
ctg22	AUGUSTUS	CDS	511336	511626	0.98	+	0	transcript_id g62.t1; gene_id g62;
ctg22	AUGUSTUS	exon	511336	511626	.	+	.	transcript_id g62.t1; gene_id g62;
ctg22	AUGUSTUS	intron	511627	512141	0.74	+	.	transcript_id g62.t1; gene_id g62;
ctg22	AUGUSTUS	CDS	512142	512344	0.84	+	0	transcript_id g62.t1; gene_id g62;
ctg22	AUGUSTUS	exon	512142	512344	.	+	.	transcript_id g62.t1; gene_id g62;
ctg22	AUGUSTUS	intron	512345	512404	1	+	.	transcript_id g62.t1; gene_id g62;
ctg22	AUGUSTUS	CDS	512405	512486	1	+	1	transcript_id g62.t1; gene_id g62;
ctg22	AUGUSTUS	exon	512405	512486	.	+	.	transcript_id g62.t1; gene_id g62;
ctg22	AUGUSTUS	stop_codon	512484	512486	.	+	0	transcript_id g62.t1; gene_id g62;
ctg22	AUGUSTUS	gene	513829	517829	0	-	.	g63
ctg22	AUGUSTUS	transcript	513829	517829	.	-	.	g63.t1
ctg22	AUGUSTUS	stop_codon	513829	513831	.	-	0	transcript_id g63.t1; gene_id g63;
ctg22	AUGUSTUS	CDS	513829	513857	0.14	-	2	transcript_id g63.t1; gene_id g63;
ctg22	AUGUSTUS	exon	513829	513857	.	-	.	transcript_id g63.t1; gene_id g63;
ctg22	AUGUSTUS	intron	513858	514611	.	-	.	transcript_id g63.t1; gene_id g63;
ctg22	AUGUSTUS	CDS	514612	514825	0.01	-	0	transcript_id g63.t1; gene_id g63;
ctg22	AUGUSTUS	exon	514612	514825	.	-	.	transcript_id g63.t1; gene_id g63;
ctg22	AUGUSTUS	intron	514826	514915	.	-	.	transcript_id g63.t1; gene_id g63;
ctg22	AUGUSTUS	CDS	514916	514985	0.23	-	1	transcript_id g63.t1; gene_id g63;
ctg22	AUGUSTUS	exon	514916	514985	.	-	.	transcript_id g63.t1; gene_id g63;
ctg22	AUGUSTUS	intron	514986	517602	.	-	.	transcript_id g63.t1; gene_id g63;
ctg22	AUGUSTUS	CDS	517603	517829	0.49	-	0	transcript_id g63.t1; gene_id g63;
ctg22	AUGUSTUS	exon	517603	517829	.	-	.	transcript_id g63.t1; gene_id g63;
ctg22	AUGUSTUS	start_codon	517827	517829	.	-	0	transcript_id g63.t1; gene_id g63;
ctg22	AUGUSTUS	gene	517962	520220	0.4	-	.	g64
ctg22	AUGUSTUS	transcript	517962	520220	0.4	-	.	g64.t1
ctg22	AUGUSTUS	stop_codon	517962	517964	.	-	0	transcript_id g64.t1; gene_id g64;
ctg22	AUGUSTUS	CDS	517962	518190	1	-	1	transcript_id g64.t1; gene_id g64;
ctg22	AUGUSTUS	exon	517962	518190	.	-	.	transcript_id g64.t1; gene_id g64;
ctg22	AUGUSTUS	intron	518191	518264	1	-	.	transcript_id g64.t1; gene_id g64;
ctg22	AUGUSTUS	CDS	518265	518476	0.62	-	0	transcript_id g64.t1; gene_id g64;
ctg22	AUGUSTUS	exon	518265	518476	.	-	.	transcript_id g64.t1; gene_id g64;
ctg22	AUGUSTUS	intron	518477	518521	0.62	-	.	transcript_id g64.t1; gene_id g64;
ctg22	AUGUSTUS	CDS	518522	519814	0.65	-	0	transcript_id g64.t1; gene_id g64;
ctg22	AUGUSTUS	exon	518522	519814	.	-	.	transcript_id g64.t1; gene_id g64;
ctg22	AUGUSTUS	intron	519815	519872	0.64	-	.	transcript_id g64.t1; gene_id g64;
ctg22	AUGUSTUS	CDS	519873	520220	0.64	-	0	transcript_id g64.t1; gene_id g64;
ctg22	AUGUSTUS	exon	519873	520220	.	-	.	transcript_id g64.t1; gene_id g64;
ctg22	AUGUSTUS	start_codon	520218	520220	.	-	0	transcript_id g64.t1; gene_id g64;
ctg22	AUGUSTUS	gene	522909	523409	0.78	-	.	g65
ctg22	AUGUSTUS	transcript	522909	523409	0.78	-	.	g65.t1
ctg22	AUGUSTUS	stop_codon	522909	522911	.	-	0	transcript_id g65.t1; gene_id g65;
ctg22	AUGUSTUS	CDS	522909	523409	0.78	-	0	transcript_id g65.t1; gene_id g65;
ctg22	AUGUSTUS	exon	522909	523409	.	-	.	transcript_id g65.t1; gene_id g65;
ctg22	AUGUSTUS	start_codon	523407	523409	.	-	0	transcript_id g65.t1; gene_id g65;
ctg22	AUGUSTUS	gene	523902	525008	0.22	-	.	g66
ctg22	AUGUSTUS	transcript	523902	525008	0.22	-	.	g66.t1
ctg22	AUGUSTUS	stop_codon	523902	523904	.	-	0	transcript_id g66.t1; gene_id g66;
ctg22	AUGUSTUS	CDS	523902	524164	0.9	-	2	transcript_id g66.t1; gene_id g66;
ctg22	AUGUSTUS	exon	523902	524164	.	-	.	transcript_id g66.t1; gene_id g66;
ctg22	AUGUSTUS	intron	524165	524229	0.78	-	.	transcript_id g66.t1; gene_id g66;
ctg22	AUGUSTUS	CDS	524230	524258	0.78	-	1	transcript_id g66.t1; gene_id g66;
ctg22	AUGUSTUS	exon	524230	524258	.	-	.	transcript_id g66.t1; gene_id g66;
ctg22	AUGUSTUS	intron	524259	524328	0.46	-	.	transcript_id g66.t1; gene_id g66;
ctg22	AUGUSTUS	CDS	524329	524531	0.42	-	0	transcript_id g66.t1; gene_id g66;
ctg22	AUGUSTUS	exon	524329	524531	.	-	.	transcript_id g66.t1; gene_id g66;
ctg22	AUGUSTUS	intron	524532	524589	0.84	-	.	transcript_id g66.t1; gene_id g66;
ctg22	AUGUSTUS	CDS	524590	524730	0.91	-	0	transcript_id g66.t1; gene_id g66;
ctg22	AUGUSTUS	exon	524590	524730	.	-	.	transcript_id g66.t1; gene_id g66;
ctg22	AUGUSTUS	intron	524731	524801	0.55	-	.	transcript_id g66.t1; gene_id g66;
ctg22	AUGUSTUS	CDS	524802	525008	0.35	-	0	transcript_id g66.t1; gene_id g66;
ctg22	AUGUSTUS	exon	524802	525008	.	-	.	transcript_id g66.t1; gene_id g66;
ctg22	AUGUSTUS	start_codon	525006	525008	.	-	0	transcript_id g66.t1; gene_id g66;
ctg22	AUGUSTUS	gene	525338	527052	0.05	-	.	g67
ctg22	AUGUSTUS	transcript	525338	527052	0.05	-	.	g67.t1
ctg22	AUGUSTUS	stop_codon	525338	525340	.	-	0	transcript_id g67.t1; gene_id g67;
ctg22	AUGUSTUS	CDS	525338	525569	0.65	-	1	transcript_id g67.t1; gene_id g67;
ctg22	AUGUSTUS	exon	525338	525569	.	-	.	transcript_id g67.t1; gene_id g67;
ctg22	AUGUSTUS	intron	525570	525640	0.99	-	.	transcript_id g67.t1; gene_id g67;
ctg22	AUGUSTUS	CDS	525641	526110	0.99	-	0	transcript_id g67.t1; gene_id g67;
ctg22	AUGUSTUS	exon	525641	526110	.	-	.	transcript_id g67.t1; gene_id g67;
ctg22	AUGUSTUS	intron	526111	526168	0.94	-	.	transcript_id g67.t1; gene_id g67;
ctg22	AUGUSTUS	CDS	526169	526286	0.94	-	1	transcript_id g67.t1; gene_id g67;
ctg22	AUGUSTUS	exon	526169	526286	.	-	.	transcript_id g67.t1; gene_id g67;
ctg22	AUGUSTUS	intron	526287	526340	1	-	.	transcript_id g67.t1; gene_id g67;
ctg22	AUGUSTUS	CDS	526341	526579	0.25	-	0	transcript_id g67.t1; gene_id g67;
ctg22	AUGUSTUS	exon	526341	526579	.	-	.	transcript_id g67.t1; gene_id g67;
ctg22	AUGUSTUS	intron	526580	526749	0.27	-	.	transcript_id g67.t1; gene_id g67;
ctg22	AUGUSTUS	CDS	526750	527052	0.24	-	0	transcript_id g67.t1; gene_id g67;
ctg22	AUGUSTUS	exon	526750	527052	.	-	.	transcript_id g67.t1; gene_id g67;
ctg22	AUGUSTUS	start_codon	527050	527052	.	-	0	transcript_id g67.t1; gene_id g67;
ctg22	AUGUSTUS	gene	527622	529166	0.05	+	.	g68
ctg22	AUGUSTUS	transcript	527622	529166	0.05	+	.	g68.t1
ctg22	AUGUSTUS	start_codon	527622	527624	.	+	0	transcript_id g68.t1; gene_id g68;
ctg22	AUGUSTUS	CDS	527622	527859	0.99	+	0	transcript_id g68.t1; gene_id g68;
ctg22	AUGUSTUS	exon	527622	527859	.	+	.	transcript_id g68.t1; gene_id g68;
ctg22	AUGUSTUS	intron	527860	527922	1	+	.	transcript_id g68.t1; gene_id g68;
ctg22	AUGUSTUS	CDS	527923	528010	1	+	2	transcript_id g68.t1; gene_id g68;
ctg22	AUGUSTUS	exon	527923	528010	.	+	.	transcript_id g68.t1; gene_id g68;
ctg22	AUGUSTUS	intron	528011	528066	1	+	.	transcript_id g68.t1; gene_id g68;
ctg22	AUGUSTUS	CDS	528067	528108	0.63	+	1	transcript_id g68.t1; gene_id g68;
ctg22	AUGUSTUS	exon	528067	528108	.	+	.	transcript_id g68.t1; gene_id g68;
ctg22	AUGUSTUS	intron	528109	528183	0.29	+	.	transcript_id g68.t1; gene_id g68;
ctg22	AUGUSTUS	CDS	528184	528453	0.05	+	1	transcript_id g68.t1; gene_id g68;
ctg22	AUGUSTUS	exon	528184	528453	.	+	.	transcript_id g68.t1; gene_id g68;
ctg22	AUGUSTUS	intron	528454	528518	0.06	+	.	transcript_id g68.t1; gene_id g68;
ctg22	AUGUSTUS	CDS	528519	528582	0.08	+	1	transcript_id g68.t1; gene_id g68;
ctg22	AUGUSTUS	exon	528519	528582	.	+	.	transcript_id g68.t1; gene_id g68;
ctg22	AUGUSTUS	intron	528583	528670	0.08	+	.	transcript_id g68.t1; gene_id g68;
ctg22	AUGUSTUS	CDS	528671	529056	0.92	+	0	transcript_id g68.t1; gene_id g68;
ctg22	AUGUSTUS	exon	528671	529056	.	+	.	transcript_id g68.t1; gene_id g68;
ctg22	AUGUSTUS	intron	529057	529114	1	+	.	transcript_id g68.t1; gene_id g68;
ctg22	AUGUSTUS	CDS	529115	529166	1	+	1	transcript_id g68.t1; gene_id g68;
ctg22	AUGUSTUS	exon	529115	529166	.	+	.	transcript_id g68.t1; gene_id g68;
ctg22	AUGUSTUS	stop_codon	529164	529166	.	+	0	transcript_id g68.t1; gene_id g68;
ctg22	AUGUSTUS	gene	530056	531768	0.21	-	.	g69
ctg22	AUGUSTUS	transcript	530056	531768	0.21	-	.	g69.t1
ctg22	AUGUSTUS	stop_codon	530056	530058	.	-	0	transcript_id g69.t1; gene_id g69;
ctg22	AUGUSTUS	CDS	530056	530597	0.86	-	2	transcript_id g69.t1; gene_id g69;
ctg22	AUGUSTUS	exon	530056	530597	.	-	.	transcript_id g69.t1; gene_id g69;
ctg22	AUGUSTUS	intron	530598	530649	0.89	-	.	transcript_id g69.t1; gene_id g69;
ctg22	AUGUSTUS	CDS	530650	530746	0.88	-	0	transcript_id g69.t1; gene_id g69;
ctg22	AUGUSTUS	exon	530650	530746	.	-	.	transcript_id g69.t1; gene_id g69;
ctg22	AUGUSTUS	intron	530747	530797	0.82	-	.	transcript_id g69.t1; gene_id g69;
ctg22	AUGUSTUS	CDS	530798	531011	0.78	-	1	transcript_id g69.t1; gene_id g69;
ctg22	AUGUSTUS	exon	530798	531011	.	-	.	transcript_id g69.t1; gene_id g69;
ctg22	AUGUSTUS	intron	531012	531059	0.87	-	.	transcript_id g69.t1; gene_id g69;
ctg22	AUGUSTUS	CDS	531060	531400	0.44	-	0	transcript_id g69.t1; gene_id g69;
ctg22	AUGUSTUS	exon	531060	531400	.	-	.	transcript_id g69.t1; gene_id g69;
ctg22	AUGUSTUS	intron	531401	531452	0.75	-	.	transcript_id g69.t1; gene_id g69;
ctg22	AUGUSTUS	CDS	531453	531613	0.9	-	2	transcript_id g69.t1; gene_id g69;
ctg22	AUGUSTUS	exon	531453	531613	.	-	.	transcript_id g69.t1; gene_id g69;
ctg22	AUGUSTUS	intron	531614	531761	0.85	-	.	transcript_id g69.t1; gene_id g69;
ctg22	AUGUSTUS	CDS	531762	531768	0.49	-	0	transcript_id g69.t1; gene_id g69;
ctg22	AUGUSTUS	exon	531762	531768	.	-	.	transcript_id g69.t1; gene_id g69;
ctg22	AUGUSTUS	start_codon	531766	531768	.	-	0	transcript_id g69.t1; gene_id g69;
ctg22	AUGUSTUS	gene	532115	532698	0.34	+	.	g70
ctg22	AUGUSTUS	transcript	532115	532698	0.34	+	.	g70.t1
ctg22	AUGUSTUS	start_codon	532115	532117	.	+	0	transcript_id g70.t1; gene_id g70;
ctg22	AUGUSTUS	CDS	532115	532261	0.91	+	0	transcript_id g70.t1; gene_id g70;
ctg22	AUGUSTUS	exon	532115	532261	.	+	.	transcript_id g70.t1; gene_id g70;
ctg22	AUGUSTUS	intron	532262	532328	0.91	+	.	transcript_id g70.t1; gene_id g70;
ctg22	AUGUSTUS	CDS	532329	532346	0.91	+	0	transcript_id g70.t1; gene_id g70;
ctg22	AUGUSTUS	exon	532329	532346	.	+	.	transcript_id g70.t1; gene_id g70;
ctg22	AUGUSTUS	intron	532347	532428	0.34	+	.	transcript_id g70.t1; gene_id g70;
ctg22	AUGUSTUS	CDS	532429	532698	0.34	+	0	transcript_id g70.t1; gene_id g70;
ctg22	AUGUSTUS	exon	532429	532698	.	+	.	transcript_id g70.t1; gene_id g70;
ctg22	AUGUSTUS	stop_codon	532696	532698	.	+	0	transcript_id g70.t1; gene_id g70;
ctg22	AUGUSTUS	gene	532769	533125	0.85	-	.	g71
ctg22	AUGUSTUS	transcript	532769	533125	0.85	-	.	g71.t1
ctg22	AUGUSTUS	stop_codon	532769	532771	.	-	0	transcript_id g71.t1; gene_id g71;
ctg22	AUGUSTUS	CDS	532769	533125	0.85	-	0	transcript_id g71.t1; gene_id g71;
ctg22	AUGUSTUS	exon	532769	533125	.	-	.	transcript_id g71.t1; gene_id g71;
ctg22	AUGUSTUS	start_codon	533123	533125	.	-	0	transcript_id g71.t1; gene_id g71;
ctg22	AUGUSTUS	gene	536885	541137	0.1	+	.	g72
ctg22	AUGUSTUS	transcript	536885	541137	0.1	+	.	g72.t1
ctg22	AUGUSTUS	start_codon	536885	536887	.	+	0	transcript_id g72.t1; gene_id g72;
ctg22	AUGUSTUS	CDS	536885	537118	0.62	+	0	transcript_id g72.t1; gene_id g72;
ctg22	AUGUSTUS	exon	536885	537118	.	+	.	transcript_id g72.t1; gene_id g72;
ctg22	AUGUSTUS	intron	537119	537171	1	+	.	transcript_id g72.t1; gene_id g72;
ctg22	AUGUSTUS	CDS	537172	537724	0.99	+	0	transcript_id g72.t1; gene_id g72;
ctg22	AUGUSTUS	exon	537172	537724	.	+	.	transcript_id g72.t1; gene_id g72;
ctg22	AUGUSTUS	intron	537725	538026	0.99	+	.	transcript_id g72.t1; gene_id g72;
ctg22	AUGUSTUS	CDS	538027	538346	0.79	+	2	transcript_id g72.t1; gene_id g72;
ctg22	AUGUSTUS	exon	538027	538346	.	+	.	transcript_id g72.t1; gene_id g72;
ctg22	AUGUSTUS	intron	538347	538404	0.79	+	.	transcript_id g72.t1; gene_id g72;
ctg22	AUGUSTUS	CDS	538405	538956	0.84	+	0	transcript_id g72.t1; gene_id g72;
ctg22	AUGUSTUS	exon	538405	538956	.	+	.	transcript_id g72.t1; gene_id g72;
ctg22	AUGUSTUS	intron	538957	539024	0.31	+	.	transcript_id g72.t1; gene_id g72;
ctg22	AUGUSTUS	CDS	539025	539156	0.29	+	0	transcript_id g72.t1; gene_id g72;
ctg22	AUGUSTUS	exon	539025	539156	.	+	.	transcript_id g72.t1; gene_id g72;
ctg22	AUGUSTUS	intron	539157	539212	0.96	+	.	transcript_id g72.t1; gene_id g72;
ctg22	AUGUSTUS	CDS	539213	539998	1	+	0	transcript_id g72.t1; gene_id g72;
ctg22	AUGUSTUS	exon	539213	539998	.	+	.	transcript_id g72.t1; gene_id g72;
ctg22	AUGUSTUS	intron	539999	540059	1	+	.	transcript_id g72.t1; gene_id g72;
ctg22	AUGUSTUS	CDS	540060	540200	0.96	+	0	transcript_id g72.t1; gene_id g72;
ctg22	AUGUSTUS	exon	540060	540200	.	+	.	transcript_id g72.t1; gene_id g72;
ctg22	AUGUSTUS	intron	540201	540248	0.96	+	.	transcript_id g72.t1; gene_id g72;
ctg22	AUGUSTUS	CDS	540249	540363	0.96	+	0	transcript_id g72.t1; gene_id g72;
ctg22	AUGUSTUS	exon	540249	540363	.	+	.	transcript_id g72.t1; gene_id g72;
ctg22	AUGUSTUS	intron	540364	540416	0.84	+	.	transcript_id g72.t1; gene_id g72;
ctg22	AUGUSTUS	CDS	540417	540461	0.84	+	2	transcript_id g72.t1; gene_id g72;
ctg22	AUGUSTUS	exon	540417	540461	.	+	.	transcript_id g72.t1; gene_id g72;
ctg22	AUGUSTUS	intron	540462	540588	0.8	+	.	transcript_id g72.t1; gene_id g72;
ctg22	AUGUSTUS	CDS	540589	540690	0.96	+	2	transcript_id g72.t1; gene_id g72;
ctg22	AUGUSTUS	exon	540589	540690	.	+	.	transcript_id g72.t1; gene_id g72;
ctg22	AUGUSTUS	intron	540691	540744	0.96	+	.	transcript_id g72.t1; gene_id g72;
ctg22	AUGUSTUS	CDS	540745	540780	0.96	+	2	transcript_id g72.t1; gene_id g72;
ctg22	AUGUSTUS	exon	540745	540780	.	+	.	transcript_id g72.t1; gene_id g72;
ctg22	AUGUSTUS	intron	540781	540829	1	+	.	transcript_id g72.t1; gene_id g72;
ctg22	AUGUSTUS	CDS	540830	540910	0.98	+	2	transcript_id g72.t1; gene_id g72;
ctg22	AUGUSTUS	exon	540830	540910	.	+	.	transcript_id g72.t1; gene_id g72;
ctg22	AUGUSTUS	intron	540911	540964	0.98	+	.	transcript_id g72.t1; gene_id g72;
ctg22	AUGUSTUS	CDS	540965	541003	0.97	+	2	transcript_id g72.t1; gene_id g72;
ctg22	AUGUSTUS	exon	540965	541003	.	+	.	transcript_id g72.t1; gene_id g72;
ctg22	AUGUSTUS	intron	541004	541060	0.99	+	.	transcript_id g72.t1; gene_id g72;
ctg22	AUGUSTUS	CDS	541061	541137	0.99	+	2	transcript_id g72.t1; gene_id g72;
ctg22	AUGUSTUS	exon	541061	541137	.	+	.	transcript_id g72.t1; gene_id g72;
ctg22	AUGUSTUS	stop_codon	541135	541137	.	+	0	transcript_id g72.t1; gene_id g72;
ctg22	AUGUSTUS	gene	588343	591621	0.41	+	.	g73
ctg22	AUGUSTUS	transcript	588343	591621	0.41	+	.	g73.t1
ctg22	AUGUSTUS	start_codon	588343	588345	.	+	0	transcript_id g73.t1; gene_id g73;
ctg22	AUGUSTUS	CDS	588343	588481	1	+	0	transcript_id g73.t1; gene_id g73;
ctg22	AUGUSTUS	exon	588343	588481	.	+	.	transcript_id g73.t1; gene_id g73;
ctg22	AUGUSTUS	intron	588482	588538	1	+	.	transcript_id g73.t1; gene_id g73;
ctg22	AUGUSTUS	CDS	588539	588662	1	+	2	transcript_id g73.t1; gene_id g73;
ctg22	AUGUSTUS	exon	588539	588662	.	+	.	transcript_id g73.t1; gene_id g73;
ctg22	AUGUSTUS	intron	588663	588740	1	+	.	transcript_id g73.t1; gene_id g73;
ctg22	AUGUSTUS	CDS	588741	588954	0.98	+	1	transcript_id g73.t1; gene_id g73;
ctg22	AUGUSTUS	exon	588741	588954	.	+	.	transcript_id g73.t1; gene_id g73;
ctg22	AUGUSTUS	intron	588955	589006	1	+	.	transcript_id g73.t1; gene_id g73;
ctg22	AUGUSTUS	CDS	589007	589164	1	+	0	transcript_id g73.t1; gene_id g73;
ctg22	AUGUSTUS	exon	589007	589164	.	+	.	transcript_id g73.t1; gene_id g73;
ctg22	AUGUSTUS	intron	589165	589225	1	+	.	transcript_id g73.t1; gene_id g73;
ctg22	AUGUSTUS	CDS	589226	589262	1	+	1	transcript_id g73.t1; gene_id g73;
ctg22	AUGUSTUS	exon	589226	589262	.	+	.	transcript_id g73.t1; gene_id g73;
ctg22	AUGUSTUS	intron	589263	589318	1	+	.	transcript_id g73.t1; gene_id g73;
ctg22	AUGUSTUS	CDS	589319	590284	0.99	+	0	transcript_id g73.t1; gene_id g73;
ctg22	AUGUSTUS	exon	589319	590284	.	+	.	transcript_id g73.t1; gene_id g73;
ctg22	AUGUSTUS	intron	590285	590340	1	+	.	transcript_id g73.t1; gene_id g73;
ctg22	AUGUSTUS	CDS	590341	590457	0.99	+	0	transcript_id g73.t1; gene_id g73;
ctg22	AUGUSTUS	exon	590341	590457	.	+	.	transcript_id g73.t1; gene_id g73;
ctg22	AUGUSTUS	intron	590458	590526	1	+	.	transcript_id g73.t1; gene_id g73;
ctg22	AUGUSTUS	CDS	590527	590644	0.92	+	0	transcript_id g73.t1; gene_id g73;
ctg22	AUGUSTUS	exon	590527	590644	.	+	.	transcript_id g73.t1; gene_id g73;
ctg22	AUGUSTUS	intron	590645	590881	0.92	+	.	transcript_id g73.t1; gene_id g73;
ctg22	AUGUSTUS	CDS	590882	591033	0.91	+	2	transcript_id g73.t1; gene_id g73;
ctg22	AUGUSTUS	exon	590882	591033	.	+	.	transcript_id g73.t1; gene_id g73;
ctg22	AUGUSTUS	intron	591034	591091	0.96	+	.	transcript_id g73.t1; gene_id g73;
ctg22	AUGUSTUS	CDS	591092	591135	0.64	+	0	transcript_id g73.t1; gene_id g73;
ctg22	AUGUSTUS	exon	591092	591135	.	+	.	transcript_id g73.t1; gene_id g73;
ctg22	AUGUSTUS	intron	591136	591209	0.64	+	.	transcript_id g73.t1; gene_id g73;
ctg22	AUGUSTUS	CDS	591210	591621	0.45	+	1	transcript_id g73.t1; gene_id g73;
ctg22	AUGUSTUS	exon	591210	591621	.	+	.	transcript_id g73.t1; gene_id g73;
ctg22	AUGUSTUS	stop_codon	591619	591621	.	+	0	transcript_id g73.t1; gene_id g73;
ctg22	AUGUSTUS	gene	591662	592642	0.17	+	.	g74
ctg22	AUGUSTUS	transcript	591662	592642	0.17	+	.	g74.t1
ctg22	AUGUSTUS	start_codon	591662	591664	.	+	0	transcript_id g74.t1; gene_id g74;
ctg22	AUGUSTUS	CDS	591662	592061	0.34	+	0	transcript_id g74.t1; gene_id g74;
ctg22	AUGUSTUS	exon	591662	592061	.	+	.	transcript_id g74.t1; gene_id g74;
ctg22	AUGUSTUS	intron	592062	592287	0.53	+	.	transcript_id g74.t1; gene_id g74;
ctg22	AUGUSTUS	CDS	592288	592319	0.67	+	2	transcript_id g74.t1; gene_id g74;
ctg22	AUGUSTUS	exon	592288	592319	.	+	.	transcript_id g74.t1; gene_id g74;
ctg22	AUGUSTUS	intron	592320	592376	1	+	.	transcript_id g74.t1; gene_id g74;
ctg22	AUGUSTUS	CDS	592377	592404	0.9	+	0	transcript_id g74.t1; gene_id g74;
ctg22	AUGUSTUS	exon	592377	592404	.	+	.	transcript_id g74.t1; gene_id g74;
ctg22	AUGUSTUS	intron	592405	592462	0.85	+	.	transcript_id g74.t1; gene_id g74;
ctg22	AUGUSTUS	CDS	592463	592505	0.85	+	2	transcript_id g74.t1; gene_id g74;
ctg22	AUGUSTUS	exon	592463	592505	.	+	.	transcript_id g74.t1; gene_id g74;
ctg22	AUGUSTUS	intron	592506	592572	0.95	+	.	transcript_id g74.t1; gene_id g74;
ctg22	AUGUSTUS	CDS	592573	592642	0.69	+	1	transcript_id g74.t1; gene_id g74;
ctg22	AUGUSTUS	exon	592573	592642	.	+	.	transcript_id g74.t1; gene_id g74;
ctg22	AUGUSTUS	stop_codon	592640	592642	.	+	0	transcript_id g74.t1; gene_id g74;
ctg22	AUGUSTUS	gene	593278	594560	0.99	-	.	g75
ctg22	AUGUSTUS	transcript	593278	594560	0.99	-	.	g75.t1
ctg22	AUGUSTUS	stop_codon	593278	593280	.	-	0	transcript_id g75.t1; gene_id g75;
ctg22	AUGUSTUS	CDS	593278	593430	1	-	0	transcript_id g75.t1; gene_id g75;
ctg22	AUGUSTUS	exon	593278	593430	.	-	.	transcript_id g75.t1; gene_id g75;
ctg22	AUGUSTUS	intron	593431	593488	1	-	.	transcript_id g75.t1; gene_id g75;
ctg22	AUGUSTUS	CDS	593489	593560	1	-	0	transcript_id g75.t1; gene_id g75;
ctg22	AUGUSTUS	exon	593489	593560	.	-	.	transcript_id g75.t1; gene_id g75;
ctg22	AUGUSTUS	intron	593561	593623	1	-	.	transcript_id g75.t1; gene_id g75;
ctg22	AUGUSTUS	CDS	593624	593651	1	-	1	transcript_id g75.t1; gene_id g75;
ctg22	AUGUSTUS	exon	593624	593651	.	-	.	transcript_id g75.t1; gene_id g75;
ctg22	AUGUSTUS	intron	593652	593708	1	-	.	transcript_id g75.t1; gene_id g75;
ctg22	AUGUSTUS	CDS	593709	593842	1	-	0	transcript_id g75.t1; gene_id g75;
ctg22	AUGUSTUS	exon	593709	593842	.	-	.	transcript_id g75.t1; gene_id g75;
ctg22	AUGUSTUS	intron	593843	593897	1	-	.	transcript_id g75.t1; gene_id g75;
ctg22	AUGUSTUS	CDS	593898	594075	1	-	1	transcript_id g75.t1; gene_id g75;
ctg22	AUGUSTUS	exon	593898	594075	.	-	.	transcript_id g75.t1; gene_id g75;
ctg22	AUGUSTUS	intron	594076	594128	1	-	.	transcript_id g75.t1; gene_id g75;
ctg22	AUGUSTUS	CDS	594129	594223	1	-	0	transcript_id g75.t1; gene_id g75;
ctg22	AUGUSTUS	exon	594129	594223	.	-	.	transcript_id g75.t1; gene_id g75;
ctg22	AUGUSTUS	intron	594224	594287	1	-	.	transcript_id g75.t1; gene_id g75;
ctg22	AUGUSTUS	CDS	594288	594560	0.99	-	0	transcript_id g75.t1; gene_id g75;
ctg22	AUGUSTUS	exon	594288	594560	.	-	.	transcript_id g75.t1; gene_id g75;
ctg22	AUGUSTUS	start_codon	594558	594560	.	-	0	transcript_id g75.t1; gene_id g75;
ctg22	AUGUSTUS	gene	594651	600003	0.46	-	.	g76
ctg22	AUGUSTUS	transcript	594651	600003	0.46	-	.	g76.t1
ctg22	AUGUSTUS	stop_codon	594651	594653	.	-	0	transcript_id g76.t1; gene_id g76;
ctg22	AUGUSTUS	CDS	594651	594797	0.87	-	0	transcript_id g76.t1; gene_id g76;
ctg22	AUGUSTUS	exon	594651	594797	.	-	.	transcript_id g76.t1; gene_id g76;
ctg22	AUGUSTUS	intron	594798	594855	0.91	-	.	transcript_id g76.t1; gene_id g76;
ctg22	AUGUSTUS	CDS	594856	594964	0.65	-	1	transcript_id g76.t1; gene_id g76;
ctg22	AUGUSTUS	exon	594856	594964	.	-	.	transcript_id g76.t1; gene_id g76;
ctg22	AUGUSTUS	intron	594965	595568	0.64	-	.	transcript_id g76.t1; gene_id g76;
ctg22	AUGUSTUS	CDS	595569	596378	0.5	-	1	transcript_id g76.t1; gene_id g76;
ctg22	AUGUSTUS	exon	595569	596378	.	-	.	transcript_id g76.t1; gene_id g76;
ctg22	AUGUSTUS	intron	596379	596427	1	-	.	transcript_id g76.t1; gene_id g76;
ctg22	AUGUSTUS	CDS	596428	597023	0.95	-	0	transcript_id g76.t1; gene_id g76;
ctg22	AUGUSTUS	exon	596428	597023	.	-	.	transcript_id g76.t1; gene_id g76;
ctg22	AUGUSTUS	intron	597024	597079	1	-	.	transcript_id g76.t1; gene_id g76;
ctg22	AUGUSTUS	CDS	597080	598234	1	-	0	transcript_id g76.t1; gene_id g76;
ctg22	AUGUSTUS	exon	597080	598234	.	-	.	transcript_id g76.t1; gene_id g76;
ctg22	AUGUSTUS	intron	598235	598291	1	-	.	transcript_id g76.t1; gene_id g76;
ctg22	AUGUSTUS	CDS	598292	598412	0.99	-	1	transcript_id g76.t1; gene_id g76;
ctg22	AUGUSTUS	exon	598292	598412	.	-	.	transcript_id g76.t1; gene_id g76;
ctg22	AUGUSTUS	intron	598413	598469	1	-	.	transcript_id g76.t1; gene_id g76;
ctg22	AUGUSTUS	CDS	598470	598658	1	-	1	transcript_id g76.t1; gene_id g76;
ctg22	AUGUSTUS	exon	598470	598658	.	-	.	transcript_id g76.t1; gene_id g76;
ctg22	AUGUSTUS	intron	598659	598715	1	-	.	transcript_id g76.t1; gene_id g76;
ctg22	AUGUSTUS	CDS	598716	599126	1	-	1	transcript_id g76.t1; gene_id g76;
ctg22	AUGUSTUS	exon	598716	599126	.	-	.	transcript_id g76.t1; gene_id g76;
ctg22	AUGUSTUS	intron	599127	599614	1	-	.	transcript_id g76.t1; gene_id g76;
ctg22	AUGUSTUS	CDS	599615	600003	1	-	0	transcript_id g76.t1; gene_id g76;
ctg22	AUGUSTUS	exon	599615	600003	.	-	.	transcript_id g76.t1; gene_id g76;
ctg22	AUGUSTUS	start_codon	600001	600003	.	-	0	transcript_id g76.t1; gene_id g76;
ctg22	AUGUSTUS	gene	604690	608059	0.35	+	.	g77
ctg22	AUGUSTUS	transcript	604690	608059	0.35	+	.	g77.t1
ctg22	AUGUSTUS	start_codon	604690	604692	.	+	0	transcript_id g77.t1; gene_id g77;
ctg22	AUGUSTUS	CDS	604690	605091	0.46	+	0	transcript_id g77.t1; gene_id g77;
ctg22	AUGUSTUS	exon	604690	605091	.	+	.	transcript_id g77.t1; gene_id g77;
ctg22	AUGUSTUS	intron	605092	605582	0.6	+	.	transcript_id g77.t1; gene_id g77;
ctg22	AUGUSTUS	CDS	605583	606113	1	+	0	transcript_id g77.t1; gene_id g77;
ctg22	AUGUSTUS	exon	605583	606113	.	+	.	transcript_id g77.t1; gene_id g77;
ctg22	AUGUSTUS	intron	606114	606164	1	+	.	transcript_id g77.t1; gene_id g77;
ctg22	AUGUSTUS	CDS	606165	606271	0.79	+	0	transcript_id g77.t1; gene_id g77;
ctg22	AUGUSTUS	exon	606165	606271	.	+	.	transcript_id g77.t1; gene_id g77;
ctg22	AUGUSTUS	intron	606272	606463	0.76	+	.	transcript_id g77.t1; gene_id g77;
ctg22	AUGUSTUS	CDS	606464	606981	0.83	+	1	transcript_id g77.t1; gene_id g77;
ctg22	AUGUSTUS	exon	606464	606981	.	+	.	transcript_id g77.t1; gene_id g77;
ctg22	AUGUSTUS	intron	606982	607043	1	+	.	transcript_id g77.t1; gene_id g77;
ctg22	AUGUSTUS	CDS	607044	607221	1	+	2	transcript_id g77.t1; gene_id g77;
ctg22	AUGUSTUS	exon	607044	607221	.	+	.	transcript_id g77.t1; gene_id g77;
ctg22	AUGUSTUS	intron	607222	607281	1	+	.	transcript_id g77.t1; gene_id g77;
ctg22	AUGUSTUS	CDS	607282	607303	1	+	1	transcript_id g77.t1; gene_id g77;
ctg22	AUGUSTUS	exon	607282	607303	.	+	.	transcript_id g77.t1; gene_id g77;
ctg22	AUGUSTUS	intron	607304	607483	1	+	.	transcript_id g77.t1; gene_id g77;
ctg22	AUGUSTUS	CDS	607484	607694	1	+	0	transcript_id g77.t1; gene_id g77;
ctg22	AUGUSTUS	exon	607484	607694	.	+	.	transcript_id g77.t1; gene_id g77;
ctg22	AUGUSTUS	intron	607695	608012	1	+	.	transcript_id g77.t1; gene_id g77;
ctg22	AUGUSTUS	CDS	608013	608059	1	+	2	transcript_id g77.t1; gene_id g77;
ctg22	AUGUSTUS	exon	608013	608059	.	+	.	transcript_id g77.t1; gene_id g77;
ctg22	AUGUSTUS	stop_codon	608057	608059	.	+	0	transcript_id g77.t1; gene_id g77;
ctg22	AUGUSTUS	gene	608436	609778	0.69	-	.	g78
ctg22	AUGUSTUS	transcript	608436	609778	0.69	-	.	g78.t1
ctg22	AUGUSTUS	stop_codon	608436	608438	.	-	0	transcript_id g78.t1; gene_id g78;
ctg22	AUGUSTUS	CDS	608436	608774	1	-	0	transcript_id g78.t1; gene_id g78;
ctg22	AUGUSTUS	exon	608436	608774	.	-	.	transcript_id g78.t1; gene_id g78;
ctg22	AUGUSTUS	intron	608775	608825	1	-	.	transcript_id g78.t1; gene_id g78;
ctg22	AUGUSTUS	CDS	608826	608876	1	-	0	transcript_id g78.t1; gene_id g78;
ctg22	AUGUSTUS	exon	608826	608876	.	-	.	transcript_id g78.t1; gene_id g78;
ctg22	AUGUSTUS	intron	608877	608937	1	-	.	transcript_id g78.t1; gene_id g78;
ctg22	AUGUSTUS	CDS	608938	609027	1	-	0	transcript_id g78.t1; gene_id g78;
ctg22	AUGUSTUS	exon	608938	609027	.	-	.	transcript_id g78.t1; gene_id g78;
ctg22	AUGUSTUS	intron	609028	609091	1	-	.	transcript_id g78.t1; gene_id g78;
ctg22	AUGUSTUS	CDS	609092	609265	0.97	-	0	transcript_id g78.t1; gene_id g78;
ctg22	AUGUSTUS	exon	609092	609265	.	-	.	transcript_id g78.t1; gene_id g78;
ctg22	AUGUSTUS	intron	609266	609321	0.97	-	.	transcript_id g78.t1; gene_id g78;
ctg22	AUGUSTUS	CDS	609322	609339	0.9	-	0	transcript_id g78.t1; gene_id g78;
ctg22	AUGUSTUS	exon	609322	609339	.	-	.	transcript_id g78.t1; gene_id g78;
ctg22	AUGUSTUS	intron	609340	609391	0.89	-	.	transcript_id g78.t1; gene_id g78;
ctg22	AUGUSTUS	CDS	609392	609778	0.75	-	0	transcript_id g78.t1; gene_id g78;
ctg22	AUGUSTUS	exon	609392	609778	.	-	.	transcript_id g78.t1; gene_id g78;
ctg22	AUGUSTUS	start_codon	609776	609778	.	-	0	transcript_id g78.t1; gene_id g78;
ctg22	AUGUSTUS	gene	609820	610989	0.11	+	.	g79
ctg22	AUGUSTUS	transcript	609820	610989	0.11	+	.	g79.t1
ctg22	AUGUSTUS	start_codon	609820	609822	.	+	0	transcript_id g79.t1; gene_id g79;
ctg22	AUGUSTUS	CDS	609820	609868	0.61	+	0	transcript_id g79.t1; gene_id g79;
ctg22	AUGUSTUS	exon	609820	609868	.	+	.	transcript_id g79.t1; gene_id g79;
ctg22	AUGUSTUS	intron	609869	609952	0.61	+	.	transcript_id g79.t1; gene_id g79;
ctg22	AUGUSTUS	CDS	609953	609977	0.67	+	2	transcript_id g79.t1; gene_id g79;
ctg22	AUGUSTUS	exon	609953	609977	.	+	.	transcript_id g79.t1; gene_id g79;
ctg22	AUGUSTUS	intron	609978	610029	0.81	+	.	transcript_id g79.t1; gene_id g79;
ctg22	AUGUSTUS	CDS	610030	610066	0.72	+	1	transcript_id g79.t1; gene_id g79;
ctg22	AUGUSTUS	exon	610030	610066	.	+	.	transcript_id g79.t1; gene_id g79;
ctg22	AUGUSTUS	intron	610067	610128	0.67	+	.	transcript_id g79.t1; gene_id g79;
ctg22	AUGUSTUS	CDS	610129	610142	0.58	+	0	transcript_id g79.t1; gene_id g79;
ctg22	AUGUSTUS	exon	610129	610142	.	+	.	transcript_id g79.t1; gene_id g79;
ctg22	AUGUSTUS	intron	610143	610244	0.56	+	.	transcript_id g79.t1; gene_id g79;
ctg22	AUGUSTUS	CDS	610245	610342	0.56	+	1	transcript_id g79.t1; gene_id g79;
ctg22	AUGUSTUS	exon	610245	610342	.	+	.	transcript_id g79.t1; gene_id g79;
ctg22	AUGUSTUS	intron	610343	610398	0.78	+	.	transcript_id g79.t1; gene_id g79;
ctg22	AUGUSTUS	CDS	610399	610571	0.54	+	2	transcript_id g79.t1; gene_id g79;
ctg22	AUGUSTUS	exon	610399	610571	.	+	.	transcript_id g79.t1; gene_id g79;
ctg22	AUGUSTUS	intron	610572	610868	0.17	+	.	transcript_id g79.t1; gene_id g79;
ctg22	AUGUSTUS	CDS	610869	610920	0.17	+	0	transcript_id g79.t1; gene_id g79;
ctg22	AUGUSTUS	exon	610869	610920	.	+	.	transcript_id g79.t1; gene_id g79;
ctg22	AUGUSTUS	intron	610921	610975	1	+	.	transcript_id g79.t1; gene_id g79;
ctg22	AUGUSTUS	CDS	610976	610989	0.48	+	2	transcript_id g79.t1; gene_id g79;
ctg22	AUGUSTUS	exon	610976	610989	.	+	.	transcript_id g79.t1; gene_id g79;
ctg22	AUGUSTUS	stop_codon	610987	610989	.	+	0	transcript_id g79.t1; gene_id g79;
ctg22	AUGUSTUS	gene	611225	612199	0.92	-	.	g80
ctg22	AUGUSTUS	transcript	611225	612199	0.92	-	.	g80.t1
ctg22	AUGUSTUS	stop_codon	611225	611227	.	-	0	transcript_id g80.t1; gene_id g80;
ctg22	AUGUSTUS	CDS	611225	611801	0.99	-	1	transcript_id g80.t1; gene_id g80;
ctg22	AUGUSTUS	exon	611225	611801	.	-	.	transcript_id g80.t1; gene_id g80;
ctg22	AUGUSTUS	intron	611802	611860	1	-	.	transcript_id g80.t1; gene_id g80;
ctg22	AUGUSTUS	CDS	611861	612036	1	-	0	transcript_id g80.t1; gene_id g80;
ctg22	AUGUSTUS	exon	611861	612036	.	-	.	transcript_id g80.t1; gene_id g80;
ctg22	AUGUSTUS	intron	612037	612094	1	-	.	transcript_id g80.t1; gene_id g80;
ctg22	AUGUSTUS	CDS	612095	612199	0.93	-	0	transcript_id g80.t1; gene_id g80;
ctg22	AUGUSTUS	exon	612095	612199	.	-	.	transcript_id g80.t1; gene_id g80;
ctg22	AUGUSTUS	start_codon	612197	612199	.	-	0	transcript_id g80.t1; gene_id g80;
ctg22	AUGUSTUS	gene	612523	612841	0.93	-	.	g81
ctg22	AUGUSTUS	transcript	612523	612841	0.93	-	.	g81.t1
ctg22	AUGUSTUS	stop_codon	612523	612525	.	-	0	transcript_id g81.t1; gene_id g81;
ctg22	AUGUSTUS	CDS	612523	612583	0.94	-	1	transcript_id g81.t1; gene_id g81;
ctg22	AUGUSTUS	exon	612523	612583	.	-	.	transcript_id g81.t1; gene_id g81;
ctg22	AUGUSTUS	intron	612584	612639	1	-	.	transcript_id g81.t1; gene_id g81;
ctg22	AUGUSTUS	CDS	612640	612770	0.96	-	0	transcript_id g81.t1; gene_id g81;
ctg22	AUGUSTUS	exon	612640	612770	.	-	.	transcript_id g81.t1; gene_id g81;
ctg22	AUGUSTUS	intron	612771	612829	1	-	.	transcript_id g81.t1; gene_id g81;
ctg22	AUGUSTUS	CDS	612830	612841	0.99	-	0	transcript_id g81.t1; gene_id g81;
ctg22	AUGUSTUS	exon	612830	612841	.	-	.	transcript_id g81.t1; gene_id g81;
ctg22	AUGUSTUS	start_codon	612839	612841	.	-	0	transcript_id g81.t1; gene_id g81;
ctg22	AUGUSTUS	gene	613535	617330	0.62	-	.	g82
ctg22	AUGUSTUS	transcript	613535	617330	0.62	-	.	g82.t1
ctg22	AUGUSTUS	stop_codon	613535	613537	.	-	0	transcript_id g82.t1; gene_id g82;
ctg22	AUGUSTUS	CDS	613535	613579	1	-	0	transcript_id g82.t1; gene_id g82;
ctg22	AUGUSTUS	exon	613535	613579	.	-	.	transcript_id g82.t1; gene_id g82;
ctg22	AUGUSTUS	intron	613580	613639	1	-	.	transcript_id g82.t1; gene_id g82;
ctg22	AUGUSTUS	CDS	613640	613734	1	-	2	transcript_id g82.t1; gene_id g82;
ctg22	AUGUSTUS	exon	613640	613734	.	-	.	transcript_id g82.t1; gene_id g82;
ctg22	AUGUSTUS	intron	613735	613798	1	-	.	transcript_id g82.t1; gene_id g82;
ctg22	AUGUSTUS	CDS	613799	614094	1	-	1	transcript_id g82.t1; gene_id g82;
ctg22	AUGUSTUS	exon	613799	614094	.	-	.	transcript_id g82.t1; gene_id g82;
ctg22	AUGUSTUS	intron	614095	614154	1	-	.	transcript_id g82.t1; gene_id g82;
ctg22	AUGUSTUS	CDS	614155	614255	1	-	0	transcript_id g82.t1; gene_id g82;
ctg22	AUGUSTUS	exon	614155	614255	.	-	.	transcript_id g82.t1; gene_id g82;
ctg22	AUGUSTUS	intron	614256	614308	1	-	.	transcript_id g82.t1; gene_id g82;
ctg22	AUGUSTUS	CDS	614309	614363	1	-	1	transcript_id g82.t1; gene_id g82;
ctg22	AUGUSTUS	exon	614309	614363	.	-	.	transcript_id g82.t1; gene_id g82;
ctg22	AUGUSTUS	intron	614364	614415	0.99	-	.	transcript_id g82.t1; gene_id g82;
ctg22	AUGUSTUS	CDS	614416	614436	0.99	-	1	transcript_id g82.t1; gene_id g82;
ctg22	AUGUSTUS	exon	614416	614436	.	-	.	transcript_id g82.t1; gene_id g82;
ctg22	AUGUSTUS	intron	614437	614542	0.99	-	.	transcript_id g82.t1; gene_id g82;
ctg22	AUGUSTUS	CDS	614543	614642	0.99	-	2	transcript_id g82.t1; gene_id g82;
ctg22	AUGUSTUS	exon	614543	614642	.	-	.	transcript_id g82.t1; gene_id g82;
ctg22	AUGUSTUS	intron	614643	614716	1	-	.	transcript_id g82.t1; gene_id g82;
ctg22	AUGUSTUS	CDS	614717	614738	1	-	0	transcript_id g82.t1; gene_id g82;
ctg22	AUGUSTUS	exon	614717	614738	.	-	.	transcript_id g82.t1; gene_id g82;
ctg22	AUGUSTUS	intron	614739	614800	1	-	.	transcript_id g82.t1; gene_id g82;
ctg22	AUGUSTUS	CDS	614801	614810	1	-	1	transcript_id g82.t1; gene_id g82;
ctg22	AUGUSTUS	exon	614801	614810	.	-	.	transcript_id g82.t1; gene_id g82;
ctg22	AUGUSTUS	intron	614811	615360	0.9	-	.	transcript_id g82.t1; gene_id g82;
ctg22	AUGUSTUS	CDS	615361	615454	0.69	-	2	transcript_id g82.t1; gene_id g82;
ctg22	AUGUSTUS	exon	615361	615454	.	-	.	transcript_id g82.t1; gene_id g82;
ctg22	AUGUSTUS	intron	615455	615507	0.7	-	.	transcript_id g82.t1; gene_id g82;
ctg22	AUGUSTUS	CDS	615508	615582	0.92	-	2	transcript_id g82.t1; gene_id g82;
ctg22	AUGUSTUS	exon	615508	615582	.	-	.	transcript_id g82.t1; gene_id g82;
ctg22	AUGUSTUS	intron	615583	615644	1	-	.	transcript_id g82.t1; gene_id g82;
ctg22	AUGUSTUS	CDS	615645	615739	1	-	1	transcript_id g82.t1; gene_id g82;
ctg22	AUGUSTUS	exon	615645	615739	.	-	.	transcript_id g82.t1; gene_id g82;
ctg22	AUGUSTUS	intron	615740	615791	1	-	.	transcript_id g82.t1; gene_id g82;
ctg22	AUGUSTUS	CDS	615792	615907	1	-	0	transcript_id g82.t1; gene_id g82;
ctg22	AUGUSTUS	exon	615792	615907	.	-	.	transcript_id g82.t1; gene_id g82;
ctg22	AUGUSTUS	intron	615908	615960	1	-	.	transcript_id g82.t1; gene_id g82;
ctg22	AUGUSTUS	CDS	615961	616573	0.94	-	1	transcript_id g82.t1; gene_id g82;
ctg22	AUGUSTUS	exon	615961	616573	.	-	.	transcript_id g82.t1; gene_id g82;
ctg22	AUGUSTUS	intron	616574	616622	1	-	.	transcript_id g82.t1; gene_id g82;
ctg22	AUGUSTUS	CDS	616623	617055	1	-	2	transcript_id g82.t1; gene_id g82;
ctg22	AUGUSTUS	exon	616623	617055	.	-	.	transcript_id g82.t1; gene_id g82;
ctg22	AUGUSTUS	intron	617056	617146	1	-	.	transcript_id g82.t1; gene_id g82;
ctg22	AUGUSTUS	CDS	617147	617330	1	-	0	transcript_id g82.t1; gene_id g82;
ctg22	AUGUSTUS	exon	617147	617330	.	-	.	transcript_id g82.t1; gene_id g82;
ctg22	AUGUSTUS	start_codon	617328	617330	.	-	0	transcript_id g82.t1; gene_id g82;
ctg22	AUGUSTUS	gene	618524	619786	0.27	-	.	g83
ctg22	AUGUSTUS	transcript	618549	619786	0.13	-	.	g83.t1
ctg22	AUGUSTUS	stop_codon	618549	618551	.	-	0	transcript_id g83.t1; gene_id g83;
ctg22	AUGUSTUS	CDS	618549	618552	0.88	-	1	transcript_id g83.t1; gene_id g83;
ctg22	AUGUSTUS	exon	618549	618552	.	-	.	transcript_id g83.t1; gene_id g83;
ctg22	AUGUSTUS	intron	618553	618622	1	-	.	transcript_id g83.t1; gene_id g83;
ctg22	AUGUSTUS	CDS	618623	618764	0.88	-	2	transcript_id g83.t1; gene_id g83;
ctg22	AUGUSTUS	exon	618623	618764	.	-	.	transcript_id g83.t1; gene_id g83;
ctg22	AUGUSTUS	intron	618765	618825	1	-	.	transcript_id g83.t1; gene_id g83;
ctg22	AUGUSTUS	CDS	618826	618848	0.54	-	1	transcript_id g83.t1; gene_id g83;
ctg22	AUGUSTUS	exon	618826	618848	.	-	.	transcript_id g83.t1; gene_id g83;
ctg22	AUGUSTUS	intron	618849	618995	0.22	-	.	transcript_id g83.t1; gene_id g83;
ctg22	AUGUSTUS	CDS	618996	619129	0.45	-	0	transcript_id g83.t1; gene_id g83;
ctg22	AUGUSTUS	exon	618996	619129	.	-	.	transcript_id g83.t1; gene_id g83;
ctg22	AUGUSTUS	intron	619130	619180	1	-	.	transcript_id g83.t1; gene_id g83;
ctg22	AUGUSTUS	CDS	619181	619188	0.76	-	2	transcript_id g83.t1; gene_id g83;
ctg22	AUGUSTUS	exon	619181	619188	.	-	.	transcript_id g83.t1; gene_id g83;
ctg22	AUGUSTUS	intron	619189	619242	0.52	-	.	transcript_id g83.t1; gene_id g83;
ctg22	AUGUSTUS	CDS	619243	619786	0.44	-	0	transcript_id g83.t1; gene_id g83;
ctg22	AUGUSTUS	exon	619243	619786	.	-	.	transcript_id g83.t1; gene_id g83;
ctg22	AUGUSTUS	start_codon	619784	619786	.	-	0	transcript_id g83.t1; gene_id g83;
ctg22	AUGUSTUS	transcript	618524	619786	0.14	-	.	g83.t2
ctg22	AUGUSTUS	stop_codon	618524	618526	.	-	0	transcript_id g83.t2; gene_id g83;
ctg22	AUGUSTUS	CDS	618524	618569	1	-	1	transcript_id g83.t2; gene_id g83;
ctg22	AUGUSTUS	exon	618524	618569	.	-	.	transcript_id g83.t2; gene_id g83;
ctg22	AUGUSTUS	intron	618570	618622	1	-	.	transcript_id g83.t2; gene_id g83;
ctg22	AUGUSTUS	CDS	618623	618764	1	-	2	transcript_id g83.t2; gene_id g83;
ctg22	AUGUSTUS	exon	618623	618764	.	-	.	transcript_id g83.t2; gene_id g83;
ctg22	AUGUSTUS	intron	618765	618825	1	-	.	transcript_id g83.t2; gene_id g83;
ctg22	AUGUSTUS	CDS	618826	618848	0.66	-	1	transcript_id g83.t2; gene_id g83;
ctg22	AUGUSTUS	exon	618826	618848	.	-	.	transcript_id g83.t2; gene_id g83;
ctg22	AUGUSTUS	intron	618849	618995	0.26	-	.	transcript_id g83.t2; gene_id g83;
ctg22	AUGUSTUS	CDS	618996	619129	0.54	-	0	transcript_id g83.t2; gene_id g83;
ctg22	AUGUSTUS	exon	618996	619129	.	-	.	transcript_id g83.t2; gene_id g83;
ctg22	AUGUSTUS	intron	619130	619180	1	-	.	transcript_id g83.t2; gene_id g83;
ctg22	AUGUSTUS	CDS	619181	619188	0.73	-	2	transcript_id g83.t2; gene_id g83;
ctg22	AUGUSTUS	exon	619181	619188	.	-	.	transcript_id g83.t2; gene_id g83;
ctg22	AUGUSTUS	intron	619189	619242	0.47	-	.	transcript_id g83.t2; gene_id g83;
ctg22	AUGUSTUS	CDS	619243	619786	0.45	-	0	transcript_id g83.t2; gene_id g83;
ctg22	AUGUSTUS	exon	619243	619786	.	-	.	transcript_id g83.t2; gene_id g83;
ctg22	AUGUSTUS	start_codon	619784	619786	.	-	0	transcript_id g83.t2; gene_id g83;
ctg22	AUGUSTUS	gene	620065	621381	1	-	.	g84
ctg22	AUGUSTUS	transcript	620065	621381	1	-	.	g84.t1
ctg22	AUGUSTUS	stop_codon	620065	620067	.	-	0	transcript_id g84.t1; gene_id g84;
ctg22	AUGUSTUS	CDS	620065	621381	1	-	0	transcript_id g84.t1; gene_id g84;
ctg22	AUGUSTUS	exon	620065	621381	.	-	.	transcript_id g84.t1; gene_id g84;
ctg22	AUGUSTUS	start_codon	621379	621381	.	-	0	transcript_id g84.t1; gene_id g84;
ctg22	AUGUSTUS	gene	622246	623560	1	+	.	g85
ctg22	AUGUSTUS	transcript	622246	623560	1	+	.	g85.t1
ctg22	AUGUSTUS	start_codon	622246	622248	.	+	0	transcript_id g85.t1; gene_id g85;
ctg22	AUGUSTUS	CDS	622246	622315	1	+	0	transcript_id g85.t1; gene_id g85;
ctg22	AUGUSTUS	exon	622246	622315	.	+	.	transcript_id g85.t1; gene_id g85;
ctg22	AUGUSTUS	intron	622316	622383	1	+	.	transcript_id g85.t1; gene_id g85;
ctg22	AUGUSTUS	CDS	622384	622565	1	+	2	transcript_id g85.t1; gene_id g85;
ctg22	AUGUSTUS	exon	622384	622565	.	+	.	transcript_id g85.t1; gene_id g85;
ctg22	AUGUSTUS	intron	622566	622621	1	+	.	transcript_id g85.t1; gene_id g85;
ctg22	AUGUSTUS	CDS	622622	622717	1	+	0	transcript_id g85.t1; gene_id g85;
ctg22	AUGUSTUS	exon	622622	622717	.	+	.	transcript_id g85.t1; gene_id g85;
ctg22	AUGUSTUS	intron	622718	622770	1	+	.	transcript_id g85.t1; gene_id g85;
ctg22	AUGUSTUS	CDS	622771	622871	1	+	0	transcript_id g85.t1; gene_id g85;
ctg22	AUGUSTUS	exon	622771	622871	.	+	.	transcript_id g85.t1; gene_id g85;
ctg22	AUGUSTUS	intron	622872	622923	1	+	.	transcript_id g85.t1; gene_id g85;
ctg22	AUGUSTUS	CDS	622924	623219	1	+	1	transcript_id g85.t1; gene_id g85;
ctg22	AUGUSTUS	exon	622924	623219	.	+	.	transcript_id g85.t1; gene_id g85;
ctg22	AUGUSTUS	intron	623220	623282	1	+	.	transcript_id g85.t1; gene_id g85;
ctg22	AUGUSTUS	CDS	623283	623377	1	+	2	transcript_id g85.t1; gene_id g85;
ctg22	AUGUSTUS	exon	623283	623377	.	+	.	transcript_id g85.t1; gene_id g85;
ctg22	AUGUSTUS	intron	623378	623437	1	+	.	transcript_id g85.t1; gene_id g85;
ctg22	AUGUSTUS	CDS	623438	623560	1	+	0	transcript_id g85.t1; gene_id g85;
ctg22	AUGUSTUS	exon	623438	623560	.	+	.	transcript_id g85.t1; gene_id g85;
ctg22	AUGUSTUS	stop_codon	623558	623560	.	+	0	transcript_id g85.t1; gene_id g85;
ctg22	AUGUSTUS	gene	623864	624254	0.43	+	.	g86
ctg22	AUGUSTUS	transcript	623864	624254	0.43	+	.	g86.t1
ctg22	AUGUSTUS	start_codon	623864	623866	.	+	0	transcript_id g86.t1; gene_id g86;
ctg22	AUGUSTUS	CDS	623864	623937	0.48	+	0	transcript_id g86.t1; gene_id g86;
ctg22	AUGUSTUS	exon	623864	623937	.	+	.	transcript_id g86.t1; gene_id g86;
ctg22	AUGUSTUS	intron	623938	624019	0.93	+	.	transcript_id g86.t1; gene_id g86;
ctg22	AUGUSTUS	CDS	624020	624254	0.85	+	1	transcript_id g86.t1; gene_id g86;
ctg22	AUGUSTUS	exon	624020	624254	.	+	.	transcript_id g86.t1; gene_id g86;
ctg22	AUGUSTUS	stop_codon	624252	624254	.	+	0	transcript_id g86.t1; gene_id g86;
ctg22	AUGUSTUS	gene	625336	625608	0.87	+	.	g87
ctg22	AUGUSTUS	transcript	625336	625608	0.87	+	.	g87.t1
ctg22	AUGUSTUS	CDS	625336	625338	0.89	+	0	transcript_id g87.t1; gene_id g87;
ctg22	AUGUSTUS	exon	625336	625338	.	+	.	transcript_id g87.t1; gene_id g87;
ctg22	AUGUSTUS	start_codon	625336	625338	.	+	0	transcript_id g87.t1; gene_id g87;
ctg22	AUGUSTUS	intron	625339	625398	1	+	.	transcript_id g87.t1; gene_id g87;
ctg22	AUGUSTUS	CDS	625399	625608	0.98	+	0	transcript_id g87.t1; gene_id g87;
ctg22	AUGUSTUS	exon	625399	625608	.	+	.	transcript_id g87.t1; gene_id g87;
ctg22	AUGUSTUS	stop_codon	625606	625608	.	+	0	transcript_id g87.t1; gene_id g87;
ctg22	AUGUSTUS	gene	625724	627132	0.4	+	.	g88
ctg22	AUGUSTUS	transcript	625724	627132	0.4	+	.	g88.t1
ctg22	AUGUSTUS	start_codon	625724	625726	.	+	0	transcript_id g88.t1; gene_id g88;
ctg22	AUGUSTUS	CDS	625724	625869	0.99	+	0	transcript_id g88.t1; gene_id g88;
ctg22	AUGUSTUS	exon	625724	625869	.	+	.	transcript_id g88.t1; gene_id g88;
ctg22	AUGUSTUS	intron	625870	625928	1	+	.	transcript_id g88.t1; gene_id g88;
ctg22	AUGUSTUS	CDS	625929	626051	1	+	1	transcript_id g88.t1; gene_id g88;
ctg22	AUGUSTUS	exon	625929	626051	.	+	.	transcript_id g88.t1; gene_id g88;
ctg22	AUGUSTUS	intron	626052	626104	1	+	.	transcript_id g88.t1; gene_id g88;
ctg22	AUGUSTUS	CDS	626105	626471	1	+	1	transcript_id g88.t1; gene_id g88;
ctg22	AUGUSTUS	exon	626105	626471	.	+	.	transcript_id g88.t1; gene_id g88;
ctg22	AUGUSTUS	intron	626472	626526	1	+	.	transcript_id g88.t1; gene_id g88;
ctg22	AUGUSTUS	CDS	626527	626598	1	+	0	transcript_id g88.t1; gene_id g88;
ctg22	AUGUSTUS	exon	626527	626598	.	+	.	transcript_id g88.t1; gene_id g88;
ctg22	AUGUSTUS	intron	626599	626650	1	+	.	transcript_id g88.t1; gene_id g88;
ctg22	AUGUSTUS	CDS	626651	626739	0.67	+	0	transcript_id g88.t1; gene_id g88;
ctg22	AUGUSTUS	exon	626651	626739	.	+	.	transcript_id g88.t1; gene_id g88;
ctg22	AUGUSTUS	intron	626740	626931	0.41	+	.	transcript_id g88.t1; gene_id g88;
ctg22	AUGUSTUS	CDS	626932	627022	0.41	+	1	transcript_id g88.t1; gene_id g88;
ctg22	AUGUSTUS	exon	626932	627022	.	+	.	transcript_id g88.t1; gene_id g88;
ctg22	AUGUSTUS	intron	627023	627075	1	+	.	transcript_id g88.t1; gene_id g88;
ctg22	AUGUSTUS	CDS	627076	627132	0.74	+	0	transcript_id g88.t1; gene_id g88;
ctg22	AUGUSTUS	exon	627076	627132	.	+	.	transcript_id g88.t1; gene_id g88;
ctg22	AUGUSTUS	stop_codon	627130	627132	.	+	0	transcript_id g88.t1; gene_id g88;
ctg22	AUGUSTUS	gene	627357	631128	1	-	.	g89
ctg22	AUGUSTUS	transcript	627357	631128	1	-	.	g89.t1
ctg22	AUGUSTUS	stop_codon	627357	627359	.	-	0	transcript_id g89.t1; gene_id g89;
ctg22	AUGUSTUS	CDS	627357	627422	1	-	0	transcript_id g89.t1; gene_id g89;
ctg22	AUGUSTUS	exon	627357	627422	.	-	.	transcript_id g89.t1; gene_id g89;
ctg22	AUGUSTUS	intron	627423	627481	1	-	.	transcript_id g89.t1; gene_id g89;
ctg22	AUGUSTUS	CDS	627482	627698	1	-	1	transcript_id g89.t1; gene_id g89;
ctg22	AUGUSTUS	exon	627482	627698	.	-	.	transcript_id g89.t1; gene_id g89;
ctg22	AUGUSTUS	intron	627699	627761	1	-	.	transcript_id g89.t1; gene_id g89;
ctg22	AUGUSTUS	CDS	627762	627856	1	-	0	transcript_id g89.t1; gene_id g89;
ctg22	AUGUSTUS	exon	627762	627856	.	-	.	transcript_id g89.t1; gene_id g89;
ctg22	AUGUSTUS	intron	627857	627914	1	-	.	transcript_id g89.t1; gene_id g89;
ctg22	AUGUSTUS	CDS	627915	628031	1	-	0	transcript_id g89.t1; gene_id g89;
ctg22	AUGUSTUS	exon	627915	628031	.	-	.	transcript_id g89.t1; gene_id g89;
ctg22	AUGUSTUS	intron	628032	628089	1	-	.	transcript_id g89.t1; gene_id g89;
ctg22	AUGUSTUS	CDS	628090	628400	1	-	2	transcript_id g89.t1; gene_id g89;
ctg22	AUGUSTUS	exon	628090	628400	.	-	.	transcript_id g89.t1; gene_id g89;
ctg22	AUGUSTUS	intron	628401	628451	1	-	.	transcript_id g89.t1; gene_id g89;
ctg22	AUGUSTUS	CDS	628452	628560	1	-	0	transcript_id g89.t1; gene_id g89;
ctg22	AUGUSTUS	exon	628452	628560	.	-	.	transcript_id g89.t1; gene_id g89;
ctg22	AUGUSTUS	intron	628561	628617	1	-	.	transcript_id g89.t1; gene_id g89;
ctg22	AUGUSTUS	CDS	628618	628636	1	-	1	transcript_id g89.t1; gene_id g89;
ctg22	AUGUSTUS	exon	628618	628636	.	-	.	transcript_id g89.t1; gene_id g89;
ctg22	AUGUSTUS	intron	628637	628692	1	-	.	transcript_id g89.t1; gene_id g89;
ctg22	AUGUSTUS	CDS	628693	628823	1	-	0	transcript_id g89.t1; gene_id g89;
ctg22	AUGUSTUS	exon	628693	628823	.	-	.	transcript_id g89.t1; gene_id g89;
ctg22	AUGUSTUS	intron	628824	628873	1	-	.	transcript_id g89.t1; gene_id g89;
ctg22	AUGUSTUS	CDS	628874	628887	1	-	2	transcript_id g89.t1; gene_id g89;
ctg22	AUGUSTUS	exon	628874	628887	.	-	.	transcript_id g89.t1; gene_id g89;
ctg22	AUGUSTUS	intron	628888	628936	1	-	.	transcript_id g89.t1; gene_id g89;
ctg22	AUGUSTUS	CDS	628937	628970	1	-	0	transcript_id g89.t1; gene_id g89;
ctg22	AUGUSTUS	exon	628937	628970	.	-	.	transcript_id g89.t1; gene_id g89;
ctg22	AUGUSTUS	intron	628971	629031	1	-	.	transcript_id g89.t1; gene_id g89;
ctg22	AUGUSTUS	CDS	629032	629124	1	-	0	transcript_id g89.t1; gene_id g89;
ctg22	AUGUSTUS	exon	629032	629124	.	-	.	transcript_id g89.t1; gene_id g89;
ctg22	AUGUSTUS	intron	629125	629183	1	-	.	transcript_id g89.t1; gene_id g89;
ctg22	AUGUSTUS	CDS	629184	629276	1	-	0	transcript_id g89.t1; gene_id g89;
ctg22	AUGUSTUS	exon	629184	629276	.	-	.	transcript_id g89.t1; gene_id g89;
ctg22	AUGUSTUS	intron	629277	629331	1	-	.	transcript_id g89.t1; gene_id g89;
ctg22	AUGUSTUS	CDS	629332	629924	1	-	2	transcript_id g89.t1; gene_id g89;
ctg22	AUGUSTUS	exon	629332	629924	.	-	.	transcript_id g89.t1; gene_id g89;
ctg22	AUGUSTUS	intron	629925	630416	1	-	.	transcript_id g89.t1; gene_id g89;
ctg22	AUGUSTUS	CDS	630417	630633	1	-	0	transcript_id g89.t1; gene_id g89;
ctg22	AUGUSTUS	exon	630417	630633	.	-	.	transcript_id g89.t1; gene_id g89;
ctg22	AUGUSTUS	intron	630634	630705	1	-	.	transcript_id g89.t1; gene_id g89;
ctg22	AUGUSTUS	CDS	630706	630865	1	-	1	transcript_id g89.t1; gene_id g89;
ctg22	AUGUSTUS	exon	630706	630865	.	-	.	transcript_id g89.t1; gene_id g89;
ctg22	AUGUSTUS	intron	630866	631009	1	-	.	transcript_id g89.t1; gene_id g89;
ctg22	AUGUSTUS	CDS	631010	631128	1	-	0	transcript_id g89.t1; gene_id g89;
ctg22	AUGUSTUS	exon	631010	631128	.	-	.	transcript_id g89.t1; gene_id g89;
ctg22	AUGUSTUS	start_codon	631126	631128	.	-	0	transcript_id g89.t1; gene_id g89;
ctg22	AUGUSTUS	gene	632249	633013	1.9	-	.	g90
ctg22	AUGUSTUS	transcript	632249	633013	0.99	-	.	g90.t1
ctg22	AUGUSTUS	stop_codon	632249	632251	.	-	0	transcript_id g90.t1; gene_id g90;
ctg22	AUGUSTUS	CDS	632249	632301	1	-	2	transcript_id g90.t1; gene_id g90;
ctg22	AUGUSTUS	exon	632249	632301	.	-	.	transcript_id g90.t1; gene_id g90;
ctg22	AUGUSTUS	intron	632302	632375	1	-	.	transcript_id g90.t1; gene_id g90;
ctg22	AUGUSTUS	CDS	632376	632496	1	-	0	transcript_id g90.t1; gene_id g90;
ctg22	AUGUSTUS	exon	632376	632496	.	-	.	transcript_id g90.t1; gene_id g90;
ctg22	AUGUSTUS	intron	632497	632552	1	-	.	transcript_id g90.t1; gene_id g90;
ctg22	AUGUSTUS	CDS	632553	632634	1	-	1	transcript_id g90.t1; gene_id g90;
ctg22	AUGUSTUS	exon	632553	632634	.	-	.	transcript_id g90.t1; gene_id g90;
ctg22	AUGUSTUS	intron	632635	632699	1	-	.	transcript_id g90.t1; gene_id g90;
ctg22	AUGUSTUS	CDS	632700	633013	0.99	-	0	transcript_id g90.t1; gene_id g90;
ctg22	AUGUSTUS	exon	632700	633013	.	-	.	transcript_id g90.t1; gene_id g90;
ctg22	AUGUSTUS	start_codon	633011	633013	.	-	0	transcript_id g90.t1; gene_id g90;
ctg22	AUGUSTUS	transcript	632249	633013	0.91	-	.	g90.t2
ctg22	AUGUSTUS	stop_codon	632249	632251	.	-	0	transcript_id g90.t2; gene_id g90;
ctg22	AUGUSTUS	CDS	632249	632301	1	-	2	transcript_id g90.t2; gene_id g90;
ctg22	AUGUSTUS	exon	632249	632301	.	-	.	transcript_id g90.t2; gene_id g90;
ctg22	AUGUSTUS	intron	632302	632375	1	-	.	transcript_id g90.t2; gene_id g90;
ctg22	AUGUSTUS	CDS	632376	632496	1	-	0	transcript_id g90.t2; gene_id g90;
ctg22	AUGUSTUS	exon	632376	632496	.	-	.	transcript_id g90.t2; gene_id g90;
ctg22	AUGUSTUS	intron	632497	632556	0.98	-	.	transcript_id g90.t2; gene_id g90;
ctg22	AUGUSTUS	CDS	632557	632634	0.98	-	0	transcript_id g90.t2; gene_id g90;
ctg22	AUGUSTUS	exon	632557	632634	.	-	.	transcript_id g90.t2; gene_id g90;
ctg22	AUGUSTUS	intron	632635	632699	1	-	.	transcript_id g90.t2; gene_id g90;
ctg22	AUGUSTUS	CDS	632700	632728	0.97	-	2	transcript_id g90.t2; gene_id g90;
ctg22	AUGUSTUS	exon	632700	632728	.	-	.	transcript_id g90.t2; gene_id g90;
ctg22	AUGUSTUS	intron	632729	632784	0.97	-	.	transcript_id g90.t2; gene_id g90;
ctg22	AUGUSTUS	CDS	632785	633013	0.92	-	0	transcript_id g90.t2; gene_id g90;
ctg22	AUGUSTUS	exon	632785	633013	.	-	.	transcript_id g90.t2; gene_id g90;
ctg22	AUGUSTUS	start_codon	633011	633013	.	-	0	transcript_id g90.t2; gene_id g90;
ctg22	AUGUSTUS	gene	634335	634697	0.36	-	.	g91
ctg22	AUGUSTUS	transcript	634335	634697	0.36	-	.	g91.t1
ctg22	AUGUSTUS	stop_codon	634335	634337	.	-	0	transcript_id g91.t1; gene_id g91;
ctg22	AUGUSTUS	CDS	634335	634477	0.48	-	2	transcript_id g91.t1; gene_id g91;
ctg22	AUGUSTUS	exon	634335	634477	.	-	.	transcript_id g91.t1; gene_id g91;
ctg22	AUGUSTUS	intron	634478	634548	1	-	.	transcript_id g91.t1; gene_id g91;
ctg22	AUGUSTUS	CDS	634549	634590	0.49	-	2	transcript_id g91.t1; gene_id g91;
ctg22	AUGUSTUS	exon	634549	634590	.	-	.	transcript_id g91.t1; gene_id g91;
ctg22	AUGUSTUS	intron	634591	634642	1	-	.	transcript_id g91.t1; gene_id g91;
ctg22	AUGUSTUS	CDS	634643	634697	0.37	-	0	transcript_id g91.t1; gene_id g91;
ctg22	AUGUSTUS	exon	634643	634697	.	-	.	transcript_id g91.t1; gene_id g91;
ctg22	AUGUSTUS	start_codon	634695	634697	.	-	0	transcript_id g91.t1; gene_id g91;
ctg22	AUGUSTUS	gene	634778	636857	0.52	-	.	g92
ctg22	AUGUSTUS	transcript	634778	636857	0.52	-	.	g92.t1
ctg22	AUGUSTUS	stop_codon	634778	634780	.	-	0	transcript_id g92.t1; gene_id g92;
ctg22	AUGUSTUS	CDS	634778	634860	0.54	-	2	transcript_id g92.t1; gene_id g92;
ctg22	AUGUSTUS	exon	634778	634860	.	-	.	transcript_id g92.t1; gene_id g92;
ctg22	AUGUSTUS	intron	634861	634916	1	-	.	transcript_id g92.t1; gene_id g92;
ctg22	AUGUSTUS	CDS	634917	634957	1	-	1	transcript_id g92.t1; gene_id g92;
ctg22	AUGUSTUS	exon	634917	634957	.	-	.	transcript_id g92.t1; gene_id g92;
ctg22	AUGUSTUS	intron	634958	635033	1	-	.	transcript_id g92.t1; gene_id g92;
ctg22	AUGUSTUS	CDS	635034	635070	1	-	2	transcript_id g92.t1; gene_id g92;
ctg22	AUGUSTUS	exon	635034	635070	.	-	.	transcript_id g92.t1; gene_id g92;
ctg22	AUGUSTUS	intron	635071	635141	1	-	.	transcript_id g92.t1; gene_id g92;
ctg22	AUGUSTUS	CDS	635142	635230	1	-	1	transcript_id g92.t1; gene_id g92;
ctg22	AUGUSTUS	exon	635142	635230	.	-	.	transcript_id g92.t1; gene_id g92;
ctg22	AUGUSTUS	intron	635231	635299	1	-	.	transcript_id g92.t1; gene_id g92;
ctg22	AUGUSTUS	CDS	635300	635440	1	-	1	transcript_id g92.t1; gene_id g92;
ctg22	AUGUSTUS	exon	635300	635440	.	-	.	transcript_id g92.t1; gene_id g92;
ctg22	AUGUSTUS	intron	635441	635505	1	-	.	transcript_id g92.t1; gene_id g92;
ctg22	AUGUSTUS	CDS	635506	635666	1	-	0	transcript_id g92.t1; gene_id g92;
ctg22	AUGUSTUS	exon	635506	635666	.	-	.	transcript_id g92.t1; gene_id g92;
ctg22	AUGUSTUS	intron	635667	635720	1	-	.	transcript_id g92.t1; gene_id g92;
ctg22	AUGUSTUS	CDS	635721	636026	1	-	0	transcript_id g92.t1; gene_id g92;
ctg22	AUGUSTUS	exon	635721	636026	.	-	.	transcript_id g92.t1; gene_id g92;
ctg22	AUGUSTUS	intron	636027	636078	1	-	.	transcript_id g92.t1; gene_id g92;
ctg22	AUGUSTUS	CDS	636079	636320	1	-	2	transcript_id g92.t1; gene_id g92;
ctg22	AUGUSTUS	exon	636079	636320	.	-	.	transcript_id g92.t1; gene_id g92;
ctg22	AUGUSTUS	intron	636321	636375	1	-	.	transcript_id g92.t1; gene_id g92;
ctg22	AUGUSTUS	CDS	636376	636595	0.99	-	0	transcript_id g92.t1; gene_id g92;
ctg22	AUGUSTUS	exon	636376	636595	.	-	.	transcript_id g92.t1; gene_id g92;
ctg22	AUGUSTUS	intron	636596	636662	1	-	.	transcript_id g92.t1; gene_id g92;
ctg22	AUGUSTUS	CDS	636663	636857	0.96	-	0	transcript_id g92.t1; gene_id g92;
ctg22	AUGUSTUS	exon	636663	636857	.	-	.	transcript_id g92.t1; gene_id g92;
ctg22	AUGUSTUS	start_codon	636855	636857	.	-	0	transcript_id g92.t1; gene_id g92;
ctg22	AUGUSTUS	gene	637055	637943	1	+	.	g93
ctg22	AUGUSTUS	transcript	637055	637943	1	+	.	g93.t1
ctg22	AUGUSTUS	start_codon	637055	637057	.	+	0	transcript_id g93.t1; gene_id g93;
ctg22	AUGUSTUS	CDS	637055	637231	1	+	0	transcript_id g93.t1; gene_id g93;
ctg22	AUGUSTUS	exon	637055	637231	.	+	.	transcript_id g93.t1; gene_id g93;
ctg22	AUGUSTUS	intron	637232	637299	1	+	.	transcript_id g93.t1; gene_id g93;
ctg22	AUGUSTUS	CDS	637300	637315	1	+	0	transcript_id g93.t1; gene_id g93;
ctg22	AUGUSTUS	exon	637300	637315	.	+	.	transcript_id g93.t1; gene_id g93;
ctg22	AUGUSTUS	intron	637316	637370	1	+	.	transcript_id g93.t1; gene_id g93;
ctg22	AUGUSTUS	CDS	637371	637400	1	+	2	transcript_id g93.t1; gene_id g93;
ctg22	AUGUSTUS	exon	637371	637400	.	+	.	transcript_id g93.t1; gene_id g93;
ctg22	AUGUSTUS	intron	637401	637466	1	+	.	transcript_id g93.t1; gene_id g93;
ctg22	AUGUSTUS	CDS	637467	637672	1	+	2	transcript_id g93.t1; gene_id g93;
ctg22	AUGUSTUS	exon	637467	637672	.	+	.	transcript_id g93.t1; gene_id g93;
ctg22	AUGUSTUS	intron	637673	637750	1	+	.	transcript_id g93.t1; gene_id g93;
ctg22	AUGUSTUS	CDS	637751	637831	1	+	0	transcript_id g93.t1; gene_id g93;
ctg22	AUGUSTUS	exon	637751	637831	.	+	.	transcript_id g93.t1; gene_id g93;
ctg22	AUGUSTUS	intron	637832	637892	1	+	.	transcript_id g93.t1; gene_id g93;
ctg22	AUGUSTUS	CDS	637893	637943	1	+	0	transcript_id g93.t1; gene_id g93;
ctg22	AUGUSTUS	exon	637893	637943	.	+	.	transcript_id g93.t1; gene_id g93;
ctg22	AUGUSTUS	stop_codon	637941	637943	.	+	0	transcript_id g93.t1; gene_id g93;
ctg22	AUGUSTUS	gene	638068	639600	1.52	-	.	g94
ctg22	AUGUSTUS	transcript	638068	639489	0.96	-	.	g94.t1
ctg22	AUGUSTUS	stop_codon	638068	638070	.	-	0	transcript_id g94.t1; gene_id g94;
ctg22	AUGUSTUS	CDS	638068	639489	0.96	-	0	transcript_id g94.t1; gene_id g94;
ctg22	AUGUSTUS	exon	638068	639489	.	-	.	transcript_id g94.t1; gene_id g94;
ctg22	AUGUSTUS	start_codon	639487	639489	.	-	0	transcript_id g94.t1; gene_id g94;
ctg22	AUGUSTUS	transcript	638068	639600	0.56	-	.	g94.t2
ctg22	AUGUSTUS	stop_codon	638068	638070	.	-	0	transcript_id g94.t2; gene_id g94;
ctg22	AUGUSTUS	CDS	638068	639600	0.56	-	0	transcript_id g94.t2; gene_id g94;
ctg22	AUGUSTUS	exon	638068	639600	.	-	.	transcript_id g94.t2; gene_id g94;
ctg22	AUGUSTUS	start_codon	639598	639600	.	-	0	transcript_id g94.t2; gene_id g94;
ctg22	AUGUSTUS	gene	647887	649712	0.38	-	.	g95
ctg22	AUGUSTUS	transcript	647887	649712	0.38	-	.	g95.t1
ctg22	AUGUSTUS	stop_codon	647887	647889	.	-	0	transcript_id g95.t1; gene_id g95;
ctg22	AUGUSTUS	CDS	647887	648016	0.9	-	1	transcript_id g95.t1; gene_id g95;
ctg22	AUGUSTUS	exon	647887	648016	.	-	.	transcript_id g95.t1; gene_id g95;
ctg22	AUGUSTUS	intron	648017	648069	0.9	-	.	transcript_id g95.t1; gene_id g95;
ctg22	AUGUSTUS	CDS	648070	648167	1	-	0	transcript_id g95.t1; gene_id g95;
ctg22	AUGUSTUS	exon	648070	648167	.	-	.	transcript_id g95.t1; gene_id g95;
ctg22	AUGUSTUS	intron	648168	648231	1	-	.	transcript_id g95.t1; gene_id g95;
ctg22	AUGUSTUS	CDS	648232	648333	0.84	-	0	transcript_id g95.t1; gene_id g95;
ctg22	AUGUSTUS	exon	648232	648333	.	-	.	transcript_id g95.t1; gene_id g95;
ctg22	AUGUSTUS	intron	648334	648384	0.84	-	.	transcript_id g95.t1; gene_id g95;
ctg22	AUGUSTUS	CDS	648385	648462	0.82	-	0	transcript_id g95.t1; gene_id g95;
ctg22	AUGUSTUS	exon	648385	648462	.	-	.	transcript_id g95.t1; gene_id g95;
ctg22	AUGUSTUS	intron	648463	648516	0.98	-	.	transcript_id g95.t1; gene_id g95;
ctg22	AUGUSTUS	CDS	648517	648710	0.93	-	2	transcript_id g95.t1; gene_id g95;
ctg22	AUGUSTUS	exon	648517	648710	.	-	.	transcript_id g95.t1; gene_id g95;
ctg22	AUGUSTUS	intron	648711	648774	0.95	-	.	transcript_id g95.t1; gene_id g95;
ctg22	AUGUSTUS	CDS	648775	648843	0.85	-	2	transcript_id g95.t1; gene_id g95;
ctg22	AUGUSTUS	exon	648775	648843	.	-	.	transcript_id g95.t1; gene_id g95;
ctg22	AUGUSTUS	intron	648844	648897	0.89	-	.	transcript_id g95.t1; gene_id g95;
ctg22	AUGUSTUS	CDS	648898	648994	0.88	-	0	transcript_id g95.t1; gene_id g95;
ctg22	AUGUSTUS	exon	648898	648994	.	-	.	transcript_id g95.t1; gene_id g95;
ctg22	AUGUSTUS	intron	648995	649047	0.99	-	.	transcript_id g95.t1; gene_id g95;
ctg22	AUGUSTUS	CDS	649048	649119	0.63	-	0	transcript_id g95.t1; gene_id g95;
ctg22	AUGUSTUS	exon	649048	649119	.	-	.	transcript_id g95.t1; gene_id g95;
ctg22	AUGUSTUS	intron	649120	649178	0.63	-	.	transcript_id g95.t1; gene_id g95;
ctg22	AUGUSTUS	CDS	649179	649247	1	-	0	transcript_id g95.t1; gene_id g95;
ctg22	AUGUSTUS	exon	649179	649247	.	-	.	transcript_id g95.t1; gene_id g95;
ctg22	AUGUSTUS	intron	649248	649307	1	-	.	transcript_id g95.t1; gene_id g95;
ctg22	AUGUSTUS	CDS	649308	649327	1	-	2	transcript_id g95.t1; gene_id g95;
ctg22	AUGUSTUS	exon	649308	649327	.	-	.	transcript_id g95.t1; gene_id g95;
ctg22	AUGUSTUS	intron	649328	649385	1	-	.	transcript_id g95.t1; gene_id g95;
ctg22	AUGUSTUS	CDS	649386	649444	1	-	1	transcript_id g95.t1; gene_id g95;
ctg22	AUGUSTUS	exon	649386	649444	.	-	.	transcript_id g95.t1; gene_id g95;
ctg22	AUGUSTUS	intron	649445	649500	1	-	.	transcript_id g95.t1; gene_id g95;
ctg22	AUGUSTUS	CDS	649501	649712	1	-	0	transcript_id g95.t1; gene_id g95;
ctg22	AUGUSTUS	exon	649501	649712	.	-	.	transcript_id g95.t1; gene_id g95;
ctg22	AUGUSTUS	start_codon	649710	649712	.	-	0	transcript_id g95.t1; gene_id g95;
ctg22	AUGUSTUS	gene	655624	656541	0.98	+	.	g96
ctg22	AUGUSTUS	transcript	655624	656541	0.98	+	.	g96.t1
ctg22	AUGUSTUS	start_codon	655624	655626	.	+	0	transcript_id g96.t1; gene_id g96;
ctg22	AUGUSTUS	CDS	655624	655718	0.98	+	0	transcript_id g96.t1; gene_id g96;
ctg22	AUGUSTUS	exon	655624	655718	.	+	.	transcript_id g96.t1; gene_id g96;
ctg22	AUGUSTUS	intron	655719	655776	1	+	.	transcript_id g96.t1; gene_id g96;
ctg22	AUGUSTUS	CDS	655777	655911	1	+	1	transcript_id g96.t1; gene_id g96;
ctg22	AUGUSTUS	exon	655777	655911	.	+	.	transcript_id g96.t1; gene_id g96;
ctg22	AUGUSTUS	intron	655912	655964	1	+	.	transcript_id g96.t1; gene_id g96;
ctg22	AUGUSTUS	CDS	655965	656541	1	+	1	transcript_id g96.t1; gene_id g96;
ctg22	AUGUSTUS	exon	655965	656541	.	+	.	transcript_id g96.t1; gene_id g96;
ctg22	AUGUSTUS	stop_codon	656539	656541	.	+	0	transcript_id g96.t1; gene_id g96;
ctg22	AUGUSTUS	gene	657115	658284	0.57	-	.	g97
ctg22	AUGUSTUS	transcript	657115	658284	0.57	-	.	g97.t1
ctg22	AUGUSTUS	stop_codon	657115	657117	.	-	0	transcript_id g97.t1; gene_id g97;
ctg22	AUGUSTUS	CDS	657115	658284	0.57	-	0	transcript_id g97.t1; gene_id g97;
ctg22	AUGUSTUS	exon	657115	658284	.	-	.	transcript_id g97.t1; gene_id g97;
ctg22	AUGUSTUS	start_codon	658282	658284	.	-	0	transcript_id g97.t1; gene_id g97;
ctg22	AUGUSTUS	gene	658657	661404	0.34	+	.	g98
ctg22	AUGUSTUS	transcript	658657	661404	0.34	+	.	g98.t1
[truncated: 179,736 more rows]
