# Supplementary material for: Chromosome-Level Genome Sequences, Comparative Genomic Analyses, and Secondary-Metabolite Biosynthesis Evaluation of the Medicinal Edible Mushroom Laetiporus sulphureus
Source: Microbiol Spectr. 2022 Oct 6;10(5):e02439-22. doi: 10.1128/spectrum.02439-22 (PMC9602373; doi:10.1128/spectrum.02439-22)
Supplement: Supplemental file 6 — Data Set S4.2. Download spectrum.02439-22-s0006.csv, CSV file, 14.8 MB [file spectrum.02439-22-s0006.csv]

ctg6	AUGUSTUS	gene	788	1452	0.14	-	.	g6724
ctg6	AUGUSTUS	transcript	788	1452	0.14	-	.	g6724.t1
ctg6	AUGUSTUS	stop_codon	788	790	.	-	0	transcript_id g6724.t1; gene_id g6724;
ctg6	AUGUSTUS	CDS	788	880	0.95	-	0	transcript_id g6724.t1; gene_id g6724;
ctg6	AUGUSTUS	exon	788	880	.	-	.	transcript_id g6724.t1; gene_id g6724;
ctg6	AUGUSTUS	intron	881	930	1	-	.	transcript_id g6724.t1; gene_id g6724;
ctg6	AUGUSTUS	CDS	931	969	0.26	-	0	transcript_id g6724.t1; gene_id g6724;
ctg6	AUGUSTUS	exon	931	969	.	-	.	transcript_id g6724.t1; gene_id g6724;
ctg6	AUGUSTUS	intron	970	1278	0.14	-	.	transcript_id g6724.t1; gene_id g6724;
ctg6	AUGUSTUS	CDS	1279	1313	0.14	-	2	transcript_id g6724.t1; gene_id g6724;
ctg6	AUGUSTUS	exon	1279	1313	.	-	.	transcript_id g6724.t1; gene_id g6724;
ctg6	AUGUSTUS	intron	1314	1370	1	-	.	transcript_id g6724.t1; gene_id g6724;
ctg6	AUGUSTUS	CDS	1371	1452	0.96	-	0	transcript_id g6724.t1; gene_id g6724;
ctg6	AUGUSTUS	exon	1371	1452	.	-	.	transcript_id g6724.t1; gene_id g6724;
ctg6	AUGUSTUS	start_codon	1450	1452	.	-	0	transcript_id g6724.t1; gene_id g6724;
ctg6	AUGUSTUS	gene	2662	6032	0.28	+	.	g6725
ctg6	AUGUSTUS	transcript	2662	6032	0.28	+	.	g6725.t1
ctg6	AUGUSTUS	start_codon	2662	2664	.	+	0	transcript_id g6725.t1; gene_id g6725;
ctg6	AUGUSTUS	CDS	2662	2790	0.5	+	0	transcript_id g6725.t1; gene_id g6725;
ctg6	AUGUSTUS	exon	2662	2790	.	+	.	transcript_id g6725.t1; gene_id g6725;
ctg6	AUGUSTUS	intron	2791	2850	1	+	.	transcript_id g6725.t1; gene_id g6725;
ctg6	AUGUSTUS	CDS	2851	2864	1	+	0	transcript_id g6725.t1; gene_id g6725;
ctg6	AUGUSTUS	exon	2851	2864	.	+	.	transcript_id g6725.t1; gene_id g6725;
ctg6	AUGUSTUS	intron	2865	3247	1	+	.	transcript_id g6725.t1; gene_id g6725;
ctg6	AUGUSTUS	CDS	3248	3774	0.97	+	1	transcript_id g6725.t1; gene_id g6725;
ctg6	AUGUSTUS	exon	3248	3774	.	+	.	transcript_id g6725.t1; gene_id g6725;
ctg6	AUGUSTUS	intron	3775	3833	1	+	.	transcript_id g6725.t1; gene_id g6725;
ctg6	AUGUSTUS	CDS	3834	4152	0.99	+	2	transcript_id g6725.t1; gene_id g6725;
ctg6	AUGUSTUS	exon	3834	4152	.	+	.	transcript_id g6725.t1; gene_id g6725;
ctg6	AUGUSTUS	intron	4153	4212	1	+	.	transcript_id g6725.t1; gene_id g6725;
ctg6	AUGUSTUS	CDS	4213	4410	0.98	+	1	transcript_id g6725.t1; gene_id g6725;
ctg6	AUGUSTUS	exon	4213	4410	.	+	.	transcript_id g6725.t1; gene_id g6725;
ctg6	AUGUSTUS	intron	4411	4471	1	+	.	transcript_id g6725.t1; gene_id g6725;
ctg6	AUGUSTUS	CDS	4472	6032	0.57	+	1	transcript_id g6725.t1; gene_id g6725;
ctg6	AUGUSTUS	exon	4472	6032	.	+	.	transcript_id g6725.t1; gene_id g6725;
ctg6	AUGUSTUS	stop_codon	6030	6032	.	+	0	transcript_id g6725.t1; gene_id g6725;
ctg6	AUGUSTUS	gene	6578	11168	0.57	+	.	g6726
ctg6	AUGUSTUS	transcript	6578	11168	0.57	+	.	g6726.t1
ctg6	AUGUSTUS	start_codon	6578	6580	.	+	0	transcript_id g6726.t1; gene_id g6726;
ctg6	AUGUSTUS	CDS	6578	7602	0.58	+	0	transcript_id g6726.t1; gene_id g6726;
ctg6	AUGUSTUS	exon	6578	7602	.	+	.	transcript_id g6726.t1; gene_id g6726;
ctg6	AUGUSTUS	intron	7603	7649	1	+	.	transcript_id g6726.t1; gene_id g6726;
ctg6	AUGUSTUS	CDS	7650	7742	1	+	1	transcript_id g6726.t1; gene_id g6726;
ctg6	AUGUSTUS	exon	7650	7742	.	+	.	transcript_id g6726.t1; gene_id g6726;
ctg6	AUGUSTUS	intron	7743	7788	1	+	.	transcript_id g6726.t1; gene_id g6726;
ctg6	AUGUSTUS	CDS	7789	7970	1	+	1	transcript_id g6726.t1; gene_id g6726;
ctg6	AUGUSTUS	exon	7789	7970	.	+	.	transcript_id g6726.t1; gene_id g6726;
ctg6	AUGUSTUS	intron	7971	8015	1	+	.	transcript_id g6726.t1; gene_id g6726;
ctg6	AUGUSTUS	CDS	8016	8111	1	+	2	transcript_id g6726.t1; gene_id g6726;
ctg6	AUGUSTUS	exon	8016	8111	.	+	.	transcript_id g6726.t1; gene_id g6726;
ctg6	AUGUSTUS	intron	8112	8158	1	+	.	transcript_id g6726.t1; gene_id g6726;
ctg6	AUGUSTUS	CDS	8159	8257	1	+	2	transcript_id g6726.t1; gene_id g6726;
ctg6	AUGUSTUS	exon	8159	8257	.	+	.	transcript_id g6726.t1; gene_id g6726;
ctg6	AUGUSTUS	intron	8258	8306	1	+	.	transcript_id g6726.t1; gene_id g6726;
ctg6	AUGUSTUS	CDS	8307	8809	1	+	2	transcript_id g6726.t1; gene_id g6726;
ctg6	AUGUSTUS	exon	8307	8809	.	+	.	transcript_id g6726.t1; gene_id g6726;
ctg6	AUGUSTUS	intron	8810	8873	1	+	.	transcript_id g6726.t1; gene_id g6726;
ctg6	AUGUSTUS	CDS	8874	8982	1	+	0	transcript_id g6726.t1; gene_id g6726;
ctg6	AUGUSTUS	exon	8874	8982	.	+	.	transcript_id g6726.t1; gene_id g6726;
ctg6	AUGUSTUS	intron	8983	9038	1	+	.	transcript_id g6726.t1; gene_id g6726;
ctg6	AUGUSTUS	CDS	9039	9127	1	+	2	transcript_id g6726.t1; gene_id g6726;
ctg6	AUGUSTUS	exon	9039	9127	.	+	.	transcript_id g6726.t1; gene_id g6726;
ctg6	AUGUSTUS	intron	9128	9179	1	+	.	transcript_id g6726.t1; gene_id g6726;
ctg6	AUGUSTUS	CDS	9180	9339	1	+	0	transcript_id g6726.t1; gene_id g6726;
ctg6	AUGUSTUS	exon	9180	9339	.	+	.	transcript_id g6726.t1; gene_id g6726;
ctg6	AUGUSTUS	intron	9340	9391	1	+	.	transcript_id g6726.t1; gene_id g6726;
ctg6	AUGUSTUS	CDS	9392	9865	0.99	+	2	transcript_id g6726.t1; gene_id g6726;
ctg6	AUGUSTUS	exon	9392	9865	.	+	.	transcript_id g6726.t1; gene_id g6726;
ctg6	AUGUSTUS	intron	9866	9921	1	+	.	transcript_id g6726.t1; gene_id g6726;
ctg6	AUGUSTUS	CDS	9922	10039	1	+	2	transcript_id g6726.t1; gene_id g6726;
ctg6	AUGUSTUS	exon	9922	10039	.	+	.	transcript_id g6726.t1; gene_id g6726;
ctg6	AUGUSTUS	intron	10040	10090	1	+	.	transcript_id g6726.t1; gene_id g6726;
ctg6	AUGUSTUS	CDS	10091	10340	1	+	1	transcript_id g6726.t1; gene_id g6726;
ctg6	AUGUSTUS	exon	10091	10340	.	+	.	transcript_id g6726.t1; gene_id g6726;
ctg6	AUGUSTUS	intron	10341	10394	1	+	.	transcript_id g6726.t1; gene_id g6726;
ctg6	AUGUSTUS	CDS	10395	10580	1	+	0	transcript_id g6726.t1; gene_id g6726;
ctg6	AUGUSTUS	exon	10395	10580	.	+	.	transcript_id g6726.t1; gene_id g6726;
ctg6	AUGUSTUS	intron	10581	10630	1	+	.	transcript_id g6726.t1; gene_id g6726;
ctg6	AUGUSTUS	CDS	10631	11026	1	+	0	transcript_id g6726.t1; gene_id g6726;
ctg6	AUGUSTUS	exon	10631	11026	.	+	.	transcript_id g6726.t1; gene_id g6726;
ctg6	AUGUSTUS	intron	11027	11090	1	+	.	transcript_id g6726.t1; gene_id g6726;
ctg6	AUGUSTUS	CDS	11091	11168	1	+	0	transcript_id g6726.t1; gene_id g6726;
ctg6	AUGUSTUS	exon	11091	11168	.	+	.	transcript_id g6726.t1; gene_id g6726;
ctg6	AUGUSTUS	stop_codon	11166	11168	.	+	0	transcript_id g6726.t1; gene_id g6726;
ctg6	AUGUSTUS	gene	11247	13902	0.98	-	.	g6727
ctg6	AUGUSTUS	transcript	11247	13902	0.98	-	.	g6727.t1
ctg6	AUGUSTUS	stop_codon	11247	11249	.	-	0	transcript_id g6727.t1; gene_id g6727;
ctg6	AUGUSTUS	CDS	11247	11288	1	-	0	transcript_id g6727.t1; gene_id g6727;
ctg6	AUGUSTUS	exon	11247	11288	.	-	.	transcript_id g6727.t1; gene_id g6727;
ctg6	AUGUSTUS	intron	11289	11336	1	-	.	transcript_id g6727.t1; gene_id g6727;
ctg6	AUGUSTUS	CDS	11337	11692	1	-	2	transcript_id g6727.t1; gene_id g6727;
ctg6	AUGUSTUS	exon	11337	11692	.	-	.	transcript_id g6727.t1; gene_id g6727;
ctg6	AUGUSTUS	intron	11693	11745	1	-	.	transcript_id g6727.t1; gene_id g6727;
ctg6	AUGUSTUS	CDS	11746	11865	1	-	2	transcript_id g6727.t1; gene_id g6727;
ctg6	AUGUSTUS	exon	11746	11865	.	-	.	transcript_id g6727.t1; gene_id g6727;
ctg6	AUGUSTUS	intron	11866	11922	1	-	.	transcript_id g6727.t1; gene_id g6727;
ctg6	AUGUSTUS	CDS	11923	11980	1	-	0	transcript_id g6727.t1; gene_id g6727;
ctg6	AUGUSTUS	exon	11923	11980	.	-	.	transcript_id g6727.t1; gene_id g6727;
ctg6	AUGUSTUS	intron	11981	12033	1	-	.	transcript_id g6727.t1; gene_id g6727;
ctg6	AUGUSTUS	CDS	12034	12159	1	-	0	transcript_id g6727.t1; gene_id g6727;
ctg6	AUGUSTUS	exon	12034	12159	.	-	.	transcript_id g6727.t1; gene_id g6727;
ctg6	AUGUSTUS	intron	12160	12213	1	-	.	transcript_id g6727.t1; gene_id g6727;
ctg6	AUGUSTUS	CDS	12214	12395	1	-	2	transcript_id g6727.t1; gene_id g6727;
ctg6	AUGUSTUS	exon	12214	12395	.	-	.	transcript_id g6727.t1; gene_id g6727;
ctg6	AUGUSTUS	intron	12396	12448	1	-	.	transcript_id g6727.t1; gene_id g6727;
ctg6	AUGUSTUS	CDS	12449	12506	1	-	0	transcript_id g6727.t1; gene_id g6727;
ctg6	AUGUSTUS	exon	12449	12506	.	-	.	transcript_id g6727.t1; gene_id g6727;
ctg6	AUGUSTUS	intron	12507	12572	1	-	.	transcript_id g6727.t1; gene_id g6727;
ctg6	AUGUSTUS	CDS	12573	12772	1	-	2	transcript_id g6727.t1; gene_id g6727;
ctg6	AUGUSTUS	exon	12573	12772	.	-	.	transcript_id g6727.t1; gene_id g6727;
ctg6	AUGUSTUS	intron	12773	12829	1	-	.	transcript_id g6727.t1; gene_id g6727;
ctg6	AUGUSTUS	CDS	12830	12997	1	-	2	transcript_id g6727.t1; gene_id g6727;
ctg6	AUGUSTUS	exon	12830	12997	.	-	.	transcript_id g6727.t1; gene_id g6727;
ctg6	AUGUSTUS	intron	12998	13053	1	-	.	transcript_id g6727.t1; gene_id g6727;
ctg6	AUGUSTUS	CDS	13054	13265	1	-	1	transcript_id g6727.t1; gene_id g6727;
ctg6	AUGUSTUS	exon	13054	13265	.	-	.	transcript_id g6727.t1; gene_id g6727;
ctg6	AUGUSTUS	intron	13266	13328	1	-	.	transcript_id g6727.t1; gene_id g6727;
ctg6	AUGUSTUS	CDS	13329	13476	1	-	2	transcript_id g6727.t1; gene_id g6727;
ctg6	AUGUSTUS	exon	13329	13476	.	-	.	transcript_id g6727.t1; gene_id g6727;
ctg6	AUGUSTUS	intron	13477	13527	1	-	.	transcript_id g6727.t1; gene_id g6727;
ctg6	AUGUSTUS	CDS	13528	13608	1	-	2	transcript_id g6727.t1; gene_id g6727;
ctg6	AUGUSTUS	exon	13528	13608	.	-	.	transcript_id g6727.t1; gene_id g6727;
ctg6	AUGUSTUS	intron	13609	13668	1	-	.	transcript_id g6727.t1; gene_id g6727;
ctg6	AUGUSTUS	CDS	13669	13815	1	-	2	transcript_id g6727.t1; gene_id g6727;
ctg6	AUGUSTUS	exon	13669	13815	.	-	.	transcript_id g6727.t1; gene_id g6727;
ctg6	AUGUSTUS	intron	13816	13895	1	-	.	transcript_id g6727.t1; gene_id g6727;
ctg6	AUGUSTUS	CDS	13896	13902	0.98	-	0	transcript_id g6727.t1; gene_id g6727;
ctg6	AUGUSTUS	exon	13896	13902	.	-	.	transcript_id g6727.t1; gene_id g6727;
ctg6	AUGUSTUS	start_codon	13900	13902	.	-	0	transcript_id g6727.t1; gene_id g6727;
ctg6	AUGUSTUS	gene	16089	17493	0.31	+	.	g6728
ctg6	AUGUSTUS	transcript	16089	17493	0.31	+	.	g6728.t1
ctg6	AUGUSTUS	start_codon	16089	16091	.	+	0	transcript_id g6728.t1; gene_id g6728;
ctg6	AUGUSTUS	CDS	16089	16233	0.33	+	0	transcript_id g6728.t1; gene_id g6728;
ctg6	AUGUSTUS	exon	16089	16233	.	+	.	transcript_id g6728.t1; gene_id g6728;
ctg6	AUGUSTUS	intron	16234	16283	1	+	.	transcript_id g6728.t1; gene_id g6728;
ctg6	AUGUSTUS	CDS	16284	16411	0.92	+	2	transcript_id g6728.t1; gene_id g6728;
ctg6	AUGUSTUS	exon	16284	16411	.	+	.	transcript_id g6728.t1; gene_id g6728;
ctg6	AUGUSTUS	intron	16412	16463	1	+	.	transcript_id g6728.t1; gene_id g6728;
ctg6	AUGUSTUS	CDS	16464	17068	1	+	0	transcript_id g6728.t1; gene_id g6728;
ctg6	AUGUSTUS	exon	16464	17068	.	+	.	transcript_id g6728.t1; gene_id g6728;
ctg6	AUGUSTUS	intron	17069	17128	1	+	.	transcript_id g6728.t1; gene_id g6728;
ctg6	AUGUSTUS	CDS	17129	17158	1	+	1	transcript_id g6728.t1; gene_id g6728;
ctg6	AUGUSTUS	exon	17129	17158	.	+	.	transcript_id g6728.t1; gene_id g6728;
ctg6	AUGUSTUS	intron	17159	17210	1	+	.	transcript_id g6728.t1; gene_id g6728;
ctg6	AUGUSTUS	CDS	17211	17493	0.99	+	1	transcript_id g6728.t1; gene_id g6728;
ctg6	AUGUSTUS	exon	17211	17493	.	+	.	transcript_id g6728.t1; gene_id g6728;
ctg6	AUGUSTUS	stop_codon	17491	17493	.	+	0	transcript_id g6728.t1; gene_id g6728;
ctg6	AUGUSTUS	gene	19038	19789	0.88	-	.	g6729
ctg6	AUGUSTUS	transcript	19038	19789	0.88	-	.	g6729.t1
ctg6	AUGUSTUS	stop_codon	19038	19040	.	-	0	transcript_id g6729.t1; gene_id g6729;
ctg6	AUGUSTUS	CDS	19038	19229	0.89	-	0	transcript_id g6729.t1; gene_id g6729;
ctg6	AUGUSTUS	exon	19038	19229	.	-	.	transcript_id g6729.t1; gene_id g6729;
ctg6	AUGUSTUS	intron	19230	19298	1	-	.	transcript_id g6729.t1; gene_id g6729;
ctg6	AUGUSTUS	CDS	19299	19663	0.99	-	2	transcript_id g6729.t1; gene_id g6729;
ctg6	AUGUSTUS	exon	19299	19663	.	-	.	transcript_id g6729.t1; gene_id g6729;
ctg6	AUGUSTUS	intron	19664	19716	1	-	.	transcript_id g6729.t1; gene_id g6729;
ctg6	AUGUSTUS	CDS	19717	19789	1	-	0	transcript_id g6729.t1; gene_id g6729;
ctg6	AUGUSTUS	exon	19717	19789	.	-	.	transcript_id g6729.t1; gene_id g6729;
ctg6	AUGUSTUS	start_codon	19787	19789	.	-	0	transcript_id g6729.t1; gene_id g6729;
ctg6	AUGUSTUS	gene	21659	23055	0.47	+	.	g6730
ctg6	AUGUSTUS	transcript	21659	23055	0.47	+	.	g6730.t1
ctg6	AUGUSTUS	start_codon	21659	21661	.	+	0	transcript_id g6730.t1; gene_id g6730;
ctg6	AUGUSTUS	CDS	21659	21735	0.51	+	0	transcript_id g6730.t1; gene_id g6730;
ctg6	AUGUSTUS	exon	21659	21735	.	+	.	transcript_id g6730.t1; gene_id g6730;
ctg6	AUGUSTUS	intron	21736	21796	0.54	+	.	transcript_id g6730.t1; gene_id g6730;
ctg6	AUGUSTUS	CDS	21797	21850	0.88	+	1	transcript_id g6730.t1; gene_id g6730;
ctg6	AUGUSTUS	exon	21797	21850	.	+	.	transcript_id g6730.t1; gene_id g6730;
ctg6	AUGUSTUS	intron	21851	21908	1	+	.	transcript_id g6730.t1; gene_id g6730;
ctg6	AUGUSTUS	CDS	21909	21968	1	+	1	transcript_id g6730.t1; gene_id g6730;
ctg6	AUGUSTUS	exon	21909	21968	.	+	.	transcript_id g6730.t1; gene_id g6730;
ctg6	AUGUSTUS	intron	21969	22020	1	+	.	transcript_id g6730.t1; gene_id g6730;
ctg6	AUGUSTUS	CDS	22021	22035	0.98	+	1	transcript_id g6730.t1; gene_id g6730;
ctg6	AUGUSTUS	exon	22021	22035	.	+	.	transcript_id g6730.t1; gene_id g6730;
ctg6	AUGUSTUS	intron	22036	22082	0.97	+	.	transcript_id g6730.t1; gene_id g6730;
ctg6	AUGUSTUS	CDS	22083	22631	0.98	+	1	transcript_id g6730.t1; gene_id g6730;
ctg6	AUGUSTUS	exon	22083	22631	.	+	.	transcript_id g6730.t1; gene_id g6730;
ctg6	AUGUSTUS	intron	22632	22687	1	+	.	transcript_id g6730.t1; gene_id g6730;
ctg6	AUGUSTUS	CDS	22688	22717	1	+	1	transcript_id g6730.t1; gene_id g6730;
ctg6	AUGUSTUS	exon	22688	22717	.	+	.	transcript_id g6730.t1; gene_id g6730;
ctg6	AUGUSTUS	intron	22718	22775	1	+	.	transcript_id g6730.t1; gene_id g6730;
ctg6	AUGUSTUS	CDS	22776	23055	0.9	+	1	transcript_id g6730.t1; gene_id g6730;
ctg6	AUGUSTUS	exon	22776	23055	.	+	.	transcript_id g6730.t1; gene_id g6730;
ctg6	AUGUSTUS	stop_codon	23053	23055	.	+	0	transcript_id g6730.t1; gene_id g6730;
ctg6	AUGUSTUS	gene	23871	24994	1	-	.	g6731
ctg6	AUGUSTUS	transcript	23871	24994	1	-	.	g6731.t1
ctg6	AUGUSTUS	stop_codon	23871	23873	.	-	0	transcript_id g6731.t1; gene_id g6731;
ctg6	AUGUSTUS	CDS	23871	24159	1	-	1	transcript_id g6731.t1; gene_id g6731;
ctg6	AUGUSTUS	exon	23871	24159	.	-	.	transcript_id g6731.t1; gene_id g6731;
ctg6	AUGUSTUS	intron	24160	24218	1	-	.	transcript_id g6731.t1; gene_id g6731;
ctg6	AUGUSTUS	CDS	24219	24248	1	-	1	transcript_id g6731.t1; gene_id g6731;
ctg6	AUGUSTUS	exon	24219	24248	.	-	.	transcript_id g6731.t1; gene_id g6731;
ctg6	AUGUSTUS	intron	24249	24304	1	-	.	transcript_id g6731.t1; gene_id g6731;
ctg6	AUGUSTUS	CDS	24305	24903	1	-	0	transcript_id g6731.t1; gene_id g6731;
ctg6	AUGUSTUS	exon	24305	24903	.	-	.	transcript_id g6731.t1; gene_id g6731;
ctg6	AUGUSTUS	intron	24904	24967	1	-	.	transcript_id g6731.t1; gene_id g6731;
ctg6	AUGUSTUS	CDS	24968	24994	1	-	0	transcript_id g6731.t1; gene_id g6731;
ctg6	AUGUSTUS	exon	24968	24994	.	-	.	transcript_id g6731.t1; gene_id g6731;
ctg6	AUGUSTUS	start_codon	24992	24994	.	-	0	transcript_id g6731.t1; gene_id g6731;
ctg6	AUGUSTUS	gene	26982	28434	1	-	.	g6732
ctg6	AUGUSTUS	transcript	26982	28434	1	-	.	g6732.t1
ctg6	AUGUSTUS	stop_codon	26982	26984	.	-	0	transcript_id g6732.t1; gene_id g6732;
ctg6	AUGUSTUS	CDS	26982	27132	1	-	1	transcript_id g6732.t1; gene_id g6732;
ctg6	AUGUSTUS	exon	26982	27132	.	-	.	transcript_id g6732.t1; gene_id g6732;
ctg6	AUGUSTUS	intron	27133	27186	1	-	.	transcript_id g6732.t1; gene_id g6732;
ctg6	AUGUSTUS	CDS	27187	27269	1	-	0	transcript_id g6732.t1; gene_id g6732;
ctg6	AUGUSTUS	exon	27187	27269	.	-	.	transcript_id g6732.t1; gene_id g6732;
ctg6	AUGUSTUS	intron	27270	27324	1	-	.	transcript_id g6732.t1; gene_id g6732;
ctg6	AUGUSTUS	CDS	27325	27447	1	-	0	transcript_id g6732.t1; gene_id g6732;
ctg6	AUGUSTUS	exon	27325	27447	.	-	.	transcript_id g6732.t1; gene_id g6732;
ctg6	AUGUSTUS	intron	27448	27495	1	-	.	transcript_id g6732.t1; gene_id g6732;
ctg6	AUGUSTUS	CDS	27496	27742	1	-	1	transcript_id g6732.t1; gene_id g6732;
ctg6	AUGUSTUS	exon	27496	27742	.	-	.	transcript_id g6732.t1; gene_id g6732;
ctg6	AUGUSTUS	intron	27743	27797	1	-	.	transcript_id g6732.t1; gene_id g6732;
ctg6	AUGUSTUS	CDS	27798	27850	1	-	0	transcript_id g6732.t1; gene_id g6732;
ctg6	AUGUSTUS	exon	27798	27850	.	-	.	transcript_id g6732.t1; gene_id g6732;
ctg6	AUGUSTUS	intron	27851	27905	1	-	.	transcript_id g6732.t1; gene_id g6732;
ctg6	AUGUSTUS	CDS	27906	28157	1	-	0	transcript_id g6732.t1; gene_id g6732;
ctg6	AUGUSTUS	exon	27906	28157	.	-	.	transcript_id g6732.t1; gene_id g6732;
ctg6	AUGUSTUS	intron	28158	28209	1	-	.	transcript_id g6732.t1; gene_id g6732;
ctg6	AUGUSTUS	CDS	28210	28305	1	-	0	transcript_id g6732.t1; gene_id g6732;
ctg6	AUGUSTUS	exon	28210	28305	.	-	.	transcript_id g6732.t1; gene_id g6732;
ctg6	AUGUSTUS	intron	28306	28362	1	-	.	transcript_id g6732.t1; gene_id g6732;
ctg6	AUGUSTUS	CDS	28363	28434	1	-	0	transcript_id g6732.t1; gene_id g6732;
ctg6	AUGUSTUS	exon	28363	28434	.	-	.	transcript_id g6732.t1; gene_id g6732;
ctg6	AUGUSTUS	start_codon	28432	28434	.	-	0	transcript_id g6732.t1; gene_id g6732;
ctg6	AUGUSTUS	gene	28909	30619	0.8	+	.	g6733
ctg6	AUGUSTUS	transcript	28909	30619	0.8	+	.	g6733.t1
ctg6	AUGUSTUS	start_codon	28909	28911	.	+	0	transcript_id g6733.t1; gene_id g6733;
ctg6	AUGUSTUS	CDS	28909	28930	0.95	+	0	transcript_id g6733.t1; gene_id g6733;
ctg6	AUGUSTUS	exon	28909	28930	.	+	.	transcript_id g6733.t1; gene_id g6733;
ctg6	AUGUSTUS	intron	28931	28981	0.98	+	.	transcript_id g6733.t1; gene_id g6733;
ctg6	AUGUSTUS	CDS	28982	29016	0.98	+	2	transcript_id g6733.t1; gene_id g6733;
ctg6	AUGUSTUS	exon	28982	29016	.	+	.	transcript_id g6733.t1; gene_id g6733;
ctg6	AUGUSTUS	intron	29017	29106	0.84	+	.	transcript_id g6733.t1; gene_id g6733;
ctg6	AUGUSTUS	CDS	29107	30096	0.84	+	0	transcript_id g6733.t1; gene_id g6733;
ctg6	AUGUSTUS	exon	29107	30096	.	+	.	transcript_id g6733.t1; gene_id g6733;
ctg6	AUGUSTUS	intron	30097	30148	1	+	.	transcript_id g6733.t1; gene_id g6733;
ctg6	AUGUSTUS	CDS	30149	30354	1	+	0	transcript_id g6733.t1; gene_id g6733;
ctg6	AUGUSTUS	exon	30149	30354	.	+	.	transcript_id g6733.t1; gene_id g6733;
ctg6	AUGUSTUS	intron	30355	30426	1	+	.	transcript_id g6733.t1; gene_id g6733;
ctg6	AUGUSTUS	CDS	30427	30619	1	+	1	transcript_id g6733.t1; gene_id g6733;
ctg6	AUGUSTUS	exon	30427	30619	.	+	.	transcript_id g6733.t1; gene_id g6733;
ctg6	AUGUSTUS	stop_codon	30617	30619	.	+	0	transcript_id g6733.t1; gene_id g6733;
ctg6	AUGUSTUS	gene	30942	36522	0.47	-	.	g6734
ctg6	AUGUSTUS	transcript	30942	36522	0.47	-	.	g6734.t1
ctg6	AUGUSTUS	stop_codon	30942	30944	.	-	0	transcript_id g6734.t1; gene_id g6734;
ctg6	AUGUSTUS	CDS	30942	31812	1	-	1	transcript_id g6734.t1; gene_id g6734;
ctg6	AUGUSTUS	exon	30942	31812	.	-	.	transcript_id g6734.t1; gene_id g6734;
ctg6	AUGUSTUS	intron	31813	31869	1	-	.	transcript_id g6734.t1; gene_id g6734;
ctg6	AUGUSTUS	CDS	31870	32094	0.81	-	1	transcript_id g6734.t1; gene_id g6734;
ctg6	AUGUSTUS	exon	31870	32094	.	-	.	transcript_id g6734.t1; gene_id g6734;
ctg6	AUGUSTUS	intron	32095	32148	0.81	-	.	transcript_id g6734.t1; gene_id g6734;
ctg6	AUGUSTUS	CDS	32149	32693	0.81	-	0	transcript_id g6734.t1; gene_id g6734;
ctg6	AUGUSTUS	exon	32149	32693	.	-	.	transcript_id g6734.t1; gene_id g6734;
ctg6	AUGUSTUS	intron	32694	32745	1	-	.	transcript_id g6734.t1; gene_id g6734;
ctg6	AUGUSTUS	CDS	32746	32829	1	-	0	transcript_id g6734.t1; gene_id g6734;
ctg6	AUGUSTUS	exon	32746	32829	.	-	.	transcript_id g6734.t1; gene_id g6734;
ctg6	AUGUSTUS	intron	32830	32886	1	-	.	transcript_id g6734.t1; gene_id g6734;
ctg6	AUGUSTUS	CDS	32887	33012	1	-	0	transcript_id g6734.t1; gene_id g6734;
ctg6	AUGUSTUS	exon	32887	33012	.	-	.	transcript_id g6734.t1; gene_id g6734;
ctg6	AUGUSTUS	intron	33013	33067	1	-	.	transcript_id g6734.t1; gene_id g6734;
ctg6	AUGUSTUS	CDS	33068	33606	0.61	-	2	transcript_id g6734.t1; gene_id g6734;
ctg6	AUGUSTUS	exon	33068	33606	.	-	.	transcript_id g6734.t1; gene_id g6734;
ctg6	AUGUSTUS	intron	33607	34407	0.6	-	.	transcript_id g6734.t1; gene_id g6734;
ctg6	AUGUSTUS	CDS	34408	36426	0.64	-	2	transcript_id g6734.t1; gene_id g6734;
ctg6	AUGUSTUS	exon	34408	36426	.	-	.	transcript_id g6734.t1; gene_id g6734;
ctg6	AUGUSTUS	intron	36427	36485	1	-	.	transcript_id g6734.t1; gene_id g6734;
ctg6	AUGUSTUS	CDS	36486	36522	0.97	-	0	transcript_id g6734.t1; gene_id g6734;
ctg6	AUGUSTUS	exon	36486	36522	.	-	.	transcript_id g6734.t1; gene_id g6734;
ctg6	AUGUSTUS	start_codon	36520	36522	.	-	0	transcript_id g6734.t1; gene_id g6734;
ctg6	AUGUSTUS	gene	36992	37783	0.34	-	.	g6735
ctg6	AUGUSTUS	transcript	36992	37783	0.34	-	.	g6735.t1
ctg6	AUGUSTUS	stop_codon	36992	36994	.	-	0	transcript_id g6735.t1; gene_id g6735;
ctg6	AUGUSTUS	CDS	36992	37003	0.91	-	0	transcript_id g6735.t1; gene_id g6735;
ctg6	AUGUSTUS	exon	36992	37003	.	-	.	transcript_id g6735.t1; gene_id g6735;
ctg6	AUGUSTUS	intron	37004	37066	0.99	-	.	transcript_id g6735.t1; gene_id g6735;
ctg6	AUGUSTUS	CDS	37067	37128	0.91	-	2	transcript_id g6735.t1; gene_id g6735;
ctg6	AUGUSTUS	exon	37067	37128	.	-	.	transcript_id g6735.t1; gene_id g6735;
ctg6	AUGUSTUS	intron	37129	37188	1	-	.	transcript_id g6735.t1; gene_id g6735;
ctg6	AUGUSTUS	CDS	37189	37224	0.81	-	2	transcript_id g6735.t1; gene_id g6735;
ctg6	AUGUSTUS	exon	37189	37224	.	-	.	transcript_id g6735.t1; gene_id g6735;
ctg6	AUGUSTUS	intron	37225	37375	0.39	-	.	transcript_id g6735.t1; gene_id g6735;
ctg6	AUGUSTUS	CDS	37376	37410	0.34	-	1	transcript_id g6735.t1; gene_id g6735;
ctg6	AUGUSTUS	exon	37376	37410	.	-	.	transcript_id g6735.t1; gene_id g6735;
ctg6	AUGUSTUS	intron	37411	37512	0.35	-	.	transcript_id g6735.t1; gene_id g6735;
ctg6	AUGUSTUS	CDS	37513	37523	0.42	-	0	transcript_id g6735.t1; gene_id g6735;
ctg6	AUGUSTUS	exon	37513	37523	.	-	.	transcript_id g6735.t1; gene_id g6735;
ctg6	AUGUSTUS	intron	37524	37591	0.82	-	.	transcript_id g6735.t1; gene_id g6735;
ctg6	AUGUSTUS	CDS	37592	37783	0.94	-	0	transcript_id g6735.t1; gene_id g6735;
ctg6	AUGUSTUS	exon	37592	37783	.	-	.	transcript_id g6735.t1; gene_id g6735;
ctg6	AUGUSTUS	start_codon	37781	37783	.	-	0	transcript_id g6735.t1; gene_id g6735;
ctg6	AUGUSTUS	gene	39682	40532	0.45	-	.	g6736
ctg6	AUGUSTUS	transcript	39682	40532	0.45	-	.	g6736.t1
ctg6	AUGUSTUS	stop_codon	39682	39684	.	-	0	transcript_id g6736.t1; gene_id g6736;
ctg6	AUGUSTUS	CDS	39682	40342	0.49	-	1	transcript_id g6736.t1; gene_id g6736;
ctg6	AUGUSTUS	exon	39682	40342	.	-	.	transcript_id g6736.t1; gene_id g6736;
ctg6	AUGUSTUS	intron	40343	40395	0.89	-	.	transcript_id g6736.t1; gene_id g6736;
ctg6	AUGUSTUS	CDS	40396	40532	0.82	-	0	transcript_id g6736.t1; gene_id g6736;
ctg6	AUGUSTUS	exon	40396	40532	.	-	.	transcript_id g6736.t1; gene_id g6736;
ctg6	AUGUSTUS	start_codon	40530	40532	.	-	0	transcript_id g6736.t1; gene_id g6736;
ctg6	AUGUSTUS	gene	43076	43920	0.11	+	.	g6737
ctg6	AUGUSTUS	transcript	43076	43920	0.11	+	.	g6737.t1
ctg6	AUGUSTUS	start_codon	43076	43078	.	+	0	transcript_id g6737.t1; gene_id g6737;
ctg6	AUGUSTUS	CDS	43076	43144	0.46	+	0	transcript_id g6737.t1; gene_id g6737;
ctg6	AUGUSTUS	exon	43076	43144	.	+	.	transcript_id g6737.t1; gene_id g6737;
ctg6	AUGUSTUS	intron	43145	43212	0.37	+	.	transcript_id g6737.t1; gene_id g6737;
ctg6	AUGUSTUS	CDS	43213	43383	0.36	+	0	transcript_id g6737.t1; gene_id g6737;
ctg6	AUGUSTUS	exon	43213	43383	.	+	.	transcript_id g6737.t1; gene_id g6737;
ctg6	AUGUSTUS	intron	43384	43437	0.79	+	.	transcript_id g6737.t1; gene_id g6737;
ctg6	AUGUSTUS	CDS	43438	43530	0.4	+	0	transcript_id g6737.t1; gene_id g6737;
ctg6	AUGUSTUS	exon	43438	43530	.	+	.	transcript_id g6737.t1; gene_id g6737;
ctg6	AUGUSTUS	intron	43531	43581	0.84	+	.	transcript_id g6737.t1; gene_id g6737;
ctg6	AUGUSTUS	CDS	43582	43920	0.31	+	0	transcript_id g6737.t1; gene_id g6737;
ctg6	AUGUSTUS	exon	43582	43920	.	+	.	transcript_id g6737.t1; gene_id g6737;
ctg6	AUGUSTUS	stop_codon	43918	43920	.	+	0	transcript_id g6737.t1; gene_id g6737;
ctg6	AUGUSTUS	gene	44079	44625	0.24	+	.	g6738
ctg6	AUGUSTUS	transcript	44079	44625	0.24	+	.	g6738.t1
ctg6	AUGUSTUS	start_codon	44079	44081	.	+	0	transcript_id g6738.t1; gene_id g6738;
ctg6	AUGUSTUS	CDS	44079	44139	0.25	+	0	transcript_id g6738.t1; gene_id g6738;
ctg6	AUGUSTUS	exon	44079	44139	.	+	.	transcript_id g6738.t1; gene_id g6738;
ctg6	AUGUSTUS	intron	44140	44215	0.86	+	.	transcript_id g6738.t1; gene_id g6738;
ctg6	AUGUSTUS	CDS	44216	44353	0.86	+	2	transcript_id g6738.t1; gene_id g6738;
ctg6	AUGUSTUS	exon	44216	44353	.	+	.	transcript_id g6738.t1; gene_id g6738;
ctg6	AUGUSTUS	intron	44354	44410	0.94	+	.	transcript_id g6738.t1; gene_id g6738;
ctg6	AUGUSTUS	CDS	44411	44625	0.92	+	2	transcript_id g6738.t1; gene_id g6738;
ctg6	AUGUSTUS	exon	44411	44625	.	+	.	transcript_id g6738.t1; gene_id g6738;
ctg6	AUGUSTUS	stop_codon	44623	44625	.	+	0	transcript_id g6738.t1; gene_id g6738;
ctg6	AUGUSTUS	gene	45846	46460	0.57	+	.	g6739
ctg6	AUGUSTUS	transcript	45846	46460	0.57	+	.	g6739.t1
ctg6	AUGUSTUS	start_codon	45846	45848	.	+	0	transcript_id g6739.t1; gene_id g6739;
ctg6	AUGUSTUS	CDS	45846	45933	0.89	+	0	transcript_id g6739.t1; gene_id g6739;
ctg6	AUGUSTUS	exon	45846	45933	.	+	.	transcript_id g6739.t1; gene_id g6739;
ctg6	AUGUSTUS	intron	45934	45993	0.66	+	.	transcript_id g6739.t1; gene_id g6739;
ctg6	AUGUSTUS	CDS	45994	46460	0.61	+	2	transcript_id g6739.t1; gene_id g6739;
ctg6	AUGUSTUS	exon	45994	46460	.	+	.	transcript_id g6739.t1; gene_id g6739;
ctg6	AUGUSTUS	stop_codon	46458	46460	.	+	0	transcript_id g6739.t1; gene_id g6739;
ctg6	AUGUSTUS	gene	61104	61763	0.94	-	.	g6740
ctg6	AUGUSTUS	transcript	61104	61763	0.94	-	.	g6740.t1
ctg6	AUGUSTUS	stop_codon	61104	61106	.	-	0	transcript_id g6740.t1; gene_id g6740;
ctg6	AUGUSTUS	CDS	61104	61763	0.94	-	0	transcript_id g6740.t1; gene_id g6740;
ctg6	AUGUSTUS	exon	61104	61763	.	-	.	transcript_id g6740.t1; gene_id g6740;
ctg6	AUGUSTUS	start_codon	61761	61763	.	-	0	transcript_id g6740.t1; gene_id g6740;
ctg6	AUGUSTUS	gene	67385	70479	0.88	+	.	g6741
ctg6	AUGUSTUS	transcript	67385	70479	0.88	+	.	g6741.t1
ctg6	AUGUSTUS	start_codon	67385	67387	.	+	0	transcript_id g6741.t1; gene_id g6741;
ctg6	AUGUSTUS	CDS	67385	67583	0.88	+	0	transcript_id g6741.t1; gene_id g6741;
ctg6	AUGUSTUS	exon	67385	67583	.	+	.	transcript_id g6741.t1; gene_id g6741;
ctg6	AUGUSTUS	intron	67584	67641	1	+	.	transcript_id g6741.t1; gene_id g6741;
ctg6	AUGUSTUS	CDS	67642	67723	1	+	2	transcript_id g6741.t1; gene_id g6741;
ctg6	AUGUSTUS	exon	67642	67723	.	+	.	transcript_id g6741.t1; gene_id g6741;
ctg6	AUGUSTUS	intron	67724	67779	1	+	.	transcript_id g6741.t1; gene_id g6741;
ctg6	AUGUSTUS	CDS	67780	67882	1	+	1	transcript_id g6741.t1; gene_id g6741;
ctg6	AUGUSTUS	exon	67780	67882	.	+	.	transcript_id g6741.t1; gene_id g6741;
ctg6	AUGUSTUS	intron	67883	67941	1	+	.	transcript_id g6741.t1; gene_id g6741;
ctg6	AUGUSTUS	CDS	67942	67989	1	+	0	transcript_id g6741.t1; gene_id g6741;
ctg6	AUGUSTUS	exon	67942	67989	.	+	.	transcript_id g6741.t1; gene_id g6741;
ctg6	AUGUSTUS	intron	67990	68047	1	+	.	transcript_id g6741.t1; gene_id g6741;
ctg6	AUGUSTUS	CDS	68048	68095	1	+	0	transcript_id g6741.t1; gene_id g6741;
ctg6	AUGUSTUS	exon	68048	68095	.	+	.	transcript_id g6741.t1; gene_id g6741;
ctg6	AUGUSTUS	intron	68096	68151	1	+	.	transcript_id g6741.t1; gene_id g6741;
ctg6	AUGUSTUS	CDS	68152	68273	1	+	0	transcript_id g6741.t1; gene_id g6741;
ctg6	AUGUSTUS	exon	68152	68273	.	+	.	transcript_id g6741.t1; gene_id g6741;
ctg6	AUGUSTUS	intron	68274	68332	1	+	.	transcript_id g6741.t1; gene_id g6741;
ctg6	AUGUSTUS	CDS	68333	68355	1	+	1	transcript_id g6741.t1; gene_id g6741;
ctg6	AUGUSTUS	exon	68333	68355	.	+	.	transcript_id g6741.t1; gene_id g6741;
ctg6	AUGUSTUS	intron	68356	68413	1	+	.	transcript_id g6741.t1; gene_id g6741;
ctg6	AUGUSTUS	CDS	68414	68494	1	+	2	transcript_id g6741.t1; gene_id g6741;
ctg6	AUGUSTUS	exon	68414	68494	.	+	.	transcript_id g6741.t1; gene_id g6741;
ctg6	AUGUSTUS	intron	68495	68547	1	+	.	transcript_id g6741.t1; gene_id g6741;
ctg6	AUGUSTUS	CDS	68548	68816	1	+	2	transcript_id g6741.t1; gene_id g6741;
ctg6	AUGUSTUS	exon	68548	68816	.	+	.	transcript_id g6741.t1; gene_id g6741;
ctg6	AUGUSTUS	intron	68817	68870	1	+	.	transcript_id g6741.t1; gene_id g6741;
ctg6	AUGUSTUS	CDS	68871	69016	1	+	0	transcript_id g6741.t1; gene_id g6741;
ctg6	AUGUSTUS	exon	68871	69016	.	+	.	transcript_id g6741.t1; gene_id g6741;
ctg6	AUGUSTUS	intron	69017	69076	1	+	.	transcript_id g6741.t1; gene_id g6741;
ctg6	AUGUSTUS	CDS	69077	69152	1	+	1	transcript_id g6741.t1; gene_id g6741;
ctg6	AUGUSTUS	exon	69077	69152	.	+	.	transcript_id g6741.t1; gene_id g6741;
ctg6	AUGUSTUS	intron	69153	69198	1	+	.	transcript_id g6741.t1; gene_id g6741;
ctg6	AUGUSTUS	CDS	69199	69678	1	+	0	transcript_id g6741.t1; gene_id g6741;
ctg6	AUGUSTUS	exon	69199	69678	.	+	.	transcript_id g6741.t1; gene_id g6741;
ctg6	AUGUSTUS	intron	69679	69726	1	+	.	transcript_id g6741.t1; gene_id g6741;
ctg6	AUGUSTUS	CDS	69727	70479	1	+	0	transcript_id g6741.t1; gene_id g6741;
ctg6	AUGUSTUS	exon	69727	70479	.	+	.	transcript_id g6741.t1; gene_id g6741;
ctg6	AUGUSTUS	stop_codon	70477	70479	.	+	0	transcript_id g6741.t1; gene_id g6741;
ctg6	AUGUSTUS	gene	71042	72894	1	-	.	g6742
ctg6	AUGUSTUS	transcript	71042	72894	1	-	.	g6742.t1
ctg6	AUGUSTUS	stop_codon	71042	71044	.	-	0	transcript_id g6742.t1; gene_id g6742;
ctg6	AUGUSTUS	CDS	71042	71154	1	-	2	transcript_id g6742.t1; gene_id g6742;
ctg6	AUGUSTUS	exon	71042	71154	.	-	.	transcript_id g6742.t1; gene_id g6742;
ctg6	AUGUSTUS	intron	71155	71224	1	-	.	transcript_id g6742.t1; gene_id g6742;
ctg6	AUGUSTUS	CDS	71225	71425	1	-	2	transcript_id g6742.t1; gene_id g6742;
ctg6	AUGUSTUS	exon	71225	71425	.	-	.	transcript_id g6742.t1; gene_id g6742;
ctg6	AUGUSTUS	intron	71426	71494	1	-	.	transcript_id g6742.t1; gene_id g6742;
ctg6	AUGUSTUS	CDS	71495	71573	1	-	0	transcript_id g6742.t1; gene_id g6742;
ctg6	AUGUSTUS	exon	71495	71573	.	-	.	transcript_id g6742.t1; gene_id g6742;
ctg6	AUGUSTUS	intron	71574	71631	1	-	.	transcript_id g6742.t1; gene_id g6742;
ctg6	AUGUSTUS	CDS	71632	71711	1	-	2	transcript_id g6742.t1; gene_id g6742;
ctg6	AUGUSTUS	exon	71632	71711	.	-	.	transcript_id g6742.t1; gene_id g6742;
ctg6	AUGUSTUS	intron	71712	71775	1	-	.	transcript_id g6742.t1; gene_id g6742;
ctg6	AUGUSTUS	CDS	71776	71962	1	-	0	transcript_id g6742.t1; gene_id g6742;
ctg6	AUGUSTUS	exon	71776	71962	.	-	.	transcript_id g6742.t1; gene_id g6742;
ctg6	AUGUSTUS	intron	71963	72024	1	-	.	transcript_id g6742.t1; gene_id g6742;
ctg6	AUGUSTUS	CDS	72025	72066	1	-	0	transcript_id g6742.t1; gene_id g6742;
ctg6	AUGUSTUS	exon	72025	72066	.	-	.	transcript_id g6742.t1; gene_id g6742;
ctg6	AUGUSTUS	intron	72067	72128	1	-	.	transcript_id g6742.t1; gene_id g6742;
ctg6	AUGUSTUS	CDS	72129	72176	1	-	0	transcript_id g6742.t1; gene_id g6742;
ctg6	AUGUSTUS	exon	72129	72176	.	-	.	transcript_id g6742.t1; gene_id g6742;
ctg6	AUGUSTUS	intron	72177	72229	1	-	.	transcript_id g6742.t1; gene_id g6742;
ctg6	AUGUSTUS	CDS	72230	72329	1	-	1	transcript_id g6742.t1; gene_id g6742;
ctg6	AUGUSTUS	exon	72230	72329	.	-	.	transcript_id g6742.t1; gene_id g6742;
ctg6	AUGUSTUS	intron	72330	72389	1	-	.	transcript_id g6742.t1; gene_id g6742;
ctg6	AUGUSTUS	CDS	72390	72433	1	-	0	transcript_id g6742.t1; gene_id g6742;
ctg6	AUGUSTUS	exon	72390	72433	.	-	.	transcript_id g6742.t1; gene_id g6742;
ctg6	AUGUSTUS	intron	72434	72482	1	-	.	transcript_id g6742.t1; gene_id g6742;
ctg6	AUGUSTUS	CDS	72483	72612	1	-	1	transcript_id g6742.t1; gene_id g6742;
ctg6	AUGUSTUS	exon	72483	72612	.	-	.	transcript_id g6742.t1; gene_id g6742;
ctg6	AUGUSTUS	intron	72613	72667	1	-	.	transcript_id g6742.t1; gene_id g6742;
ctg6	AUGUSTUS	CDS	72668	72686	1	-	2	transcript_id g6742.t1; gene_id g6742;
ctg6	AUGUSTUS	exon	72668	72686	.	-	.	transcript_id g6742.t1; gene_id g6742;
ctg6	AUGUSTUS	intron	72687	72742	1	-	.	transcript_id g6742.t1; gene_id g6742;
ctg6	AUGUSTUS	CDS	72743	72782	1	-	0	transcript_id g6742.t1; gene_id g6742;
ctg6	AUGUSTUS	exon	72743	72782	.	-	.	transcript_id g6742.t1; gene_id g6742;
ctg6	AUGUSTUS	intron	72783	72852	1	-	.	transcript_id g6742.t1; gene_id g6742;
ctg6	AUGUSTUS	CDS	72853	72894	1	-	0	transcript_id g6742.t1; gene_id g6742;
ctg6	AUGUSTUS	exon	72853	72894	.	-	.	transcript_id g6742.t1; gene_id g6742;
ctg6	AUGUSTUS	start_codon	72892	72894	.	-	0	transcript_id g6742.t1; gene_id g6742;
ctg6	AUGUSTUS	gene	73514	74967	0.99	+	.	g6743
ctg6	AUGUSTUS	transcript	73514	74967	0.99	+	.	g6743.t1
ctg6	AUGUSTUS	start_codon	73514	73516	.	+	0	transcript_id g6743.t1; gene_id g6743;
ctg6	AUGUSTUS	CDS	73514	73555	1	+	0	transcript_id g6743.t1; gene_id g6743;
ctg6	AUGUSTUS	exon	73514	73555	.	+	.	transcript_id g6743.t1; gene_id g6743;
ctg6	AUGUSTUS	intron	73556	73612	1	+	.	transcript_id g6743.t1; gene_id g6743;
ctg6	AUGUSTUS	CDS	73613	73706	1	+	0	transcript_id g6743.t1; gene_id g6743;
ctg6	AUGUSTUS	exon	73613	73706	.	+	.	transcript_id g6743.t1; gene_id g6743;
ctg6	AUGUSTUS	intron	73707	73756	1	+	.	transcript_id g6743.t1; gene_id g6743;
ctg6	AUGUSTUS	CDS	73757	73904	1	+	2	transcript_id g6743.t1; gene_id g6743;
ctg6	AUGUSTUS	exon	73757	73904	.	+	.	transcript_id g6743.t1; gene_id g6743;
ctg6	AUGUSTUS	intron	73905	73961	1	+	.	transcript_id g6743.t1; gene_id g6743;
ctg6	AUGUSTUS	CDS	73962	74239	1	+	1	transcript_id g6743.t1; gene_id g6743;
ctg6	AUGUSTUS	exon	73962	74239	.	+	.	transcript_id g6743.t1; gene_id g6743;
ctg6	AUGUSTUS	intron	74240	74292	1	+	.	transcript_id g6743.t1; gene_id g6743;
ctg6	AUGUSTUS	CDS	74293	74338	1	+	2	transcript_id g6743.t1; gene_id g6743;
ctg6	AUGUSTUS	exon	74293	74338	.	+	.	transcript_id g6743.t1; gene_id g6743;
ctg6	AUGUSTUS	intron	74339	74388	1	+	.	transcript_id g6743.t1; gene_id g6743;
ctg6	AUGUSTUS	CDS	74389	74579	1	+	1	transcript_id g6743.t1; gene_id g6743;
ctg6	AUGUSTUS	exon	74389	74579	.	+	.	transcript_id g6743.t1; gene_id g6743;
ctg6	AUGUSTUS	intron	74580	74645	1	+	.	transcript_id g6743.t1; gene_id g6743;
ctg6	AUGUSTUS	CDS	74646	74732	1	+	2	transcript_id g6743.t1; gene_id g6743;
ctg6	AUGUSTUS	exon	74646	74732	.	+	.	transcript_id g6743.t1; gene_id g6743;
ctg6	AUGUSTUS	intron	74733	74789	1	+	.	transcript_id g6743.t1; gene_id g6743;
ctg6	AUGUSTUS	CDS	74790	74890	1	+	2	transcript_id g6743.t1; gene_id g6743;
ctg6	AUGUSTUS	exon	74790	74890	.	+	.	transcript_id g6743.t1; gene_id g6743;
ctg6	AUGUSTUS	intron	74891	74952	1	+	.	transcript_id g6743.t1; gene_id g6743;
ctg6	AUGUSTUS	CDS	74953	74967	0.99	+	0	transcript_id g6743.t1; gene_id g6743;
ctg6	AUGUSTUS	exon	74953	74967	.	+	.	transcript_id g6743.t1; gene_id g6743;
ctg6	AUGUSTUS	stop_codon	74965	74967	.	+	0	transcript_id g6743.t1; gene_id g6743;
ctg6	AUGUSTUS	gene	75194	76013	0.35	+	.	g6744
ctg6	AUGUSTUS	transcript	75194	76013	0.35	+	.	g6744.t1
ctg6	AUGUSTUS	start_codon	75194	75196	.	+	0	transcript_id g6744.t1; gene_id g6744;
ctg6	AUGUSTUS	CDS	75194	75739	0.35	+	0	transcript_id g6744.t1; gene_id g6744;
ctg6	AUGUSTUS	exon	75194	75739	.	+	.	transcript_id g6744.t1; gene_id g6744;
ctg6	AUGUSTUS	intron	75740	75803	1	+	.	transcript_id g6744.t1; gene_id g6744;
ctg6	AUGUSTUS	CDS	75804	75871	1	+	0	transcript_id g6744.t1; gene_id g6744;
ctg6	AUGUSTUS	exon	75804	75871	.	+	.	transcript_id g6744.t1; gene_id g6744;
ctg6	AUGUSTUS	intron	75872	75931	1	+	.	transcript_id g6744.t1; gene_id g6744;
ctg6	AUGUSTUS	CDS	75932	76013	1	+	1	transcript_id g6744.t1; gene_id g6744;
ctg6	AUGUSTUS	exon	75932	76013	.	+	.	transcript_id g6744.t1; gene_id g6744;
ctg6	AUGUSTUS	stop_codon	76011	76013	.	+	0	transcript_id g6744.t1; gene_id g6744;
ctg6	AUGUSTUS	gene	101458	101721	0.74	+	.	g6745
ctg6	AUGUSTUS	transcript	101458	101721	0.74	+	.	g6745.t1
ctg6	AUGUSTUS	start_codon	101458	101460	.	+	0	transcript_id g6745.t1; gene_id g6745;
ctg6	AUGUSTUS	CDS	101458	101721	0.74	+	0	transcript_id g6745.t1; gene_id g6745;
ctg6	AUGUSTUS	exon	101458	101721	.	+	.	transcript_id g6745.t1; gene_id g6745;
ctg6	AUGUSTUS	stop_codon	101719	101721	.	+	0	transcript_id g6745.t1; gene_id g6745;
ctg6	AUGUSTUS	gene	101884	102339	1	+	.	g6746
ctg6	AUGUSTUS	transcript	101884	102339	1	+	.	g6746.t1
ctg6	AUGUSTUS	start_codon	101884	101886	.	+	0	transcript_id g6746.t1; gene_id g6746;
ctg6	AUGUSTUS	CDS	101884	102339	1	+	0	transcript_id g6746.t1; gene_id g6746;
ctg6	AUGUSTUS	exon	101884	102339	.	+	.	transcript_id g6746.t1; gene_id g6746;
ctg6	AUGUSTUS	stop_codon	102337	102339	.	+	0	transcript_id g6746.t1; gene_id g6746;
ctg6	AUGUSTUS	gene	106104	106943	0.53	-	.	g6747
ctg6	AUGUSTUS	transcript	106104	106943	0.53	-	.	g6747.t1
ctg6	AUGUSTUS	stop_codon	106104	106106	.	-	0	transcript_id g6747.t1; gene_id g6747;
ctg6	AUGUSTUS	CDS	106104	106268	1	-	0	transcript_id g6747.t1; gene_id g6747;
ctg6	AUGUSTUS	exon	106104	106268	.	-	.	transcript_id g6747.t1; gene_id g6747;
ctg6	AUGUSTUS	intron	106269	106332	1	-	.	transcript_id g6747.t1; gene_id g6747;
ctg6	AUGUSTUS	CDS	106333	106417	0.94	-	1	transcript_id g6747.t1; gene_id g6747;
ctg6	AUGUSTUS	exon	106333	106417	.	-	.	transcript_id g6747.t1; gene_id g6747;
ctg6	AUGUSTUS	intron	106418	106474	0.94	-	.	transcript_id g6747.t1; gene_id g6747;
ctg6	AUGUSTUS	CDS	106475	106608	0.69	-	0	transcript_id g6747.t1; gene_id g6747;
ctg6	AUGUSTUS	exon	106475	106608	.	-	.	transcript_id g6747.t1; gene_id g6747;
ctg6	AUGUSTUS	intron	106609	106693	0.75	-	.	transcript_id g6747.t1; gene_id g6747;
ctg6	AUGUSTUS	CDS	106694	106852	0.64	-	0	transcript_id g6747.t1; gene_id g6747;
ctg6	AUGUSTUS	exon	106694	106852	.	-	.	transcript_id g6747.t1; gene_id g6747;
ctg6	AUGUSTUS	intron	106853	106922	0.65	-	.	transcript_id g6747.t1; gene_id g6747;
ctg6	AUGUSTUS	CDS	106923	106943	0.67	-	0	transcript_id g6747.t1; gene_id g6747;
ctg6	AUGUSTUS	exon	106923	106943	.	-	.	transcript_id g6747.t1; gene_id g6747;
ctg6	AUGUSTUS	start_codon	106941	106943	.	-	0	transcript_id g6747.t1; gene_id g6747;
ctg6	AUGUSTUS	gene	106992	108689	0.21	-	.	g6748
ctg6	AUGUSTUS	transcript	106992	108689	0.21	-	.	g6748.t1
ctg6	AUGUSTUS	stop_codon	106992	106994	.	-	0	transcript_id g6748.t1; gene_id g6748;
ctg6	AUGUSTUS	CDS	106992	107137	0.79	-	2	transcript_id g6748.t1; gene_id g6748;
ctg6	AUGUSTUS	exon	106992	107137	.	-	.	transcript_id g6748.t1; gene_id g6748;
ctg6	AUGUSTUS	intron	107138	107199	1	-	.	transcript_id g6748.t1; gene_id g6748;
ctg6	AUGUSTUS	CDS	107200	107303	1	-	1	transcript_id g6748.t1; gene_id g6748;
ctg6	AUGUSTUS	exon	107200	107303	.	-	.	transcript_id g6748.t1; gene_id g6748;
ctg6	AUGUSTUS	intron	107304	107362	1	-	.	transcript_id g6748.t1; gene_id g6748;
ctg6	AUGUSTUS	CDS	107363	107517	0.99	-	0	transcript_id g6748.t1; gene_id g6748;
ctg6	AUGUSTUS	exon	107363	107517	.	-	.	transcript_id g6748.t1; gene_id g6748;
ctg6	AUGUSTUS	intron	107518	107576	0.99	-	.	transcript_id g6748.t1; gene_id g6748;
ctg6	AUGUSTUS	CDS	107577	107726	0.99	-	0	transcript_id g6748.t1; gene_id g6748;
ctg6	AUGUSTUS	exon	107577	107726	.	-	.	transcript_id g6748.t1; gene_id g6748;
ctg6	AUGUSTUS	intron	107727	107787	0.76	-	.	transcript_id g6748.t1; gene_id g6748;
ctg6	AUGUSTUS	CDS	107788	107824	0.72	-	1	transcript_id g6748.t1; gene_id g6748;
ctg6	AUGUSTUS	exon	107788	107824	.	-	.	transcript_id g6748.t1; gene_id g6748;
ctg6	AUGUSTUS	intron	107825	107929	0.67	-	.	transcript_id g6748.t1; gene_id g6748;
ctg6	AUGUSTUS	CDS	107930	107967	0.42	-	0	transcript_id g6748.t1; gene_id g6748;
ctg6	AUGUSTUS	exon	107930	107967	.	-	.	transcript_id g6748.t1; gene_id g6748;
ctg6	AUGUSTUS	intron	107968	108019	0.42	-	.	transcript_id g6748.t1; gene_id g6748;
ctg6	AUGUSTUS	CDS	108020	108242	0.41	-	1	transcript_id g6748.t1; gene_id g6748;
ctg6	AUGUSTUS	exon	108020	108242	.	-	.	transcript_id g6748.t1; gene_id g6748;
ctg6	AUGUSTUS	intron	108243	108296	0.88	-	.	transcript_id g6748.t1; gene_id g6748;
ctg6	AUGUSTUS	CDS	108297	108458	0.92	-	1	transcript_id g6748.t1; gene_id g6748;
ctg6	AUGUSTUS	exon	108297	108458	.	-	.	transcript_id g6748.t1; gene_id g6748;
ctg6	AUGUSTUS	intron	108459	108518	0.88	-	.	transcript_id g6748.t1; gene_id g6748;
ctg6	AUGUSTUS	CDS	108519	108587	0.85	-	1	transcript_id g6748.t1; gene_id g6748;
ctg6	AUGUSTUS	exon	108519	108587	.	-	.	transcript_id g6748.t1; gene_id g6748;
ctg6	AUGUSTUS	intron	108588	108630	0.73	-	.	transcript_id g6748.t1; gene_id g6748;
ctg6	AUGUSTUS	CDS	108631	108689	0.76	-	0	transcript_id g6748.t1; gene_id g6748;
ctg6	AUGUSTUS	exon	108631	108689	.	-	.	transcript_id g6748.t1; gene_id g6748;
ctg6	AUGUSTUS	start_codon	108687	108689	.	-	0	transcript_id g6748.t1; gene_id g6748;
ctg6	AUGUSTUS	gene	120715	121470	0.22	+	.	g6749
ctg6	AUGUSTUS	transcript	120715	121470	0.22	+	.	g6749.t1
ctg6	AUGUSTUS	start_codon	120715	120717	.	+	0	transcript_id g6749.t1; gene_id g6749;
ctg6	AUGUSTUS	CDS	120715	120811	0.36	+	0	transcript_id g6749.t1; gene_id g6749;
ctg6	AUGUSTUS	exon	120715	120811	.	+	.	transcript_id g6749.t1; gene_id g6749;
ctg6	AUGUSTUS	intron	120812	120859	0.84	+	.	transcript_id g6749.t1; gene_id g6749;
ctg6	AUGUSTUS	CDS	120860	120979	0.91	+	2	transcript_id g6749.t1; gene_id g6749;
ctg6	AUGUSTUS	exon	120860	120979	.	+	.	transcript_id g6749.t1; gene_id g6749;
ctg6	AUGUSTUS	intron	120980	121035	0.95	+	.	transcript_id g6749.t1; gene_id g6749;
ctg6	AUGUSTUS	CDS	121036	121098	0.94	+	2	transcript_id g6749.t1; gene_id g6749;
ctg6	AUGUSTUS	exon	121036	121098	.	+	.	transcript_id g6749.t1; gene_id g6749;
ctg6	AUGUSTUS	intron	121099	121159	0.65	+	.	transcript_id g6749.t1; gene_id g6749;
ctg6	AUGUSTUS	CDS	121160	121194	0.64	+	2	transcript_id g6749.t1; gene_id g6749;
ctg6	AUGUSTUS	exon	121160	121194	.	+	.	transcript_id g6749.t1; gene_id g6749;
ctg6	AUGUSTUS	intron	121195	121254	0.89	+	.	transcript_id g6749.t1; gene_id g6749;
ctg6	AUGUSTUS	CDS	121255	121470	0.9	+	0	transcript_id g6749.t1; gene_id g6749;
ctg6	AUGUSTUS	exon	121255	121470	.	+	.	transcript_id g6749.t1; gene_id g6749;
ctg6	AUGUSTUS	stop_codon	121468	121470	.	+	0	transcript_id g6749.t1; gene_id g6749;
ctg6	AUGUSTUS	gene	149389	155055	0.89	+	.	g6750
ctg6	AUGUSTUS	transcript	149389	155055	0.89	+	.	g6750.t1
ctg6	AUGUSTUS	start_codon	149389	149391	.	+	0	transcript_id g6750.t1; gene_id g6750;
ctg6	AUGUSTUS	CDS	149389	149466	1	+	0	transcript_id g6750.t1; gene_id g6750;
ctg6	AUGUSTUS	exon	149389	149466	.	+	.	transcript_id g6750.t1; gene_id g6750;
ctg6	AUGUSTUS	intron	149467	149519	1	+	.	transcript_id g6750.t1; gene_id g6750;
ctg6	AUGUSTUS	CDS	149520	149606	1	+	0	transcript_id g6750.t1; gene_id g6750;
ctg6	AUGUSTUS	exon	149520	149606	.	+	.	transcript_id g6750.t1; gene_id g6750;
ctg6	AUGUSTUS	intron	149607	149662	1	+	.	transcript_id g6750.t1; gene_id g6750;
ctg6	AUGUSTUS	CDS	149663	150742	1	+	0	transcript_id g6750.t1; gene_id g6750;
ctg6	AUGUSTUS	exon	149663	150742	.	+	.	transcript_id g6750.t1; gene_id g6750;
ctg6	AUGUSTUS	intron	150743	150797	1	+	.	transcript_id g6750.t1; gene_id g6750;
ctg6	AUGUSTUS	CDS	150798	151081	1	+	0	transcript_id g6750.t1; gene_id g6750;
ctg6	AUGUSTUS	exon	150798	151081	.	+	.	transcript_id g6750.t1; gene_id g6750;
ctg6	AUGUSTUS	intron	151082	151135	1	+	.	transcript_id g6750.t1; gene_id g6750;
ctg6	AUGUSTUS	CDS	151136	151470	1	+	1	transcript_id g6750.t1; gene_id g6750;
ctg6	AUGUSTUS	exon	151136	151470	.	+	.	transcript_id g6750.t1; gene_id g6750;
ctg6	AUGUSTUS	intron	151471	151533	1	+	.	transcript_id g6750.t1; gene_id g6750;
ctg6	AUGUSTUS	CDS	151534	151550	1	+	2	transcript_id g6750.t1; gene_id g6750;
ctg6	AUGUSTUS	exon	151534	151550	.	+	.	transcript_id g6750.t1; gene_id g6750;
ctg6	AUGUSTUS	intron	151551	151601	1	+	.	transcript_id g6750.t1; gene_id g6750;
ctg6	AUGUSTUS	CDS	151602	151694	1	+	0	transcript_id g6750.t1; gene_id g6750;
ctg6	AUGUSTUS	exon	151602	151694	.	+	.	transcript_id g6750.t1; gene_id g6750;
ctg6	AUGUSTUS	intron	151695	151746	1	+	.	transcript_id g6750.t1; gene_id g6750;
ctg6	AUGUSTUS	CDS	151747	152862	1	+	0	transcript_id g6750.t1; gene_id g6750;
ctg6	AUGUSTUS	exon	151747	152862	.	+	.	transcript_id g6750.t1; gene_id g6750;
ctg6	AUGUSTUS	intron	152863	152916	1	+	.	transcript_id g6750.t1; gene_id g6750;
ctg6	AUGUSTUS	CDS	152917	153126	1	+	0	transcript_id g6750.t1; gene_id g6750;
ctg6	AUGUSTUS	exon	152917	153126	.	+	.	transcript_id g6750.t1; gene_id g6750;
ctg6	AUGUSTUS	intron	153127	153182	1	+	.	transcript_id g6750.t1; gene_id g6750;
ctg6	AUGUSTUS	CDS	153183	153305	1	+	0	transcript_id g6750.t1; gene_id g6750;
ctg6	AUGUSTUS	exon	153183	153305	.	+	.	transcript_id g6750.t1; gene_id g6750;
ctg6	AUGUSTUS	intron	153306	153360	1	+	.	transcript_id g6750.t1; gene_id g6750;
ctg6	AUGUSTUS	CDS	153361	153436	1	+	0	transcript_id g6750.t1; gene_id g6750;
ctg6	AUGUSTUS	exon	153361	153436	.	+	.	transcript_id g6750.t1; gene_id g6750;
ctg6	AUGUSTUS	intron	153437	153491	1	+	.	transcript_id g6750.t1; gene_id g6750;
ctg6	AUGUSTUS	CDS	153492	153529	1	+	2	transcript_id g6750.t1; gene_id g6750;
ctg6	AUGUSTUS	exon	153492	153529	.	+	.	transcript_id g6750.t1; gene_id g6750;
ctg6	AUGUSTUS	intron	153530	153583	1	+	.	transcript_id g6750.t1; gene_id g6750;
ctg6	AUGUSTUS	CDS	153584	154010	1	+	0	transcript_id g6750.t1; gene_id g6750;
ctg6	AUGUSTUS	exon	153584	154010	.	+	.	transcript_id g6750.t1; gene_id g6750;
ctg6	AUGUSTUS	intron	154011	154069	1	+	.	transcript_id g6750.t1; gene_id g6750;
ctg6	AUGUSTUS	CDS	154070	154375	1	+	2	transcript_id g6750.t1; gene_id g6750;
ctg6	AUGUSTUS	exon	154070	154375	.	+	.	transcript_id g6750.t1; gene_id g6750;
ctg6	AUGUSTUS	intron	154376	154423	1	+	.	transcript_id g6750.t1; gene_id g6750;
ctg6	AUGUSTUS	CDS	154424	154543	1	+	2	transcript_id g6750.t1; gene_id g6750;
ctg6	AUGUSTUS	exon	154424	154543	.	+	.	transcript_id g6750.t1; gene_id g6750;
ctg6	AUGUSTUS	intron	154544	154601	1	+	.	transcript_id g6750.t1; gene_id g6750;
ctg6	AUGUSTUS	CDS	154602	154664	1	+	2	transcript_id g6750.t1; gene_id g6750;
ctg6	AUGUSTUS	exon	154602	154664	.	+	.	transcript_id g6750.t1; gene_id g6750;
ctg6	AUGUSTUS	intron	154665	154717	1	+	.	transcript_id g6750.t1; gene_id g6750;
ctg6	AUGUSTUS	CDS	154718	155055	0.89	+	2	transcript_id g6750.t1; gene_id g6750;
ctg6	AUGUSTUS	exon	154718	155055	.	+	.	transcript_id g6750.t1; gene_id g6750;
ctg6	AUGUSTUS	stop_codon	155053	155055	.	+	0	transcript_id g6750.t1; gene_id g6750;
ctg6	AUGUSTUS	gene	155568	156187	0.9	+	.	g6751
ctg6	AUGUSTUS	transcript	155568	156187	0.9	+	.	g6751.t1
ctg6	AUGUSTUS	start_codon	155568	155570	.	+	0	transcript_id g6751.t1; gene_id g6751;
ctg6	AUGUSTUS	CDS	155568	155613	0.9	+	0	transcript_id g6751.t1; gene_id g6751;
ctg6	AUGUSTUS	exon	155568	155613	.	+	.	transcript_id g6751.t1; gene_id g6751;
ctg6	AUGUSTUS	intron	155614	155667	1	+	.	transcript_id g6751.t1; gene_id g6751;
ctg6	AUGUSTUS	CDS	155668	155705	1	+	2	transcript_id g6751.t1; gene_id g6751;
ctg6	AUGUSTUS	exon	155668	155705	.	+	.	transcript_id g6751.t1; gene_id g6751;
ctg6	AUGUSTUS	intron	155706	155762	1	+	.	transcript_id g6751.t1; gene_id g6751;
ctg6	AUGUSTUS	CDS	155763	155819	1	+	0	transcript_id g6751.t1; gene_id g6751;
ctg6	AUGUSTUS	exon	155763	155819	.	+	.	transcript_id g6751.t1; gene_id g6751;
ctg6	AUGUSTUS	intron	155820	155881	1	+	.	transcript_id g6751.t1; gene_id g6751;
ctg6	AUGUSTUS	CDS	155882	155923	1	+	0	transcript_id g6751.t1; gene_id g6751;
ctg6	AUGUSTUS	exon	155882	155923	.	+	.	transcript_id g6751.t1; gene_id g6751;
ctg6	AUGUSTUS	intron	155924	155978	1	+	.	transcript_id g6751.t1; gene_id g6751;
ctg6	AUGUSTUS	CDS	155979	156073	1	+	0	transcript_id g6751.t1; gene_id g6751;
ctg6	AUGUSTUS	exon	155979	156073	.	+	.	transcript_id g6751.t1; gene_id g6751;
ctg6	AUGUSTUS	intron	156074	156147	1	+	.	transcript_id g6751.t1; gene_id g6751;
ctg6	AUGUSTUS	CDS	156148	156187	1	+	1	transcript_id g6751.t1; gene_id g6751;
ctg6	AUGUSTUS	exon	156148	156187	.	+	.	transcript_id g6751.t1; gene_id g6751;
ctg6	AUGUSTUS	stop_codon	156185	156187	.	+	0	transcript_id g6751.t1; gene_id g6751;
ctg6	AUGUSTUS	gene	156432	157109	0.59	-	.	g6752
ctg6	AUGUSTUS	transcript	156432	157109	0.59	-	.	g6752.t1
ctg6	AUGUSTUS	stop_codon	156432	156434	.	-	0	transcript_id g6752.t1; gene_id g6752;
ctg6	AUGUSTUS	CDS	156432	157109	0.59	-	0	transcript_id g6752.t1; gene_id g6752;
ctg6	AUGUSTUS	exon	156432	157109	.	-	.	transcript_id g6752.t1; gene_id g6752;
ctg6	AUGUSTUS	start_codon	157107	157109	.	-	0	transcript_id g6752.t1; gene_id g6752;
ctg6	AUGUSTUS	gene	157175	158609	0.58	-	.	g6753
ctg6	AUGUSTUS	transcript	157175	158609	0.58	-	.	g6753.t1
ctg6	AUGUSTUS	stop_codon	157175	157177	.	-	0	transcript_id g6753.t1; gene_id g6753;
ctg6	AUGUSTUS	CDS	157175	157278	0.61	-	2	transcript_id g6753.t1; gene_id g6753;
ctg6	AUGUSTUS	exon	157175	157278	.	-	.	transcript_id g6753.t1; gene_id g6753;
ctg6	AUGUSTUS	intron	157279	157336	1	-	.	transcript_id g6753.t1; gene_id g6753;
ctg6	AUGUSTUS	CDS	157337	157392	1	-	1	transcript_id g6753.t1; gene_id g6753;
ctg6	AUGUSTUS	exon	157337	157392	.	-	.	transcript_id g6753.t1; gene_id g6753;
ctg6	AUGUSTUS	intron	157393	157453	1	-	.	transcript_id g6753.t1; gene_id g6753;
ctg6	AUGUSTUS	CDS	157454	157627	1	-	1	transcript_id g6753.t1; gene_id g6753;
ctg6	AUGUSTUS	exon	157454	157627	.	-	.	transcript_id g6753.t1; gene_id g6753;
ctg6	AUGUSTUS	intron	157628	157677	1	-	.	transcript_id g6753.t1; gene_id g6753;
ctg6	AUGUSTUS	CDS	157678	157712	1	-	0	transcript_id g6753.t1; gene_id g6753;
ctg6	AUGUSTUS	exon	157678	157712	.	-	.	transcript_id g6753.t1; gene_id g6753;
ctg6	AUGUSTUS	intron	157713	157764	1	-	.	transcript_id g6753.t1; gene_id g6753;
ctg6	AUGUSTUS	CDS	157765	157865	1	-	2	transcript_id g6753.t1; gene_id g6753;
ctg6	AUGUSTUS	exon	157765	157865	.	-	.	transcript_id g6753.t1; gene_id g6753;
ctg6	AUGUSTUS	intron	157866	157930	1	-	.	transcript_id g6753.t1; gene_id g6753;
ctg6	AUGUSTUS	CDS	157931	158147	1	-	0	transcript_id g6753.t1; gene_id g6753;
ctg6	AUGUSTUS	exon	157931	158147	.	-	.	transcript_id g6753.t1; gene_id g6753;
ctg6	AUGUSTUS	intron	158148	158196	1	-	.	transcript_id g6753.t1; gene_id g6753;
ctg6	AUGUSTUS	CDS	158197	158361	1	-	0	transcript_id g6753.t1; gene_id g6753;
ctg6	AUGUSTUS	exon	158197	158361	.	-	.	transcript_id g6753.t1; gene_id g6753;
ctg6	AUGUSTUS	intron	158362	158419	1	-	.	transcript_id g6753.t1; gene_id g6753;
ctg6	AUGUSTUS	CDS	158420	158530	1	-	0	transcript_id g6753.t1; gene_id g6753;
ctg6	AUGUSTUS	exon	158420	158530	.	-	.	transcript_id g6753.t1; gene_id g6753;
ctg6	AUGUSTUS	intron	158531	158585	1	-	.	transcript_id g6753.t1; gene_id g6753;
ctg6	AUGUSTUS	CDS	158586	158609	0.95	-	0	transcript_id g6753.t1; gene_id g6753;
ctg6	AUGUSTUS	exon	158586	158609	.	-	.	transcript_id g6753.t1; gene_id g6753;
ctg6	AUGUSTUS	start_codon	158607	158609	.	-	0	transcript_id g6753.t1; gene_id g6753;
ctg6	AUGUSTUS	gene	158919	163672	0.76	-	.	g6754
ctg6	AUGUSTUS	transcript	158919	163672	0.76	-	.	g6754.t1
ctg6	AUGUSTUS	stop_codon	158919	158921	.	-	0	transcript_id g6754.t1; gene_id g6754;
ctg6	AUGUSTUS	CDS	158919	159365	0.78	-	0	transcript_id g6754.t1; gene_id g6754;
ctg6	AUGUSTUS	exon	158919	159365	.	-	.	transcript_id g6754.t1; gene_id g6754;
ctg6	AUGUSTUS	intron	159366	159413	1	-	.	transcript_id g6754.t1; gene_id g6754;
ctg6	AUGUSTUS	CDS	159414	159490	1	-	2	transcript_id g6754.t1; gene_id g6754;
ctg6	AUGUSTUS	exon	159414	159490	.	-	.	transcript_id g6754.t1; gene_id g6754;
ctg6	AUGUSTUS	intron	159491	159542	1	-	.	transcript_id g6754.t1; gene_id g6754;
ctg6	AUGUSTUS	CDS	159543	159905	0.98	-	2	transcript_id g6754.t1; gene_id g6754;
ctg6	AUGUSTUS	exon	159543	159905	.	-	.	transcript_id g6754.t1; gene_id g6754;
ctg6	AUGUSTUS	intron	159906	159958	1	-	.	transcript_id g6754.t1; gene_id g6754;
ctg6	AUGUSTUS	CDS	159959	160187	1	-	0	transcript_id g6754.t1; gene_id g6754;
ctg6	AUGUSTUS	exon	159959	160187	.	-	.	transcript_id g6754.t1; gene_id g6754;
ctg6	AUGUSTUS	intron	160188	160257	1	-	.	transcript_id g6754.t1; gene_id g6754;
ctg6	AUGUSTUS	CDS	160258	160378	1	-	1	transcript_id g6754.t1; gene_id g6754;
ctg6	AUGUSTUS	exon	160258	160378	.	-	.	transcript_id g6754.t1; gene_id g6754;
ctg6	AUGUSTUS	intron	160379	160433	1	-	.	transcript_id g6754.t1; gene_id g6754;
ctg6	AUGUSTUS	CDS	160434	160533	1	-	2	transcript_id g6754.t1; gene_id g6754;
ctg6	AUGUSTUS	exon	160434	160533	.	-	.	transcript_id g6754.t1; gene_id g6754;
ctg6	AUGUSTUS	intron	160534	160581	1	-	.	transcript_id g6754.t1; gene_id g6754;
ctg6	AUGUSTUS	CDS	160582	160751	1	-	1	transcript_id g6754.t1; gene_id g6754;
ctg6	AUGUSTUS	exon	160582	160751	.	-	.	transcript_id g6754.t1; gene_id g6754;
ctg6	AUGUSTUS	intron	160752	160804	1	-	.	transcript_id g6754.t1; gene_id g6754;
ctg6	AUGUSTUS	CDS	160805	161004	1	-	0	transcript_id g6754.t1; gene_id g6754;
ctg6	AUGUSTUS	exon	160805	161004	.	-	.	transcript_id g6754.t1; gene_id g6754;
ctg6	AUGUSTUS	intron	161005	161058	1	-	.	transcript_id g6754.t1; gene_id g6754;
ctg6	AUGUSTUS	CDS	161059	161232	1	-	0	transcript_id g6754.t1; gene_id g6754;
ctg6	AUGUSTUS	exon	161059	161232	.	-	.	transcript_id g6754.t1; gene_id g6754;
ctg6	AUGUSTUS	intron	161233	161296	1	-	.	transcript_id g6754.t1; gene_id g6754;
ctg6	AUGUSTUS	CDS	161297	161492	1	-	1	transcript_id g6754.t1; gene_id g6754;
ctg6	AUGUSTUS	exon	161297	161492	.	-	.	transcript_id g6754.t1; gene_id g6754;
ctg6	AUGUSTUS	intron	161493	161543	1	-	.	transcript_id g6754.t1; gene_id g6754;
ctg6	AUGUSTUS	CDS	161544	161661	1	-	2	transcript_id g6754.t1; gene_id g6754;
ctg6	AUGUSTUS	exon	161544	161661	.	-	.	transcript_id g6754.t1; gene_id g6754;
ctg6	AUGUSTUS	intron	161662	161727	1	-	.	transcript_id g6754.t1; gene_id g6754;
ctg6	AUGUSTUS	CDS	161728	161839	1	-	0	transcript_id g6754.t1; gene_id g6754;
ctg6	AUGUSTUS	exon	161728	161839	.	-	.	transcript_id g6754.t1; gene_id g6754;
ctg6	AUGUSTUS	intron	161840	161898	1	-	.	transcript_id g6754.t1; gene_id g6754;
ctg6	AUGUSTUS	CDS	161899	162035	1	-	2	transcript_id g6754.t1; gene_id g6754;
ctg6	AUGUSTUS	exon	161899	162035	.	-	.	transcript_id g6754.t1; gene_id g6754;
ctg6	AUGUSTUS	intron	162036	162085	1	-	.	transcript_id g6754.t1; gene_id g6754;
ctg6	AUGUSTUS	CDS	162086	162177	1	-	1	transcript_id g6754.t1; gene_id g6754;
ctg6	AUGUSTUS	exon	162086	162177	.	-	.	transcript_id g6754.t1; gene_id g6754;
ctg6	AUGUSTUS	intron	162178	162229	1	-	.	transcript_id g6754.t1; gene_id g6754;
ctg6	AUGUSTUS	CDS	162230	162323	1	-	2	transcript_id g6754.t1; gene_id g6754;
ctg6	AUGUSTUS	exon	162230	162323	.	-	.	transcript_id g6754.t1; gene_id g6754;
ctg6	AUGUSTUS	intron	162324	162378	1	-	.	transcript_id g6754.t1; gene_id g6754;
ctg6	AUGUSTUS	CDS	162379	162769	1	-	0	transcript_id g6754.t1; gene_id g6754;
ctg6	AUGUSTUS	exon	162379	162769	.	-	.	transcript_id g6754.t1; gene_id g6754;
ctg6	AUGUSTUS	intron	162770	162828	1	-	.	transcript_id g6754.t1; gene_id g6754;
ctg6	AUGUSTUS	CDS	162829	163371	1	-	0	transcript_id g6754.t1; gene_id g6754;
ctg6	AUGUSTUS	exon	162829	163371	.	-	.	transcript_id g6754.t1; gene_id g6754;
ctg6	AUGUSTUS	intron	163372	163423	1	-	.	transcript_id g6754.t1; gene_id g6754;
ctg6	AUGUSTUS	CDS	163424	163672	1	-	0	transcript_id g6754.t1; gene_id g6754;
ctg6	AUGUSTUS	exon	163424	163672	.	-	.	transcript_id g6754.t1; gene_id g6754;
ctg6	AUGUSTUS	start_codon	163670	163672	.	-	0	transcript_id g6754.t1; gene_id g6754;
ctg6	AUGUSTUS	gene	164032	165233	0.93	+	.	g6755
ctg6	AUGUSTUS	transcript	164032	165233	0.93	+	.	g6755.t1
ctg6	AUGUSTUS	start_codon	164032	164034	.	+	0	transcript_id g6755.t1; gene_id g6755;
ctg6	AUGUSTUS	CDS	164032	164272	0.93	+	0	transcript_id g6755.t1; gene_id g6755;
ctg6	AUGUSTUS	exon	164032	164272	.	+	.	transcript_id g6755.t1; gene_id g6755;
ctg6	AUGUSTUS	intron	164273	164317	1	+	.	transcript_id g6755.t1; gene_id g6755;
ctg6	AUGUSTUS	CDS	164318	164448	1	+	2	transcript_id g6755.t1; gene_id g6755;
ctg6	AUGUSTUS	exon	164318	164448	.	+	.	transcript_id g6755.t1; gene_id g6755;
ctg6	AUGUSTUS	intron	164449	164511	1	+	.	transcript_id g6755.t1; gene_id g6755;
ctg6	AUGUSTUS	CDS	164512	164673	1	+	0	transcript_id g6755.t1; gene_id g6755;
ctg6	AUGUSTUS	exon	164512	164673	.	+	.	transcript_id g6755.t1; gene_id g6755;
ctg6	AUGUSTUS	intron	164674	164732	1	+	.	transcript_id g6755.t1; gene_id g6755;
ctg6	AUGUSTUS	CDS	164733	164906	1	+	0	transcript_id g6755.t1; gene_id g6755;
ctg6	AUGUSTUS	exon	164733	164906	.	+	.	transcript_id g6755.t1; gene_id g6755;
ctg6	AUGUSTUS	intron	164907	164957	1	+	.	transcript_id g6755.t1; gene_id g6755;
ctg6	AUGUSTUS	CDS	164958	165233	1	+	0	transcript_id g6755.t1; gene_id g6755;
ctg6	AUGUSTUS	exon	164958	165233	.	+	.	transcript_id g6755.t1; gene_id g6755;
ctg6	AUGUSTUS	stop_codon	165231	165233	.	+	0	transcript_id g6755.t1; gene_id g6755;
ctg6	AUGUSTUS	gene	165855	167842	1	+	.	g6756
ctg6	AUGUSTUS	transcript	165855	167842	1	+	.	g6756.t1
ctg6	AUGUSTUS	start_codon	165855	165857	.	+	0	transcript_id g6756.t1; gene_id g6756;
ctg6	AUGUSTUS	CDS	165855	165886	1	+	0	transcript_id g6756.t1; gene_id g6756;
ctg6	AUGUSTUS	exon	165855	165886	.	+	.	transcript_id g6756.t1; gene_id g6756;
ctg6	AUGUSTUS	intron	165887	165937	1	+	.	transcript_id g6756.t1; gene_id g6756;
ctg6	AUGUSTUS	CDS	165938	166111	1	+	1	transcript_id g6756.t1; gene_id g6756;
ctg6	AUGUSTUS	exon	165938	166111	.	+	.	transcript_id g6756.t1; gene_id g6756;
ctg6	AUGUSTUS	intron	166112	166164	1	+	.	transcript_id g6756.t1; gene_id g6756;
ctg6	AUGUSTUS	CDS	166165	166318	1	+	1	transcript_id g6756.t1; gene_id g6756;
ctg6	AUGUSTUS	exon	166165	166318	.	+	.	transcript_id g6756.t1; gene_id g6756;
ctg6	AUGUSTUS	intron	166319	166400	1	+	.	transcript_id g6756.t1; gene_id g6756;
ctg6	AUGUSTUS	CDS	166401	166901	1	+	0	transcript_id g6756.t1; gene_id g6756;
ctg6	AUGUSTUS	exon	166401	166901	.	+	.	transcript_id g6756.t1; gene_id g6756;
ctg6	AUGUSTUS	intron	166902	166959	1	+	.	transcript_id g6756.t1; gene_id g6756;
ctg6	AUGUSTUS	CDS	166960	167086	1	+	0	transcript_id g6756.t1; gene_id g6756;
ctg6	AUGUSTUS	exon	166960	167086	.	+	.	transcript_id g6756.t1; gene_id g6756;
ctg6	AUGUSTUS	intron	167087	167135	1	+	.	transcript_id g6756.t1; gene_id g6756;
ctg6	AUGUSTUS	CDS	167136	167656	1	+	2	transcript_id g6756.t1; gene_id g6756;
ctg6	AUGUSTUS	exon	167136	167656	.	+	.	transcript_id g6756.t1; gene_id g6756;
ctg6	AUGUSTUS	intron	167657	167715	1	+	.	transcript_id g6756.t1; gene_id g6756;
ctg6	AUGUSTUS	CDS	167716	167734	1	+	0	transcript_id g6756.t1; gene_id g6756;
ctg6	AUGUSTUS	exon	167716	167734	.	+	.	transcript_id g6756.t1; gene_id g6756;
ctg6	AUGUSTUS	intron	167735	167789	1	+	.	transcript_id g6756.t1; gene_id g6756;
ctg6	AUGUSTUS	CDS	167790	167842	1	+	2	transcript_id g6756.t1; gene_id g6756;
ctg6	AUGUSTUS	exon	167790	167842	.	+	.	transcript_id g6756.t1; gene_id g6756;
ctg6	AUGUSTUS	stop_codon	167840	167842	.	+	0	transcript_id g6756.t1; gene_id g6756;
ctg6	AUGUSTUS	gene	170736	172044	0.67	+	.	g6757
ctg6	AUGUSTUS	transcript	170736	172044	0.67	+	.	g6757.t1
ctg6	AUGUSTUS	start_codon	170736	170738	.	+	0	transcript_id g6757.t1; gene_id g6757;
ctg6	AUGUSTUS	CDS	170736	171125	1	+	0	transcript_id g6757.t1; gene_id g6757;
ctg6	AUGUSTUS	exon	170736	171125	.	+	.	transcript_id g6757.t1; gene_id g6757;
ctg6	AUGUSTUS	intron	171126	171178	1	+	.	transcript_id g6757.t1; gene_id g6757;
ctg6	AUGUSTUS	CDS	171179	171813	0.98	+	0	transcript_id g6757.t1; gene_id g6757;
ctg6	AUGUSTUS	exon	171179	171813	.	+	.	transcript_id g6757.t1; gene_id g6757;
ctg6	AUGUSTUS	intron	171814	171872	0.99	+	.	transcript_id g6757.t1; gene_id g6757;
ctg6	AUGUSTUS	CDS	171873	172044	0.68	+	1	transcript_id g6757.t1; gene_id g6757;
ctg6	AUGUSTUS	exon	171873	172044	.	+	.	transcript_id g6757.t1; gene_id g6757;
ctg6	AUGUSTUS	stop_codon	172042	172044	.	+	0	transcript_id g6757.t1; gene_id g6757;
ctg6	AUGUSTUS	gene	172556	175080	0.51	-	.	g6758
ctg6	AUGUSTUS	transcript	172556	175080	0.51	-	.	g6758.t1
ctg6	AUGUSTUS	stop_codon	172556	172558	.	-	0	transcript_id g6758.t1; gene_id g6758;
ctg6	AUGUSTUS	CDS	172556	172710	1	-	2	transcript_id g6758.t1; gene_id g6758;
ctg6	AUGUSTUS	exon	172556	172710	.	-	.	transcript_id g6758.t1; gene_id g6758;
ctg6	AUGUSTUS	intron	172711	172766	1	-	.	transcript_id g6758.t1; gene_id g6758;
ctg6	AUGUSTUS	CDS	172767	173038	1	-	1	transcript_id g6758.t1; gene_id g6758;
ctg6	AUGUSTUS	exon	172767	173038	.	-	.	transcript_id g6758.t1; gene_id g6758;
ctg6	AUGUSTUS	intron	173039	173090	1	-	.	transcript_id g6758.t1; gene_id g6758;
ctg6	AUGUSTUS	CDS	173091	173455	0.99	-	0	transcript_id g6758.t1; gene_id g6758;
ctg6	AUGUSTUS	exon	173091	173455	.	-	.	transcript_id g6758.t1; gene_id g6758;
ctg6	AUGUSTUS	intron	173456	173503	1	-	.	transcript_id g6758.t1; gene_id g6758;
ctg6	AUGUSTUS	CDS	173504	173542	1	-	0	transcript_id g6758.t1; gene_id g6758;
ctg6	AUGUSTUS	exon	173504	173542	.	-	.	transcript_id g6758.t1; gene_id g6758;
ctg6	AUGUSTUS	intron	173543	173599	1	-	.	transcript_id g6758.t1; gene_id g6758;
ctg6	AUGUSTUS	CDS	173600	173688	1	-	2	transcript_id g6758.t1; gene_id g6758;
ctg6	AUGUSTUS	exon	173600	173688	.	-	.	transcript_id g6758.t1; gene_id g6758;
ctg6	AUGUSTUS	intron	173689	173744	1	-	.	transcript_id g6758.t1; gene_id g6758;
ctg6	AUGUSTUS	CDS	173745	173928	1	-	0	transcript_id g6758.t1; gene_id g6758;
ctg6	AUGUSTUS	exon	173745	173928	.	-	.	transcript_id g6758.t1; gene_id g6758;
ctg6	AUGUSTUS	intron	173929	173987	1	-	.	transcript_id g6758.t1; gene_id g6758;
ctg6	AUGUSTUS	CDS	173988	174677	0.98	-	0	transcript_id g6758.t1; gene_id g6758;
ctg6	AUGUSTUS	exon	173988	174677	.	-	.	transcript_id g6758.t1; gene_id g6758;
ctg6	AUGUSTUS	intron	174678	174728	1	-	.	transcript_id g6758.t1; gene_id g6758;
ctg6	AUGUSTUS	CDS	174729	174746	1	-	0	transcript_id g6758.t1; gene_id g6758;
ctg6	AUGUSTUS	exon	174729	174746	.	-	.	transcript_id g6758.t1; gene_id g6758;
ctg6	AUGUSTUS	intron	174747	174873	0.65	-	.	transcript_id g6758.t1; gene_id g6758;
ctg6	AUGUSTUS	CDS	174874	174897	0.65	-	0	transcript_id g6758.t1; gene_id g6758;
ctg6	AUGUSTUS	exon	174874	174897	.	-	.	transcript_id g6758.t1; gene_id g6758;
ctg6	AUGUSTUS	intron	174898	174951	1	-	.	transcript_id g6758.t1; gene_id g6758;
ctg6	AUGUSTUS	CDS	174952	175080	0.84	-	0	transcript_id g6758.t1; gene_id g6758;
ctg6	AUGUSTUS	exon	174952	175080	.	-	.	transcript_id g6758.t1; gene_id g6758;
ctg6	AUGUSTUS	start_codon	175078	175080	.	-	0	transcript_id g6758.t1; gene_id g6758;
ctg6	AUGUSTUS	gene	175866	177916	0.83	-	.	g6759
ctg6	AUGUSTUS	transcript	175866	177916	0.83	-	.	g6759.t1
ctg6	AUGUSTUS	stop_codon	175866	175868	.	-	0	transcript_id g6759.t1; gene_id g6759;
ctg6	AUGUSTUS	CDS	175866	175958	1	-	0	transcript_id g6759.t1; gene_id g6759;
ctg6	AUGUSTUS	exon	175866	175958	.	-	.	transcript_id g6759.t1; gene_id g6759;
ctg6	AUGUSTUS	intron	175959	176011	1	-	.	transcript_id g6759.t1; gene_id g6759;
ctg6	AUGUSTUS	CDS	176012	176044	1	-	0	transcript_id g6759.t1; gene_id g6759;
ctg6	AUGUSTUS	exon	176012	176044	.	-	.	transcript_id g6759.t1; gene_id g6759;
ctg6	AUGUSTUS	intron	176045	176092	1	-	.	transcript_id g6759.t1; gene_id g6759;
ctg6	AUGUSTUS	CDS	176093	176225	1	-	1	transcript_id g6759.t1; gene_id g6759;
ctg6	AUGUSTUS	exon	176093	176225	.	-	.	transcript_id g6759.t1; gene_id g6759;
ctg6	AUGUSTUS	intron	176226	176277	1	-	.	transcript_id g6759.t1; gene_id g6759;
ctg6	AUGUSTUS	CDS	176278	176302	1	-	2	transcript_id g6759.t1; gene_id g6759;
ctg6	AUGUSTUS	exon	176278	176302	.	-	.	transcript_id g6759.t1; gene_id g6759;
ctg6	AUGUSTUS	intron	176303	176354	1	-	.	transcript_id g6759.t1; gene_id g6759;
ctg6	AUGUSTUS	CDS	176355	176409	1	-	0	transcript_id g6759.t1; gene_id g6759;
ctg6	AUGUSTUS	exon	176355	176409	.	-	.	transcript_id g6759.t1; gene_id g6759;
ctg6	AUGUSTUS	intron	176410	176457	1	-	.	transcript_id g6759.t1; gene_id g6759;
ctg6	AUGUSTUS	CDS	176458	176485	1	-	1	transcript_id g6759.t1; gene_id g6759;
ctg6	AUGUSTUS	exon	176458	176485	.	-	.	transcript_id g6759.t1; gene_id g6759;
ctg6	AUGUSTUS	intron	176486	176535	1	-	.	transcript_id g6759.t1; gene_id g6759;
ctg6	AUGUSTUS	CDS	176536	176595	1	-	1	transcript_id g6759.t1; gene_id g6759;
ctg6	AUGUSTUS	exon	176536	176595	.	-	.	transcript_id g6759.t1; gene_id g6759;
ctg6	AUGUSTUS	intron	176596	176652	1	-	.	transcript_id g6759.t1; gene_id g6759;
ctg6	AUGUSTUS	CDS	176653	176753	1	-	0	transcript_id g6759.t1; gene_id g6759;
ctg6	AUGUSTUS	exon	176653	176753	.	-	.	transcript_id g6759.t1; gene_id g6759;
ctg6	AUGUSTUS	intron	176754	176823	1	-	.	transcript_id g6759.t1; gene_id g6759;
ctg6	AUGUSTUS	CDS	176824	176866	1	-	1	transcript_id g6759.t1; gene_id g6759;
ctg6	AUGUSTUS	exon	176824	176866	.	-	.	transcript_id g6759.t1; gene_id g6759;
ctg6	AUGUSTUS	intron	176867	176919	1	-	.	transcript_id g6759.t1; gene_id g6759;
ctg6	AUGUSTUS	CDS	176920	176947	1	-	2	transcript_id g6759.t1; gene_id g6759;
ctg6	AUGUSTUS	exon	176920	176947	.	-	.	transcript_id g6759.t1; gene_id g6759;
ctg6	AUGUSTUS	intron	176948	176999	1	-	.	transcript_id g6759.t1; gene_id g6759;
ctg6	AUGUSTUS	CDS	177000	177024	1	-	0	transcript_id g6759.t1; gene_id g6759;
ctg6	AUGUSTUS	exon	177000	177024	.	-	.	transcript_id g6759.t1; gene_id g6759;
ctg6	AUGUSTUS	intron	177025	177079	1	-	.	transcript_id g6759.t1; gene_id g6759;
ctg6	AUGUSTUS	CDS	177080	177114	1	-	2	transcript_id g6759.t1; gene_id g6759;
ctg6	AUGUSTUS	exon	177080	177114	.	-	.	transcript_id g6759.t1; gene_id g6759;
ctg6	AUGUSTUS	intron	177115	177164	1	-	.	transcript_id g6759.t1; gene_id g6759;
ctg6	AUGUSTUS	CDS	177165	177190	1	-	1	transcript_id g6759.t1; gene_id g6759;
ctg6	AUGUSTUS	exon	177165	177190	.	-	.	transcript_id g6759.t1; gene_id g6759;
ctg6	AUGUSTUS	intron	177191	177239	1	-	.	transcript_id g6759.t1; gene_id g6759;
ctg6	AUGUSTUS	CDS	177240	177265	1	-	0	transcript_id g6759.t1; gene_id g6759;
ctg6	AUGUSTUS	exon	177240	177265	.	-	.	transcript_id g6759.t1; gene_id g6759;
ctg6	AUGUSTUS	intron	177266	177316	1	-	.	transcript_id g6759.t1; gene_id g6759;
ctg6	AUGUSTUS	CDS	177317	177334	1	-	0	transcript_id g6759.t1; gene_id g6759;
ctg6	AUGUSTUS	exon	177317	177334	.	-	.	transcript_id g6759.t1; gene_id g6759;
ctg6	AUGUSTUS	intron	177335	177384	1	-	.	transcript_id g6759.t1; gene_id g6759;
ctg6	AUGUSTUS	CDS	177385	177394	1	-	1	transcript_id g6759.t1; gene_id g6759;
ctg6	AUGUSTUS	exon	177385	177394	.	-	.	transcript_id g6759.t1; gene_id g6759;
ctg6	AUGUSTUS	intron	177395	177466	1	-	.	transcript_id g6759.t1; gene_id g6759;
ctg6	AUGUSTUS	CDS	177467	177565	0.97	-	1	transcript_id g6759.t1; gene_id g6759;
ctg6	AUGUSTUS	exon	177467	177565	.	-	.	transcript_id g6759.t1; gene_id g6759;
ctg6	AUGUSTUS	intron	177566	177625	0.97	-	.	transcript_id g6759.t1; gene_id g6759;
ctg6	AUGUSTUS	CDS	177626	177639	0.97	-	0	transcript_id g6759.t1; gene_id g6759;
ctg6	AUGUSTUS	exon	177626	177639	.	-	.	transcript_id g6759.t1; gene_id g6759;
ctg6	AUGUSTUS	intron	177640	177703	0.96	-	.	transcript_id g6759.t1; gene_id g6759;
ctg6	AUGUSTUS	CDS	177704	177782	0.96	-	1	transcript_id g6759.t1; gene_id g6759;
ctg6	AUGUSTUS	exon	177704	177782	.	-	.	transcript_id g6759.t1; gene_id g6759;
ctg6	AUGUSTUS	intron	177783	177845	1	-	.	transcript_id g6759.t1; gene_id g6759;
ctg6	AUGUSTUS	CDS	177846	177916	0.86	-	0	transcript_id g6759.t1; gene_id g6759;
ctg6	AUGUSTUS	exon	177846	177916	.	-	.	transcript_id g6759.t1; gene_id g6759;
ctg6	AUGUSTUS	start_codon	177914	177916	.	-	0	transcript_id g6759.t1; gene_id g6759;
ctg6	AUGUSTUS	gene	180523	182577	0.13	-	.	g6760
ctg6	AUGUSTUS	transcript	180523	182577	0.13	-	.	g6760.t1
ctg6	AUGUSTUS	stop_codon	180523	180525	.	-	0	transcript_id g6760.t1; gene_id g6760;
ctg6	AUGUSTUS	CDS	180523	180615	0.67	-	0	transcript_id g6760.t1; gene_id g6760;
ctg6	AUGUSTUS	exon	180523	180615	.	-	.	transcript_id g6760.t1; gene_id g6760;
ctg6	AUGUSTUS	intron	180616	180668	0.64	-	.	transcript_id g6760.t1; gene_id g6760;
ctg6	AUGUSTUS	CDS	180669	180701	0.58	-	0	transcript_id g6760.t1; gene_id g6760;
ctg6	AUGUSTUS	exon	180669	180701	.	-	.	transcript_id g6760.t1; gene_id g6760;
ctg6	AUGUSTUS	intron	180702	180749	0.58	-	.	transcript_id g6760.t1; gene_id g6760;
ctg6	AUGUSTUS	CDS	180750	180882	0.6	-	1	transcript_id g6760.t1; gene_id g6760;
ctg6	AUGUSTUS	exon	180750	180882	.	-	.	transcript_id g6760.t1; gene_id g6760;
ctg6	AUGUSTUS	intron	180883	180934	0.81	-	.	transcript_id g6760.t1; gene_id g6760;
ctg6	AUGUSTUS	CDS	180935	180959	0.81	-	2	transcript_id g6760.t1; gene_id g6760;
ctg6	AUGUSTUS	exon	180935	180959	.	-	.	transcript_id g6760.t1; gene_id g6760;
ctg6	AUGUSTUS	intron	180960	181010	1	-	.	transcript_id g6760.t1; gene_id g6760;
ctg6	AUGUSTUS	CDS	181011	181065	1	-	0	transcript_id g6760.t1; gene_id g6760;
ctg6	AUGUSTUS	exon	181011	181065	.	-	.	transcript_id g6760.t1; gene_id g6760;
ctg6	AUGUSTUS	intron	181066	181113	1	-	.	transcript_id g6760.t1; gene_id g6760;
ctg6	AUGUSTUS	CDS	181114	181141	1	-	1	transcript_id g6760.t1; gene_id g6760;
ctg6	AUGUSTUS	exon	181114	181141	.	-	.	transcript_id g6760.t1; gene_id g6760;
ctg6	AUGUSTUS	intron	181142	181191	1	-	.	transcript_id g6760.t1; gene_id g6760;
ctg6	AUGUSTUS	CDS	181192	181251	1	-	1	transcript_id g6760.t1; gene_id g6760;
ctg6	AUGUSTUS	exon	181192	181251	.	-	.	transcript_id g6760.t1; gene_id g6760;
ctg6	AUGUSTUS	intron	181252	181308	1	-	.	transcript_id g6760.t1; gene_id g6760;
ctg6	AUGUSTUS	CDS	181309	181409	1	-	0	transcript_id g6760.t1; gene_id g6760;
ctg6	AUGUSTUS	exon	181309	181409	.	-	.	transcript_id g6760.t1; gene_id g6760;
ctg6	AUGUSTUS	intron	181410	181479	1	-	.	transcript_id g6760.t1; gene_id g6760;
ctg6	AUGUSTUS	CDS	181480	181522	0.97	-	1	transcript_id g6760.t1; gene_id g6760;
ctg6	AUGUSTUS	exon	181480	181522	.	-	.	transcript_id g6760.t1; gene_id g6760;
ctg6	AUGUSTUS	intron	181523	181575	0.97	-	.	transcript_id g6760.t1; gene_id g6760;
ctg6	AUGUSTUS	CDS	181576	181603	0.81	-	2	transcript_id g6760.t1; gene_id g6760;
ctg6	AUGUSTUS	exon	181576	181603	.	-	.	transcript_id g6760.t1; gene_id g6760;
ctg6	AUGUSTUS	intron	181604	181657	0.68	-	.	transcript_id g6760.t1; gene_id g6760;
ctg6	AUGUSTUS	CDS	181658	181682	0.68	-	0	transcript_id g6760.t1; gene_id g6760;
ctg6	AUGUSTUS	exon	181658	181682	.	-	.	transcript_id g6760.t1; gene_id g6760;
ctg6	AUGUSTUS	intron	181683	181737	0.49	-	.	transcript_id g6760.t1; gene_id g6760;
ctg6	AUGUSTUS	CDS	181738	181772	0.49	-	2	transcript_id g6760.t1; gene_id g6760;
ctg6	AUGUSTUS	exon	181738	181772	.	-	.	transcript_id g6760.t1; gene_id g6760;
ctg6	AUGUSTUS	intron	181773	181822	0.49	-	.	transcript_id g6760.t1; gene_id g6760;
ctg6	AUGUSTUS	CDS	181823	181848	0.6	-	1	transcript_id g6760.t1; gene_id g6760;
ctg6	AUGUSTUS	exon	181823	181848	.	-	.	transcript_id g6760.t1; gene_id g6760;
ctg6	AUGUSTUS	intron	181849	181900	0.56	-	.	transcript_id g6760.t1; gene_id g6760;
ctg6	AUGUSTUS	CDS	181901	181926	0.58	-	0	transcript_id g6760.t1; gene_id g6760;
ctg6	AUGUSTUS	exon	181901	181926	.	-	.	transcript_id g6760.t1; gene_id g6760;
ctg6	AUGUSTUS	intron	181927	181977	0.54	-	.	transcript_id g6760.t1; gene_id g6760;
ctg6	AUGUSTUS	CDS	181978	181995	0.55	-	0	transcript_id g6760.t1; gene_id g6760;
ctg6	AUGUSTUS	exon	181978	181995	.	-	.	transcript_id g6760.t1; gene_id g6760;
ctg6	AUGUSTUS	intron	181996	182045	0.55	-	.	transcript_id g6760.t1; gene_id g6760;
ctg6	AUGUSTUS	CDS	182046	182055	0.47	-	1	transcript_id g6760.t1; gene_id g6760;
ctg6	AUGUSTUS	exon	182046	182055	.	-	.	transcript_id g6760.t1; gene_id g6760;
ctg6	AUGUSTUS	intron	182056	182127	0.51	-	.	transcript_id g6760.t1; gene_id g6760;
ctg6	AUGUSTUS	CDS	182128	182226	0.51	-	1	transcript_id g6760.t1; gene_id g6760;
ctg6	AUGUSTUS	exon	182128	182226	.	-	.	transcript_id g6760.t1; gene_id g6760;
ctg6	AUGUSTUS	intron	182227	182286	0.7	-	.	transcript_id g6760.t1; gene_id g6760;
ctg6	AUGUSTUS	CDS	182287	182300	0.64	-	0	transcript_id g6760.t1; gene_id g6760;
ctg6	AUGUSTUS	exon	182287	182300	.	-	.	transcript_id g6760.t1; gene_id g6760;
ctg6	AUGUSTUS	intron	182301	182364	0.63	-	.	transcript_id g6760.t1; gene_id g6760;
ctg6	AUGUSTUS	CDS	182365	182443	0.64	-	1	transcript_id g6760.t1; gene_id g6760;
ctg6	AUGUSTUS	exon	182365	182443	.	-	.	transcript_id g6760.t1; gene_id g6760;
ctg6	AUGUSTUS	intron	182444	182506	0.99	-	.	transcript_id g6760.t1; gene_id g6760;
ctg6	AUGUSTUS	CDS	182507	182577	0.99	-	0	transcript_id g6760.t1; gene_id g6760;
ctg6	AUGUSTUS	exon	182507	182577	.	-	.	transcript_id g6760.t1; gene_id g6760;
ctg6	AUGUSTUS	start_codon	182575	182577	.	-	0	transcript_id g6760.t1; gene_id g6760;
ctg6	AUGUSTUS	gene	183887	184390	2	-	.	g6761
ctg6	AUGUSTUS	transcript	183887	184390	1	-	.	g6761.t1
ctg6	AUGUSTUS	stop_codon	183887	183889	.	-	0	transcript_id g6761.t1; gene_id g6761;
ctg6	AUGUSTUS	CDS	183887	183934	1	-	0	transcript_id g6761.t1; gene_id g6761;
ctg6	AUGUSTUS	exon	183887	183934	.	-	.	transcript_id g6761.t1; gene_id g6761;
ctg6	AUGUSTUS	intron	183935	183999	1	-	.	transcript_id g6761.t1; gene_id g6761;
ctg6	AUGUSTUS	CDS	184000	184047	1	-	0	transcript_id g6761.t1; gene_id g6761;
ctg6	AUGUSTUS	exon	184000	184047	.	-	.	transcript_id g6761.t1; gene_id g6761;
ctg6	AUGUSTUS	intron	184048	184097	1	-	.	transcript_id g6761.t1; gene_id g6761;
ctg6	AUGUSTUS	CDS	184098	184170	1	-	1	transcript_id g6761.t1; gene_id g6761;
ctg6	AUGUSTUS	exon	184098	184170	.	-	.	transcript_id g6761.t1; gene_id g6761;
ctg6	AUGUSTUS	intron	184171	184228	1	-	.	transcript_id g6761.t1; gene_id g6761;
ctg6	AUGUSTUS	CDS	184229	184300	1	-	1	transcript_id g6761.t1; gene_id g6761;
ctg6	AUGUSTUS	exon	184229	184300	.	-	.	transcript_id g6761.t1; gene_id g6761;
ctg6	AUGUSTUS	intron	184301	184352	1	-	.	transcript_id g6761.t1; gene_id g6761;
ctg6	AUGUSTUS	CDS	184353	184390	1	-	0	transcript_id g6761.t1; gene_id g6761;
ctg6	AUGUSTUS	exon	184353	184390	.	-	.	transcript_id g6761.t1; gene_id g6761;
ctg6	AUGUSTUS	start_codon	184388	184390	.	-	0	transcript_id g6761.t1; gene_id g6761;
ctg6	AUGUSTUS	transcript	183887	184390	1	-	.	g6761.t2
ctg6	AUGUSTUS	stop_codon	183887	183889	.	-	0	transcript_id g6761.t2; gene_id g6761;
ctg6	AUGUSTUS	CDS	183887	183934	1	-	0	transcript_id g6761.t2; gene_id g6761;
ctg6	AUGUSTUS	exon	183887	183934	.	-	.	transcript_id g6761.t2; gene_id g6761;
ctg6	AUGUSTUS	intron	183935	183999	1	-	.	transcript_id g6761.t2; gene_id g6761;
ctg6	AUGUSTUS	CDS	184000	184047	1	-	0	transcript_id g6761.t2; gene_id g6761;
ctg6	AUGUSTUS	exon	184000	184047	.	-	.	transcript_id g6761.t2; gene_id g6761;
ctg6	AUGUSTUS	intron	184048	184097	1	-	.	transcript_id g6761.t2; gene_id g6761;
ctg6	AUGUSTUS	CDS	184098	184173	1	-	1	transcript_id g6761.t2; gene_id g6761;
ctg6	AUGUSTUS	exon	184098	184173	.	-	.	transcript_id g6761.t2; gene_id g6761;
ctg6	AUGUSTUS	intron	184174	184228	1	-	.	transcript_id g6761.t2; gene_id g6761;
ctg6	AUGUSTUS	CDS	184229	184300	1	-	1	transcript_id g6761.t2; gene_id g6761;
ctg6	AUGUSTUS	exon	184229	184300	.	-	.	transcript_id g6761.t2; gene_id g6761;
ctg6	AUGUSTUS	intron	184301	184352	1	-	.	transcript_id g6761.t2; gene_id g6761;
ctg6	AUGUSTUS	CDS	184353	184390	1	-	0	transcript_id g6761.t2; gene_id g6761;
ctg6	AUGUSTUS	exon	184353	184390	.	-	.	transcript_id g6761.t2; gene_id g6761;
ctg6	AUGUSTUS	start_codon	184388	184390	.	-	0	transcript_id g6761.t2; gene_id g6761;
ctg6	AUGUSTUS	gene	184806	186867	0.93	-	.	g6762
ctg6	AUGUSTUS	transcript	184806	186867	0.93	-	.	g6762.t1
ctg6	AUGUSTUS	stop_codon	184806	184808	.	-	0	transcript_id g6762.t1; gene_id g6762;
ctg6	AUGUSTUS	CDS	184806	184937	0.99	-	0	transcript_id g6762.t1; gene_id g6762;
ctg6	AUGUSTUS	exon	184806	184937	.	-	.	transcript_id g6762.t1; gene_id g6762;
ctg6	AUGUSTUS	intron	184938	184989	1	-	.	transcript_id g6762.t1; gene_id g6762;
ctg6	AUGUSTUS	CDS	184990	185091	1	-	0	transcript_id g6762.t1; gene_id g6762;
ctg6	AUGUSTUS	exon	184990	185091	.	-	.	transcript_id g6762.t1; gene_id g6762;
ctg6	AUGUSTUS	intron	185092	185142	1	-	.	transcript_id g6762.t1; gene_id g6762;
ctg6	AUGUSTUS	CDS	185143	185470	1	-	1	transcript_id g6762.t1; gene_id g6762;
ctg6	AUGUSTUS	exon	185143	185470	.	-	.	transcript_id g6762.t1; gene_id g6762;
ctg6	AUGUSTUS	intron	185471	185520	1	-	.	transcript_id g6762.t1; gene_id g6762;
ctg6	AUGUSTUS	CDS	185521	185701	1	-	2	transcript_id g6762.t1; gene_id g6762;
ctg6	AUGUSTUS	exon	185521	185701	.	-	.	transcript_id g6762.t1; gene_id g6762;
ctg6	AUGUSTUS	intron	185702	185754	1	-	.	transcript_id g6762.t1; gene_id g6762;
ctg6	AUGUSTUS	CDS	185755	186342	0.99	-	2	transcript_id g6762.t1; gene_id g6762;
ctg6	AUGUSTUS	exon	185755	186342	.	-	.	transcript_id g6762.t1; gene_id g6762;
ctg6	AUGUSTUS	intron	186343	186390	1	-	.	transcript_id g6762.t1; gene_id g6762;
ctg6	AUGUSTUS	CDS	186391	186521	1	-	1	transcript_id g6762.t1; gene_id g6762;
ctg6	AUGUSTUS	exon	186391	186521	.	-	.	transcript_id g6762.t1; gene_id g6762;
ctg6	AUGUSTUS	intron	186522	186578	1	-	.	transcript_id g6762.t1; gene_id g6762;
ctg6	AUGUSTUS	CDS	186579	186658	1	-	0	transcript_id g6762.t1; gene_id g6762;
ctg6	AUGUSTUS	exon	186579	186658	.	-	.	transcript_id g6762.t1; gene_id g6762;
ctg6	AUGUSTUS	intron	186659	186714	1	-	.	transcript_id g6762.t1; gene_id g6762;
ctg6	AUGUSTUS	CDS	186715	186776	1	-	2	transcript_id g6762.t1; gene_id g6762;
ctg6	AUGUSTUS	exon	186715	186776	.	-	.	transcript_id g6762.t1; gene_id g6762;
ctg6	AUGUSTUS	intron	186777	186830	1	-	.	transcript_id g6762.t1; gene_id g6762;
ctg6	AUGUSTUS	CDS	186831	186867	0.95	-	0	transcript_id g6762.t1; gene_id g6762;
ctg6	AUGUSTUS	exon	186831	186867	.	-	.	transcript_id g6762.t1; gene_id g6762;
ctg6	AUGUSTUS	start_codon	186865	186867	.	-	0	transcript_id g6762.t1; gene_id g6762;
ctg6	AUGUSTUS	gene	187068	187952	1.14	+	.	g6763
ctg6	AUGUSTUS	transcript	187068	187952	0.7	+	.	g6763.t1
ctg6	AUGUSTUS	start_codon	187068	187070	.	+	0	transcript_id g6763.t1; gene_id g6763;
ctg6	AUGUSTUS	CDS	187068	187103	1	+	0	transcript_id g6763.t1; gene_id g6763;
ctg6	AUGUSTUS	exon	187068	187103	.	+	.	transcript_id g6763.t1; gene_id g6763;
ctg6	AUGUSTUS	intron	187104	187158	1	+	.	transcript_id g6763.t1; gene_id g6763;
ctg6	AUGUSTUS	CDS	187159	187275	1	+	0	transcript_id g6763.t1; gene_id g6763;
ctg6	AUGUSTUS	exon	187159	187275	.	+	.	transcript_id g6763.t1; gene_id g6763;
ctg6	AUGUSTUS	intron	187276	187328	1	+	.	transcript_id g6763.t1; gene_id g6763;
ctg6	AUGUSTUS	CDS	187329	187424	1	+	0	transcript_id g6763.t1; gene_id g6763;
ctg6	AUGUSTUS	exon	187329	187424	.	+	.	transcript_id g6763.t1; gene_id g6763;
ctg6	AUGUSTUS	intron	187425	187476	1	+	.	transcript_id g6763.t1; gene_id g6763;
ctg6	AUGUSTUS	CDS	187477	187533	1	+	0	transcript_id g6763.t1; gene_id g6763;
ctg6	AUGUSTUS	exon	187477	187533	.	+	.	transcript_id g6763.t1; gene_id g6763;
ctg6	AUGUSTUS	intron	187534	187584	1	+	.	transcript_id g6763.t1; gene_id g6763;
ctg6	AUGUSTUS	CDS	187585	187607	1	+	0	transcript_id g6763.t1; gene_id g6763;
ctg6	AUGUSTUS	exon	187585	187607	.	+	.	transcript_id g6763.t1; gene_id g6763;
ctg6	AUGUSTUS	intron	187608	187661	1	+	.	transcript_id g6763.t1; gene_id g6763;
ctg6	AUGUSTUS	CDS	187662	187702	1	+	1	transcript_id g6763.t1; gene_id g6763;
ctg6	AUGUSTUS	exon	187662	187702	.	+	.	transcript_id g6763.t1; gene_id g6763;
ctg6	AUGUSTUS	intron	187703	187773	1	+	.	transcript_id g6763.t1; gene_id g6763;
ctg6	AUGUSTUS	CDS	187774	187952	0.7	+	2	transcript_id g6763.t1; gene_id g6763;
ctg6	AUGUSTUS	exon	187774	187952	.	+	.	transcript_id g6763.t1; gene_id g6763;
ctg6	AUGUSTUS	stop_codon	187950	187952	.	+	0	transcript_id g6763.t1; gene_id g6763;
ctg6	AUGUSTUS	transcript	187068	187952	0.44	+	.	g6763.t2
ctg6	AUGUSTUS	start_codon	187068	187070	.	+	0	transcript_id g6763.t2; gene_id g6763;
ctg6	AUGUSTUS	CDS	187068	187103	1	+	0	transcript_id g6763.t2; gene_id g6763;
ctg6	AUGUSTUS	exon	187068	187103	.	+	.	transcript_id g6763.t2; gene_id g6763;
ctg6	AUGUSTUS	intron	187104	187154	1	+	.	transcript_id g6763.t2; gene_id g6763;
ctg6	AUGUSTUS	CDS	187155	187197	0.81	+	0	transcript_id g6763.t2; gene_id g6763;
ctg6	AUGUSTUS	exon	187155	187197	.	+	.	transcript_id g6763.t2; gene_id g6763;
ctg6	AUGUSTUS	intron	187198	187258	0.52	+	.	transcript_id g6763.t2; gene_id g6763;
ctg6	AUGUSTUS	CDS	187259	187275	0.71	+	2	transcript_id g6763.t2; gene_id g6763;
ctg6	AUGUSTUS	exon	187259	187275	.	+	.	transcript_id g6763.t2; gene_id g6763;
ctg6	AUGUSTUS	intron	187276	187328	1	+	.	transcript_id g6763.t2; gene_id g6763;
ctg6	AUGUSTUS	CDS	187329	187424	1	+	0	transcript_id g6763.t2; gene_id g6763;
ctg6	AUGUSTUS	exon	187329	187424	.	+	.	transcript_id g6763.t2; gene_id g6763;
ctg6	AUGUSTUS	intron	187425	187476	1	+	.	transcript_id g6763.t2; gene_id g6763;
ctg6	AUGUSTUS	CDS	187477	187533	1	+	0	transcript_id g6763.t2; gene_id g6763;
ctg6	AUGUSTUS	exon	187477	187533	.	+	.	transcript_id g6763.t2; gene_id g6763;
ctg6	AUGUSTUS	intron	187534	187584	1	+	.	transcript_id g6763.t2; gene_id g6763;
ctg6	AUGUSTUS	CDS	187585	187607	1	+	0	transcript_id g6763.t2; gene_id g6763;
ctg6	AUGUSTUS	exon	187585	187607	.	+	.	transcript_id g6763.t2; gene_id g6763;
ctg6	AUGUSTUS	intron	187608	187661	1	+	.	transcript_id g6763.t2; gene_id g6763;
ctg6	AUGUSTUS	CDS	187662	187702	1	+	1	transcript_id g6763.t2; gene_id g6763;
ctg6	AUGUSTUS	exon	187662	187702	.	+	.	transcript_id g6763.t2; gene_id g6763;
ctg6	AUGUSTUS	intron	187703	187773	1	+	.	transcript_id g6763.t2; gene_id g6763;
ctg6	AUGUSTUS	CDS	187774	187952	0.86	+	2	transcript_id g6763.t2; gene_id g6763;
ctg6	AUGUSTUS	exon	187774	187952	.	+	.	transcript_id g6763.t2; gene_id g6763;
ctg6	AUGUSTUS	stop_codon	187950	187952	.	+	0	transcript_id g6763.t2; gene_id g6763;
ctg6	AUGUSTUS	gene	188663	190146	0.81	+	.	g6764
ctg6	AUGUSTUS	transcript	188663	190146	0.81	+	.	g6764.t1
ctg6	AUGUSTUS	start_codon	188663	188665	.	+	0	transcript_id g6764.t1; gene_id g6764;
ctg6	AUGUSTUS	CDS	188663	188904	0.89	+	0	transcript_id g6764.t1; gene_id g6764;
ctg6	AUGUSTUS	exon	188663	188904	.	+	.	transcript_id g6764.t1; gene_id g6764;
ctg6	AUGUSTUS	intron	188905	188960	1	+	.	transcript_id g6764.t1; gene_id g6764;
ctg6	AUGUSTUS	CDS	188961	189138	1	+	1	transcript_id g6764.t1; gene_id g6764;
ctg6	AUGUSTUS	exon	188961	189138	.	+	.	transcript_id g6764.t1; gene_id g6764;
ctg6	AUGUSTUS	intron	189139	189201	1	+	.	transcript_id g6764.t1; gene_id g6764;
ctg6	AUGUSTUS	CDS	189202	189302	1	+	0	transcript_id g6764.t1; gene_id g6764;
ctg6	AUGUSTUS	exon	189202	189302	.	+	.	transcript_id g6764.t1; gene_id g6764;
ctg6	AUGUSTUS	intron	189303	189354	1	+	.	transcript_id g6764.t1; gene_id g6764;
ctg6	AUGUSTUS	CDS	189355	189421	1	+	1	transcript_id g6764.t1; gene_id g6764;
ctg6	AUGUSTUS	exon	189355	189421	.	+	.	transcript_id g6764.t1; gene_id g6764;
ctg6	AUGUSTUS	intron	189422	189469	1	+	.	transcript_id g6764.t1; gene_id g6764;
ctg6	AUGUSTUS	CDS	189470	189635	1	+	0	transcript_id g6764.t1; gene_id g6764;
ctg6	AUGUSTUS	exon	189470	189635	.	+	.	transcript_id g6764.t1; gene_id g6764;
ctg6	AUGUSTUS	intron	189636	189685	1	+	.	transcript_id g6764.t1; gene_id g6764;
ctg6	AUGUSTUS	CDS	189686	189877	1	+	2	transcript_id g6764.t1; gene_id g6764;
ctg6	AUGUSTUS	exon	189686	189877	.	+	.	transcript_id g6764.t1; gene_id g6764;
ctg6	AUGUSTUS	intron	189878	189949	1	+	.	transcript_id g6764.t1; gene_id g6764;
ctg6	AUGUSTUS	CDS	189950	190146	0.92	+	2	transcript_id g6764.t1; gene_id g6764;
ctg6	AUGUSTUS	exon	189950	190146	.	+	.	transcript_id g6764.t1; gene_id g6764;
ctg6	AUGUSTUS	stop_codon	190144	190146	.	+	0	transcript_id g6764.t1; gene_id g6764;
ctg6	AUGUSTUS	gene	190499	192458	0.97	+	.	g6765
ctg6	AUGUSTUS	transcript	190499	192458	0.46	+	.	g6765.t1
ctg6	AUGUSTUS	start_codon	190499	190501	.	+	0	transcript_id g6765.t1; gene_id g6765;
ctg6	AUGUSTUS	CDS	190499	190755	0.46	+	0	transcript_id g6765.t1; gene_id g6765;
ctg6	AUGUSTUS	exon	190499	190755	.	+	.	transcript_id g6765.t1; gene_id g6765;
ctg6	AUGUSTUS	intron	190756	190812	1	+	.	transcript_id g6765.t1; gene_id g6765;
ctg6	AUGUSTUS	CDS	190813	190891	1	+	1	transcript_id g6765.t1; gene_id g6765;
ctg6	AUGUSTUS	exon	190813	190891	.	+	.	transcript_id g6765.t1; gene_id g6765;
ctg6	AUGUSTUS	intron	190892	190940	1	+	.	transcript_id g6765.t1; gene_id g6765;
ctg6	AUGUSTUS	CDS	190941	191455	1	+	0	transcript_id g6765.t1; gene_id g6765;
ctg6	AUGUSTUS	exon	190941	191455	.	+	.	transcript_id g6765.t1; gene_id g6765;
ctg6	AUGUSTUS	intron	191456	191516	1	+	.	transcript_id g6765.t1; gene_id g6765;
ctg6	AUGUSTUS	CDS	191517	191700	1	+	1	transcript_id g6765.t1; gene_id g6765;
ctg6	AUGUSTUS	exon	191517	191700	.	+	.	transcript_id g6765.t1; gene_id g6765;
ctg6	AUGUSTUS	intron	191701	191923	1	+	.	transcript_id g6765.t1; gene_id g6765;
ctg6	AUGUSTUS	CDS	191924	191943	1	+	0	transcript_id g6765.t1; gene_id g6765;
ctg6	AUGUSTUS	exon	191924	191943	.	+	.	transcript_id g6765.t1; gene_id g6765;
ctg6	AUGUSTUS	intron	191944	192005	1	+	.	transcript_id g6765.t1; gene_id g6765;
ctg6	AUGUSTUS	CDS	192006	192278	1	+	1	transcript_id g6765.t1; gene_id g6765;
ctg6	AUGUSTUS	exon	192006	192278	.	+	.	transcript_id g6765.t1; gene_id g6765;
ctg6	AUGUSTUS	intron	192279	192340	1	+	.	transcript_id g6765.t1; gene_id g6765;
ctg6	AUGUSTUS	CDS	192341	192458	1	+	1	transcript_id g6765.t1; gene_id g6765;
ctg6	AUGUSTUS	exon	192341	192458	.	+	.	transcript_id g6765.t1; gene_id g6765;
ctg6	AUGUSTUS	stop_codon	192456	192458	.	+	0	transcript_id g6765.t1; gene_id g6765;
ctg6	AUGUSTUS	transcript	190499	192458	0.51	+	.	g6765.t2
ctg6	AUGUSTUS	start_codon	190499	190501	.	+	0	transcript_id g6765.t2; gene_id g6765;
ctg6	AUGUSTUS	CDS	190499	190755	0.51	+	0	transcript_id g6765.t2; gene_id g6765;
ctg6	AUGUSTUS	exon	190499	190755	.	+	.	transcript_id g6765.t2; gene_id g6765;
ctg6	AUGUSTUS	intron	190756	190812	1	+	.	transcript_id g6765.t2; gene_id g6765;
ctg6	AUGUSTUS	CDS	190813	190891	1	+	1	transcript_id g6765.t2; gene_id g6765;
ctg6	AUGUSTUS	exon	190813	190891	.	+	.	transcript_id g6765.t2; gene_id g6765;
ctg6	AUGUSTUS	intron	190892	190940	1	+	.	transcript_id g6765.t2; gene_id g6765;
ctg6	AUGUSTUS	CDS	190941	191455	1	+	0	transcript_id g6765.t2; gene_id g6765;
ctg6	AUGUSTUS	exon	190941	191455	.	+	.	transcript_id g6765.t2; gene_id g6765;
ctg6	AUGUSTUS	intron	191456	191513	1	+	.	transcript_id g6765.t2; gene_id g6765;
ctg6	AUGUSTUS	CDS	191514	191700	1	+	1	transcript_id g6765.t2; gene_id g6765;
ctg6	AUGUSTUS	exon	191514	191700	.	+	.	transcript_id g6765.t2; gene_id g6765;
ctg6	AUGUSTUS	intron	191701	191923	1	+	.	transcript_id g6765.t2; gene_id g6765;
ctg6	AUGUSTUS	CDS	191924	191943	1	+	0	transcript_id g6765.t2; gene_id g6765;
ctg6	AUGUSTUS	exon	191924	191943	.	+	.	transcript_id g6765.t2; gene_id g6765;
ctg6	AUGUSTUS	intron	191944	192005	1	+	.	transcript_id g6765.t2; gene_id g6765;
ctg6	AUGUSTUS	CDS	192006	192278	1	+	1	transcript_id g6765.t2; gene_id g6765;
ctg6	AUGUSTUS	exon	192006	192278	.	+	.	transcript_id g6765.t2; gene_id g6765;
ctg6	AUGUSTUS	intron	192279	192340	1	+	.	transcript_id g6765.t2; gene_id g6765;
ctg6	AUGUSTUS	CDS	192341	192458	1	+	1	transcript_id g6765.t2; gene_id g6765;
ctg6	AUGUSTUS	exon	192341	192458	.	+	.	transcript_id g6765.t2; gene_id g6765;
ctg6	AUGUSTUS	stop_codon	192456	192458	.	+	0	transcript_id g6765.t2; gene_id g6765;
ctg6	AUGUSTUS	gene	192917	194099	0.67	+	.	g6766
ctg6	AUGUSTUS	transcript	192917	194099	0.67	+	.	g6766.t1
ctg6	AUGUSTUS	start_codon	192917	192919	.	+	0	transcript_id g6766.t1; gene_id g6766;
ctg6	AUGUSTUS	CDS	192917	193139	0.67	+	0	transcript_id g6766.t1; gene_id g6766;
ctg6	AUGUSTUS	exon	192917	193139	.	+	.	transcript_id g6766.t1; gene_id g6766;
ctg6	AUGUSTUS	intron	193140	193195	1	+	.	transcript_id g6766.t1; gene_id g6766;
ctg6	AUGUSTUS	CDS	193196	193360	1	+	2	transcript_id g6766.t1; gene_id g6766;
ctg6	AUGUSTUS	exon	193196	193360	.	+	.	transcript_id g6766.t1; gene_id g6766;
ctg6	AUGUSTUS	intron	193361	193414	1	+	.	transcript_id g6766.t1; gene_id g6766;
ctg6	AUGUSTUS	CDS	193415	193444	1	+	2	transcript_id g6766.t1; gene_id g6766;
ctg6	AUGUSTUS	exon	193415	193444	.	+	.	transcript_id g6766.t1; gene_id g6766;
ctg6	AUGUSTUS	intron	193445	193497	1	+	.	transcript_id g6766.t1; gene_id g6766;
ctg6	AUGUSTUS	CDS	193498	193557	1	+	2	transcript_id g6766.t1; gene_id g6766;
ctg6	AUGUSTUS	exon	193498	193557	.	+	.	transcript_id g6766.t1; gene_id g6766;
ctg6	AUGUSTUS	intron	193558	193617	1	+	.	transcript_id g6766.t1; gene_id g6766;
ctg6	AUGUSTUS	CDS	193618	193671	1	+	2	transcript_id g6766.t1; gene_id g6766;
ctg6	AUGUSTUS	exon	193618	193671	.	+	.	transcript_id g6766.t1; gene_id g6766;
ctg6	AUGUSTUS	intron	193672	193734	1	+	.	transcript_id g6766.t1; gene_id g6766;
ctg6	AUGUSTUS	CDS	193735	193758	1	+	2	transcript_id g6766.t1; gene_id g6766;
ctg6	AUGUSTUS	exon	193735	193758	.	+	.	transcript_id g6766.t1; gene_id g6766;
ctg6	AUGUSTUS	intron	193759	193809	1	+	.	transcript_id g6766.t1; gene_id g6766;
ctg6	AUGUSTUS	CDS	193810	193953	1	+	2	transcript_id g6766.t1; gene_id g6766;
ctg6	AUGUSTUS	exon	193810	193953	.	+	.	transcript_id g6766.t1; gene_id g6766;
ctg6	AUGUSTUS	intron	193954	194013	1	+	.	transcript_id g6766.t1; gene_id g6766;
ctg6	AUGUSTUS	CDS	194014	194099	1	+	2	transcript_id g6766.t1; gene_id g6766;
ctg6	AUGUSTUS	exon	194014	194099	.	+	.	transcript_id g6766.t1; gene_id g6766;
ctg6	AUGUSTUS	stop_codon	194097	194099	.	+	0	transcript_id g6766.t1; gene_id g6766;
ctg6	AUGUSTUS	gene	194700	199392	0.33	+	.	g6767
ctg6	AUGUSTUS	transcript	194700	199392	0.33	+	.	g6767.t1
ctg6	AUGUSTUS	start_codon	194700	194702	.	+	0	transcript_id g6767.t1; gene_id g6767;
ctg6	AUGUSTUS	CDS	194700	194705	1	+	0	transcript_id g6767.t1; gene_id g6767;
ctg6	AUGUSTUS	exon	194700	194705	.	+	.	transcript_id g6767.t1; gene_id g6767;
ctg6	AUGUSTUS	intron	194706	194755	1	+	.	transcript_id g6767.t1; gene_id g6767;
ctg6	AUGUSTUS	CDS	194756	194914	1	+	0	transcript_id g6767.t1; gene_id g6767;
ctg6	AUGUSTUS	exon	194756	194914	.	+	.	transcript_id g6767.t1; gene_id g6767;
ctg6	AUGUSTUS	intron	194915	194966	1	+	.	transcript_id g6767.t1; gene_id g6767;
ctg6	AUGUSTUS	CDS	194967	195104	1	+	0	transcript_id g6767.t1; gene_id g6767;
ctg6	AUGUSTUS	exon	194967	195104	.	+	.	transcript_id g6767.t1; gene_id g6767;
ctg6	AUGUSTUS	intron	195105	195156	1	+	.	transcript_id g6767.t1; gene_id g6767;
ctg6	AUGUSTUS	CDS	195157	195231	1	+	0	transcript_id g6767.t1; gene_id g6767;
ctg6	AUGUSTUS	exon	195157	195231	.	+	.	transcript_id g6767.t1; gene_id g6767;
ctg6	AUGUSTUS	intron	195232	195284	1	+	.	transcript_id g6767.t1; gene_id g6767;
ctg6	AUGUSTUS	CDS	195285	195361	1	+	0	transcript_id g6767.t1; gene_id g6767;
ctg6	AUGUSTUS	exon	195285	195361	.	+	.	transcript_id g6767.t1; gene_id g6767;
ctg6	AUGUSTUS	intron	195362	195420	1	+	.	transcript_id g6767.t1; gene_id g6767;
ctg6	AUGUSTUS	CDS	195421	195539	1	+	1	transcript_id g6767.t1; gene_id g6767;
ctg6	AUGUSTUS	exon	195421	195539	.	+	.	transcript_id g6767.t1; gene_id g6767;
ctg6	AUGUSTUS	intron	195540	195597	1	+	.	transcript_id g6767.t1; gene_id g6767;
ctg6	AUGUSTUS	CDS	195598	196311	1	+	2	transcript_id g6767.t1; gene_id g6767;
ctg6	AUGUSTUS	exon	195598	196311	.	+	.	transcript_id g6767.t1; gene_id g6767;
ctg6	AUGUSTUS	intron	196312	196363	1	+	.	transcript_id g6767.t1; gene_id g6767;
ctg6	AUGUSTUS	CDS	196364	196453	1	+	2	transcript_id g6767.t1; gene_id g6767;
ctg6	AUGUSTUS	exon	196364	196453	.	+	.	transcript_id g6767.t1; gene_id g6767;
ctg6	AUGUSTUS	intron	196454	196506	1	+	.	transcript_id g6767.t1; gene_id g6767;
ctg6	AUGUSTUS	CDS	196507	196559	1	+	2	transcript_id g6767.t1; gene_id g6767;
ctg6	AUGUSTUS	exon	196507	196559	.	+	.	transcript_id g6767.t1; gene_id g6767;
ctg6	AUGUSTUS	intron	196560	196611	1	+	.	transcript_id g6767.t1; gene_id g6767;
ctg6	AUGUSTUS	CDS	196612	196653	1	+	0	transcript_id g6767.t1; gene_id g6767;
ctg6	AUGUSTUS	exon	196612	196653	.	+	.	transcript_id g6767.t1; gene_id g6767;
ctg6	AUGUSTUS	intron	196654	196709	1	+	.	transcript_id g6767.t1; gene_id g6767;
ctg6	AUGUSTUS	CDS	196710	196884	0.99	+	0	transcript_id g6767.t1; gene_id g6767;
ctg6	AUGUSTUS	exon	196710	196884	.	+	.	transcript_id g6767.t1; gene_id g6767;
ctg6	AUGUSTUS	intron	196885	196936	1	+	.	transcript_id g6767.t1; gene_id g6767;
ctg6	AUGUSTUS	CDS	196937	197105	0.99	+	2	transcript_id g6767.t1; gene_id g6767;
ctg6	AUGUSTUS	exon	196937	197105	.	+	.	transcript_id g6767.t1; gene_id g6767;
ctg6	AUGUSTUS	intron	197106	197161	1	+	.	transcript_id g6767.t1; gene_id g6767;
ctg6	AUGUSTUS	CDS	197162	197343	1	+	1	transcript_id g6767.t1; gene_id g6767;
ctg6	AUGUSTUS	exon	197162	197343	.	+	.	transcript_id g6767.t1; gene_id g6767;
ctg6	AUGUSTUS	intron	197344	197394	1	+	.	transcript_id g6767.t1; gene_id g6767;
ctg6	AUGUSTUS	CDS	197395	197464	1	+	2	transcript_id g6767.t1; gene_id g6767;
ctg6	AUGUSTUS	exon	197395	197464	.	+	.	transcript_id g6767.t1; gene_id g6767;
ctg6	AUGUSTUS	intron	197465	197520	1	+	.	transcript_id g6767.t1; gene_id g6767;
ctg6	AUGUSTUS	CDS	197521	197680	1	+	1	transcript_id g6767.t1; gene_id g6767;
ctg6	AUGUSTUS	exon	197521	197680	.	+	.	transcript_id g6767.t1; gene_id g6767;
ctg6	AUGUSTUS	intron	197681	197737	1	+	.	transcript_id g6767.t1; gene_id g6767;
ctg6	AUGUSTUS	CDS	197738	197892	1	+	0	transcript_id g6767.t1; gene_id g6767;
ctg6	AUGUSTUS	exon	197738	197892	.	+	.	transcript_id g6767.t1; gene_id g6767;
ctg6	AUGUSTUS	intron	197893	197942	1	+	.	transcript_id g6767.t1; gene_id g6767;
ctg6	AUGUSTUS	CDS	197943	198009	1	+	1	transcript_id g6767.t1; gene_id g6767;
ctg6	AUGUSTUS	exon	197943	198009	.	+	.	transcript_id g6767.t1; gene_id g6767;
ctg6	AUGUSTUS	intron	198010	198062	1	+	.	transcript_id g6767.t1; gene_id g6767;
ctg6	AUGUSTUS	CDS	198063	198168	1	+	0	transcript_id g6767.t1; gene_id g6767;
ctg6	AUGUSTUS	exon	198063	198168	.	+	.	transcript_id g6767.t1; gene_id g6767;
ctg6	AUGUSTUS	intron	198169	198220	1	+	.	transcript_id g6767.t1; gene_id g6767;
ctg6	AUGUSTUS	CDS	198221	198338	1	+	2	transcript_id g6767.t1; gene_id g6767;
ctg6	AUGUSTUS	exon	198221	198338	.	+	.	transcript_id g6767.t1; gene_id g6767;
ctg6	AUGUSTUS	intron	198339	198396	1	+	.	transcript_id g6767.t1; gene_id g6767;
ctg6	AUGUSTUS	CDS	198397	198500	1	+	1	transcript_id g6767.t1; gene_id g6767;
ctg6	AUGUSTUS	exon	198397	198500	.	+	.	transcript_id g6767.t1; gene_id g6767;
ctg6	AUGUSTUS	intron	198501	198555	1	+	.	transcript_id g6767.t1; gene_id g6767;
ctg6	AUGUSTUS	CDS	198556	198956	1	+	2	transcript_id g6767.t1; gene_id g6767;
ctg6	AUGUSTUS	exon	198556	198956	.	+	.	transcript_id g6767.t1; gene_id g6767;
ctg6	AUGUSTUS	intron	198957	199016	1	+	.	transcript_id g6767.t1; gene_id g6767;
ctg6	AUGUSTUS	CDS	199017	199034	1	+	0	transcript_id g6767.t1; gene_id g6767;
ctg6	AUGUSTUS	exon	199017	199034	.	+	.	transcript_id g6767.t1; gene_id g6767;
ctg6	AUGUSTUS	intron	199035	199254	0.34	+	.	transcript_id g6767.t1; gene_id g6767;
ctg6	AUGUSTUS	CDS	199255	199392	0.35	+	0	transcript_id g6767.t1; gene_id g6767;
ctg6	AUGUSTUS	exon	199255	199392	.	+	.	transcript_id g6767.t1; gene_id g6767;
ctg6	AUGUSTUS	stop_codon	199390	199392	.	+	0	transcript_id g6767.t1; gene_id g6767;
ctg6	AUGUSTUS	gene	199407	200827	0.74	+	.	g6768
ctg6	AUGUSTUS	transcript	199407	200827	0.74	+	.	g6768.t1
ctg6	AUGUSTUS	start_codon	199407	199409	.	+	0	transcript_id g6768.t1; gene_id g6768;
ctg6	AUGUSTUS	CDS	199407	199640	0.74	+	0	transcript_id g6768.t1; gene_id g6768;
ctg6	AUGUSTUS	exon	199407	199640	.	+	.	transcript_id g6768.t1; gene_id g6768;
ctg6	AUGUSTUS	intron	199641	199697	1	+	.	transcript_id g6768.t1; gene_id g6768;
ctg6	AUGUSTUS	CDS	199698	199750	1	+	0	transcript_id g6768.t1; gene_id g6768;
ctg6	AUGUSTUS	exon	199698	199750	.	+	.	transcript_id g6768.t1; gene_id g6768;
ctg6	AUGUSTUS	intron	199751	199806	1	+	.	transcript_id g6768.t1; gene_id g6768;
ctg6	AUGUSTUS	CDS	199807	199877	1	+	1	transcript_id g6768.t1; gene_id g6768;
ctg6	AUGUSTUS	exon	199807	199877	.	+	.	transcript_id g6768.t1; gene_id g6768;
ctg6	AUGUSTUS	intron	199878	199930	1	+	.	transcript_id g6768.t1; gene_id g6768;
ctg6	AUGUSTUS	CDS	199931	200164	1	+	2	transcript_id g6768.t1; gene_id g6768;
ctg6	AUGUSTUS	exon	199931	200164	.	+	.	transcript_id g6768.t1; gene_id g6768;
ctg6	AUGUSTUS	intron	200165	200228	1	+	.	transcript_id g6768.t1; gene_id g6768;
ctg6	AUGUSTUS	CDS	200229	200323	1	+	2	transcript_id g6768.t1; gene_id g6768;
ctg6	AUGUSTUS	exon	200229	200323	.	+	.	transcript_id g6768.t1; gene_id g6768;
ctg6	AUGUSTUS	intron	200324	200377	1	+	.	transcript_id g6768.t1; gene_id g6768;
ctg6	AUGUSTUS	CDS	200378	200450	1	+	0	transcript_id g6768.t1; gene_id g6768;
ctg6	AUGUSTUS	exon	200378	200450	.	+	.	transcript_id g6768.t1; gene_id g6768;
ctg6	AUGUSTUS	intron	200451	200533	1	+	.	transcript_id g6768.t1; gene_id g6768;
ctg6	AUGUSTUS	CDS	200534	200629	1	+	2	transcript_id g6768.t1; gene_id g6768;
ctg6	AUGUSTUS	exon	200534	200629	.	+	.	transcript_id g6768.t1; gene_id g6768;
ctg6	AUGUSTUS	intron	200630	200687	1	+	.	transcript_id g6768.t1; gene_id g6768;
ctg6	AUGUSTUS	CDS	200688	200757	1	+	2	transcript_id g6768.t1; gene_id g6768;
ctg6	AUGUSTUS	exon	200688	200757	.	+	.	transcript_id g6768.t1; gene_id g6768;
ctg6	AUGUSTUS	intron	200758	200814	1	+	.	transcript_id g6768.t1; gene_id g6768;
ctg6	AUGUSTUS	CDS	200815	200827	1	+	1	transcript_id g6768.t1; gene_id g6768;
ctg6	AUGUSTUS	exon	200815	200827	.	+	.	transcript_id g6768.t1; gene_id g6768;
ctg6	AUGUSTUS	stop_codon	200825	200827	.	+	0	transcript_id g6768.t1; gene_id g6768;
ctg6	AUGUSTUS	gene	201350	201724	0.43	+	.	g6769
ctg6	AUGUSTUS	transcript	201350	201724	0.43	+	.	g6769.t1
ctg6	AUGUSTUS	start_codon	201350	201352	.	+	0	transcript_id g6769.t1; gene_id g6769;
ctg6	AUGUSTUS	CDS	201350	201724	0.43	+	0	transcript_id g6769.t1; gene_id g6769;
ctg6	AUGUSTUS	exon	201350	201724	.	+	.	transcript_id g6769.t1; gene_id g6769;
ctg6	AUGUSTUS	stop_codon	201722	201724	.	+	0	transcript_id g6769.t1; gene_id g6769;
ctg6	AUGUSTUS	gene	204357	206177	0.44	+	.	g6770
ctg6	AUGUSTUS	transcript	204357	206177	0.44	+	.	g6770.t1
ctg6	AUGUSTUS	start_codon	204357	204359	.	+	0	transcript_id g6770.t1; gene_id g6770;
ctg6	AUGUSTUS	CDS	204357	204421	0.44	+	0	transcript_id g6770.t1; gene_id g6770;
ctg6	AUGUSTUS	exon	204357	204421	.	+	.	transcript_id g6770.t1; gene_id g6770;
ctg6	AUGUSTUS	intron	204422	204480	1	+	.	transcript_id g6770.t1; gene_id g6770;
ctg6	AUGUSTUS	CDS	204481	204562	1	+	1	transcript_id g6770.t1; gene_id g6770;
ctg6	AUGUSTUS	exon	204481	204562	.	+	.	transcript_id g6770.t1; gene_id g6770;
ctg6	AUGUSTUS	intron	204563	204615	1	+	.	transcript_id g6770.t1; gene_id g6770;
ctg6	AUGUSTUS	CDS	204616	204731	1	+	0	transcript_id g6770.t1; gene_id g6770;
ctg6	AUGUSTUS	exon	204616	204731	.	+	.	transcript_id g6770.t1; gene_id g6770;
ctg6	AUGUSTUS	intron	204732	204789	1	+	.	transcript_id g6770.t1; gene_id g6770;
ctg6	AUGUSTUS	CDS	204790	204837	1	+	1	transcript_id g6770.t1; gene_id g6770;
ctg6	AUGUSTUS	exon	204790	204837	.	+	.	transcript_id g6770.t1; gene_id g6770;
ctg6	AUGUSTUS	intron	204838	204893	1	+	.	transcript_id g6770.t1; gene_id g6770;
ctg6	AUGUSTUS	CDS	204894	204949	1	+	1	transcript_id g6770.t1; gene_id g6770;
ctg6	AUGUSTUS	exon	204894	204949	.	+	.	transcript_id g6770.t1; gene_id g6770;
ctg6	AUGUSTUS	intron	204950	205001	1	+	.	transcript_id g6770.t1; gene_id g6770;
ctg6	AUGUSTUS	CDS	205002	205024	1	+	2	transcript_id g6770.t1; gene_id g6770;
ctg6	AUGUSTUS	exon	205002	205024	.	+	.	transcript_id g6770.t1; gene_id g6770;
ctg6	AUGUSTUS	intron	205025	205078	1	+	.	transcript_id g6770.t1; gene_id g6770;
ctg6	AUGUSTUS	CDS	205079	205196	1	+	0	transcript_id g6770.t1; gene_id g6770;
ctg6	AUGUSTUS	exon	205079	205196	.	+	.	transcript_id g6770.t1; gene_id g6770;
ctg6	AUGUSTUS	intron	205197	205259	1	+	.	transcript_id g6770.t1; gene_id g6770;
ctg6	AUGUSTUS	CDS	205260	205343	1	+	2	transcript_id g6770.t1; gene_id g6770;
ctg6	AUGUSTUS	exon	205260	205343	.	+	.	transcript_id g6770.t1; gene_id g6770;
ctg6	AUGUSTUS	intron	205344	205397	1	+	.	transcript_id g6770.t1; gene_id g6770;
ctg6	AUGUSTUS	CDS	205398	205542	1	+	2	transcript_id g6770.t1; gene_id g6770;
ctg6	AUGUSTUS	exon	205398	205542	.	+	.	transcript_id g6770.t1; gene_id g6770;
ctg6	AUGUSTUS	intron	205543	205594	1	+	.	transcript_id g6770.t1; gene_id g6770;
ctg6	AUGUSTUS	CDS	205595	205909	1	+	1	transcript_id g6770.t1; gene_id g6770;
ctg6	AUGUSTUS	exon	205595	205909	.	+	.	transcript_id g6770.t1; gene_id g6770;
ctg6	AUGUSTUS	intron	205910	205969	1	+	.	transcript_id g6770.t1; gene_id g6770;
ctg6	AUGUSTUS	CDS	205970	206177	1	+	1	transcript_id g6770.t1; gene_id g6770;
ctg6	AUGUSTUS	exon	205970	206177	.	+	.	transcript_id g6770.t1; gene_id g6770;
ctg6	AUGUSTUS	stop_codon	206175	206177	.	+	0	transcript_id g6770.t1; gene_id g6770;
ctg6	AUGUSTUS	gene	206660	207849	1.45	-	.	g6771
ctg6	AUGUSTUS	transcript	206660	207849	0.98	-	.	g6771.t1
ctg6	AUGUSTUS	stop_codon	206660	206662	.	-	0	transcript_id g6771.t1; gene_id g6771;
ctg6	AUGUSTUS	CDS	206660	206709	1	-	2	transcript_id g6771.t1; gene_id g6771;
ctg6	AUGUSTUS	exon	206660	206709	.	-	.	transcript_id g6771.t1; gene_id g6771;
ctg6	AUGUSTUS	intron	206710	206777	1	-	.	transcript_id g6771.t1; gene_id g6771;
ctg6	AUGUSTUS	CDS	206778	206822	1	-	2	transcript_id g6771.t1; gene_id g6771;
ctg6	AUGUSTUS	exon	206778	206822	.	-	.	transcript_id g6771.t1; gene_id g6771;
ctg6	AUGUSTUS	intron	206823	206907	1	-	.	transcript_id g6771.t1; gene_id g6771;
ctg6	AUGUSTUS	CDS	206908	206989	1	-	0	transcript_id g6771.t1; gene_id g6771;
ctg6	AUGUSTUS	exon	206908	206989	.	-	.	transcript_id g6771.t1; gene_id g6771;
ctg6	AUGUSTUS	intron	206990	207037	1	-	.	transcript_id g6771.t1; gene_id g6771;
ctg6	AUGUSTUS	CDS	207038	207195	1	-	2	transcript_id g6771.t1; gene_id g6771;
ctg6	AUGUSTUS	exon	207038	207195	.	-	.	transcript_id g6771.t1; gene_id g6771;
ctg6	AUGUSTUS	intron	207196	207399	1	-	.	transcript_id g6771.t1; gene_id g6771;
ctg6	AUGUSTUS	CDS	207400	207508	1	-	0	transcript_id g6771.t1; gene_id g6771;
ctg6	AUGUSTUS	exon	207400	207508	.	-	.	transcript_id g6771.t1; gene_id g6771;
ctg6	AUGUSTUS	intron	207509	207560	1	-	.	transcript_id g6771.t1; gene_id g6771;
ctg6	AUGUSTUS	CDS	207561	207569	1	-	0	transcript_id g6771.t1; gene_id g6771;
ctg6	AUGUSTUS	exon	207561	207569	.	-	.	transcript_id g6771.t1; gene_id g6771;
ctg6	AUGUSTUS	intron	207570	207623	1	-	.	transcript_id g6771.t1; gene_id g6771;
ctg6	AUGUSTUS	CDS	207624	207640	1	-	2	transcript_id g6771.t1; gene_id g6771;
ctg6	AUGUSTUS	exon	207624	207640	.	-	.	transcript_id g6771.t1; gene_id g6771;
ctg6	AUGUSTUS	intron	207641	207725	1	-	.	transcript_id g6771.t1; gene_id g6771;
ctg6	AUGUSTUS	CDS	207726	207849	0.98	-	0	transcript_id g6771.t1; gene_id g6771;
ctg6	AUGUSTUS	exon	207726	207849	.	-	.	transcript_id g6771.t1; gene_id g6771;
ctg6	AUGUSTUS	start_codon	207847	207849	.	-	0	transcript_id g6771.t1; gene_id g6771;
ctg6	AUGUSTUS	transcript	207278	207849	0.47	-	.	g6771.t2
ctg6	AUGUSTUS	stop_codon	207278	207280	.	-	0	transcript_id g6771.t2; gene_id g6771;
ctg6	AUGUSTUS	CDS	207278	207327	0.47	-	2	transcript_id g6771.t2; gene_id g6771;
ctg6	AUGUSTUS	exon	207278	207327	.	-	.	transcript_id g6771.t2; gene_id g6771;
ctg6	AUGUSTUS	intron	207328	207399	0.66	-	.	transcript_id g6771.t2; gene_id g6771;
ctg6	AUGUSTUS	CDS	207400	207508	0.88	-	0	transcript_id g6771.t2; gene_id g6771;
ctg6	AUGUSTUS	exon	207400	207508	.	-	.	transcript_id g6771.t2; gene_id g6771;
ctg6	AUGUSTUS	intron	207509	207560	1	-	.	transcript_id g6771.t2; gene_id g6771;
ctg6	AUGUSTUS	CDS	207561	207569	1	-	0	transcript_id g6771.t2; gene_id g6771;
ctg6	AUGUSTUS	exon	207561	207569	.	-	.	transcript_id g6771.t2; gene_id g6771;
ctg6	AUGUSTUS	intron	207570	207623	1	-	.	transcript_id g6771.t2; gene_id g6771;
ctg6	AUGUSTUS	CDS	207624	207640	1	-	2	transcript_id g6771.t2; gene_id g6771;
ctg6	AUGUSTUS	exon	207624	207640	.	-	.	transcript_id g6771.t2; gene_id g6771;
ctg6	AUGUSTUS	intron	207641	207725	1	-	.	transcript_id g6771.t2; gene_id g6771;
ctg6	AUGUSTUS	CDS	207726	207849	1	-	0	transcript_id g6771.t2; gene_id g6771;
ctg6	AUGUSTUS	exon	207726	207849	.	-	.	transcript_id g6771.t2; gene_id g6771;
ctg6	AUGUSTUS	start_codon	207847	207849	.	-	0	transcript_id g6771.t2; gene_id g6771;
ctg6	AUGUSTUS	gene	208096	210829	0.65	+	.	g6772
ctg6	AUGUSTUS	transcript	208096	210829	0.65	+	.	g6772.t1
ctg6	AUGUSTUS	start_codon	208096	208098	.	+	0	transcript_id g6772.t1; gene_id g6772;
ctg6	AUGUSTUS	CDS	208096	208423	0.99	+	0	transcript_id g6772.t1; gene_id g6772;
ctg6	AUGUSTUS	exon	208096	208423	.	+	.	transcript_id g6772.t1; gene_id g6772;
ctg6	AUGUSTUS	intron	208424	208480	1	+	.	transcript_id g6772.t1; gene_id g6772;
ctg6	AUGUSTUS	CDS	208481	208595	1	+	2	transcript_id g6772.t1; gene_id g6772;
ctg6	AUGUSTUS	exon	208481	208595	.	+	.	transcript_id g6772.t1; gene_id g6772;
ctg6	AUGUSTUS	intron	208596	208650	1	+	.	transcript_id g6772.t1; gene_id g6772;
ctg6	AUGUSTUS	CDS	208651	208784	1	+	1	transcript_id g6772.t1; gene_id g6772;
ctg6	AUGUSTUS	exon	208651	208784	.	+	.	transcript_id g6772.t1; gene_id g6772;
ctg6	AUGUSTUS	intron	208785	208842	1	+	.	transcript_id g6772.t1; gene_id g6772;
ctg6	AUGUSTUS	CDS	208843	209172	0.99	+	2	transcript_id g6772.t1; gene_id g6772;
ctg6	AUGUSTUS	exon	208843	209172	.	+	.	transcript_id g6772.t1; gene_id g6772;
ctg6	AUGUSTUS	intron	209173	209228	1	+	.	transcript_id g6772.t1; gene_id g6772;
ctg6	AUGUSTUS	CDS	209229	209410	0.99	+	2	transcript_id g6772.t1; gene_id g6772;
ctg6	AUGUSTUS	exon	209229	209410	.	+	.	transcript_id g6772.t1; gene_id g6772;
ctg6	AUGUSTUS	intron	209411	209470	1	+	.	transcript_id g6772.t1; gene_id g6772;
ctg6	AUGUSTUS	CDS	209471	209681	1	+	0	transcript_id g6772.t1; gene_id g6772;
ctg6	AUGUSTUS	exon	209471	209681	.	+	.	transcript_id g6772.t1; gene_id g6772;
ctg6	AUGUSTUS	intron	209682	209733	1	+	.	transcript_id g6772.t1; gene_id g6772;
ctg6	AUGUSTUS	CDS	209734	210075	1	+	2	transcript_id g6772.t1; gene_id g6772;
ctg6	AUGUSTUS	exon	209734	210075	.	+	.	transcript_id g6772.t1; gene_id g6772;
ctg6	AUGUSTUS	intron	210076	210129	1	+	.	transcript_id g6772.t1; gene_id g6772;
ctg6	AUGUSTUS	CDS	210130	210260	1	+	2	transcript_id g6772.t1; gene_id g6772;
ctg6	AUGUSTUS	exon	210130	210260	.	+	.	transcript_id g6772.t1; gene_id g6772;
ctg6	AUGUSTUS	intron	210261	210311	1	+	.	transcript_id g6772.t1; gene_id g6772;
ctg6	AUGUSTUS	CDS	210312	210485	0.68	+	0	transcript_id g6772.t1; gene_id g6772;
ctg6	AUGUSTUS	exon	210312	210485	.	+	.	transcript_id g6772.t1; gene_id g6772;
ctg6	AUGUSTUS	intron	210486	210577	0.68	+	.	transcript_id g6772.t1; gene_id g6772;
ctg6	AUGUSTUS	CDS	210578	210829	1	+	0	transcript_id g6772.t1; gene_id g6772;
ctg6	AUGUSTUS	exon	210578	210829	.	+	.	transcript_id g6772.t1; gene_id g6772;
ctg6	AUGUSTUS	stop_codon	210827	210829	.	+	0	transcript_id g6772.t1; gene_id g6772;
ctg6	AUGUSTUS	gene	211441	212157	1	-	.	g6773
ctg6	AUGUSTUS	transcript	211441	212157	1	-	.	g6773.t1
ctg6	AUGUSTUS	stop_codon	211441	211443	.	-	0	transcript_id g6773.t1; gene_id g6773;
ctg6	AUGUSTUS	CDS	211441	211699	1	-	1	transcript_id g6773.t1; gene_id g6773;
ctg6	AUGUSTUS	exon	211441	211699	.	-	.	transcript_id g6773.t1; gene_id g6773;
ctg6	AUGUSTUS	intron	211700	211767	1	-	.	transcript_id g6773.t1; gene_id g6773;
ctg6	AUGUSTUS	CDS	211768	211995	1	-	1	transcript_id g6773.t1; gene_id g6773;
ctg6	AUGUSTUS	exon	211768	211995	.	-	.	transcript_id g6773.t1; gene_id g6773;
ctg6	AUGUSTUS	intron	211996	212050	1	-	.	transcript_id g6773.t1; gene_id g6773;
ctg6	AUGUSTUS	CDS	212051	212157	1	-	0	transcript_id g6773.t1; gene_id g6773;
ctg6	AUGUSTUS	exon	212051	212157	.	-	.	transcript_id g6773.t1; gene_id g6773;
ctg6	AUGUSTUS	start_codon	212155	212157	.	-	0	transcript_id g6773.t1; gene_id g6773;
ctg6	AUGUSTUS	gene	215527	218409	0.54	-	.	g6774
ctg6	AUGUSTUS	transcript	215527	218409	0.54	-	.	g6774.t1
ctg6	AUGUSTUS	stop_codon	215527	215529	.	-	0	transcript_id g6774.t1; gene_id g6774;
ctg6	AUGUSTUS	CDS	215527	215547	0.99	-	0	transcript_id g6774.t1; gene_id g6774;
ctg6	AUGUSTUS	exon	215527	215547	.	-	.	transcript_id g6774.t1; gene_id g6774;
ctg6	AUGUSTUS	intron	215548	215597	1	-	.	transcript_id g6774.t1; gene_id g6774;
ctg6	AUGUSTUS	CDS	215598	215607	1	-	1	transcript_id g6774.t1; gene_id g6774;
ctg6	AUGUSTUS	exon	215598	215607	.	-	.	transcript_id g6774.t1; gene_id g6774;
ctg6	AUGUSTUS	intron	215608	215666	1	-	.	transcript_id g6774.t1; gene_id g6774;
ctg6	AUGUSTUS	CDS	215667	215764	1	-	0	transcript_id g6774.t1; gene_id g6774;
ctg6	AUGUSTUS	exon	215667	215764	.	-	.	transcript_id g6774.t1; gene_id g6774;
ctg6	AUGUSTUS	intron	215765	215818	1	-	.	transcript_id g6774.t1; gene_id g6774;
ctg6	AUGUSTUS	CDS	215819	215894	1	-	1	transcript_id g6774.t1; gene_id g6774;
ctg6	AUGUSTUS	exon	215819	215894	.	-	.	transcript_id g6774.t1; gene_id g6774;
ctg6	AUGUSTUS	intron	215895	215953	1	-	.	transcript_id g6774.t1; gene_id g6774;
ctg6	AUGUSTUS	CDS	215954	216128	1	-	2	transcript_id g6774.t1; gene_id g6774;
ctg6	AUGUSTUS	exon	215954	216128	.	-	.	transcript_id g6774.t1; gene_id g6774;
ctg6	AUGUSTUS	intron	216129	216178	1	-	.	transcript_id g6774.t1; gene_id g6774;
ctg6	AUGUSTUS	CDS	216179	216302	1	-	0	transcript_id g6774.t1; gene_id g6774;
ctg6	AUGUSTUS	exon	216179	216302	.	-	.	transcript_id g6774.t1; gene_id g6774;
ctg6	AUGUSTUS	intron	216303	216353	1	-	.	transcript_id g6774.t1; gene_id g6774;
ctg6	AUGUSTUS	CDS	216354	216423	1	-	1	transcript_id g6774.t1; gene_id g6774;
ctg6	AUGUSTUS	exon	216354	216423	.	-	.	transcript_id g6774.t1; gene_id g6774;
ctg6	AUGUSTUS	intron	216424	216480	1	-	.	transcript_id g6774.t1; gene_id g6774;
ctg6	AUGUSTUS	CDS	216481	216527	1	-	0	transcript_id g6774.t1; gene_id g6774;
ctg6	AUGUSTUS	exon	216481	216527	.	-	.	transcript_id g6774.t1; gene_id g6774;
ctg6	AUGUSTUS	intron	216528	216576	1	-	.	transcript_id g6774.t1; gene_id g6774;
ctg6	AUGUSTUS	CDS	216577	216739	1	-	1	transcript_id g6774.t1; gene_id g6774;
ctg6	AUGUSTUS	exon	216577	216739	.	-	.	transcript_id g6774.t1; gene_id g6774;
ctg6	AUGUSTUS	intron	216740	216793	1	-	.	transcript_id g6774.t1; gene_id g6774;
ctg6	AUGUSTUS	CDS	216794	216874	1	-	1	transcript_id g6774.t1; gene_id g6774;
ctg6	AUGUSTUS	exon	216794	216874	.	-	.	transcript_id g6774.t1; gene_id g6774;
ctg6	AUGUSTUS	intron	216875	216932	1	-	.	transcript_id g6774.t1; gene_id g6774;
ctg6	AUGUSTUS	CDS	216933	217126	1	-	0	transcript_id g6774.t1; gene_id g6774;
ctg6	AUGUSTUS	exon	216933	217126	.	-	.	transcript_id g6774.t1; gene_id g6774;
ctg6	AUGUSTUS	intron	217127	217187	1	-	.	transcript_id g6774.t1; gene_id g6774;
ctg6	AUGUSTUS	CDS	217188	217814	0.59	-	0	transcript_id g6774.t1; gene_id g6774;
ctg6	AUGUSTUS	exon	217188	217814	.	-	.	transcript_id g6774.t1; gene_id g6774;
ctg6	AUGUSTUS	intron	217815	217865	1	-	.	transcript_id g6774.t1; gene_id g6774;
ctg6	AUGUSTUS	CDS	217866	218320	1	-	2	transcript_id g6774.t1; gene_id g6774;
ctg6	AUGUSTUS	exon	217866	218320	.	-	.	transcript_id g6774.t1; gene_id g6774;
ctg6	AUGUSTUS	intron	218321	218369	1	-	.	transcript_id g6774.t1; gene_id g6774;
ctg6	AUGUSTUS	CDS	218370	218409	0.94	-	0	transcript_id g6774.t1; gene_id g6774;
ctg6	AUGUSTUS	exon	218370	218409	.	-	.	transcript_id g6774.t1; gene_id g6774;
ctg6	AUGUSTUS	start_codon	218407	218409	.	-	0	transcript_id g6774.t1; gene_id g6774;
ctg6	AUGUSTUS	gene	218729	219459	0.64	-	.	g6775
ctg6	AUGUSTUS	transcript	218729	219459	0.64	-	.	g6775.t1
ctg6	AUGUSTUS	stop_codon	218729	218731	.	-	0	transcript_id g6775.t1; gene_id g6775;
ctg6	AUGUSTUS	CDS	218729	218837	0.98	-	1	transcript_id g6775.t1; gene_id g6775;
ctg6	AUGUSTUS	exon	218729	218837	.	-	.	transcript_id g6775.t1; gene_id g6775;
ctg6	AUGUSTUS	intron	218838	218885	1	-	.	transcript_id g6775.t1; gene_id g6775;
ctg6	AUGUSTUS	CDS	218886	219175	0.9	-	0	transcript_id g6775.t1; gene_id g6775;
ctg6	AUGUSTUS	exon	218886	219175	.	-	.	transcript_id g6775.t1; gene_id g6775;
ctg6	AUGUSTUS	intron	219176	219271	1	-	.	transcript_id g6775.t1; gene_id g6775;
ctg6	AUGUSTUS	CDS	219272	219321	1	-	2	transcript_id g6775.t1; gene_id g6775;
ctg6	AUGUSTUS	exon	219272	219321	.	-	.	transcript_id g6775.t1; gene_id g6775;
ctg6	AUGUSTUS	intron	219322	219380	1	-	.	transcript_id g6775.t1; gene_id g6775;
ctg6	AUGUSTUS	CDS	219381	219395	0.99	-	2	transcript_id g6775.t1; gene_id g6775;
ctg6	AUGUSTUS	exon	219381	219395	.	-	.	transcript_id g6775.t1; gene_id g6775;
ctg6	AUGUSTUS	intron	219396	219443	0.71	-	.	transcript_id g6775.t1; gene_id g6775;
ctg6	AUGUSTUS	CDS	219444	219459	0.71	-	0	transcript_id g6775.t1; gene_id g6775;
ctg6	AUGUSTUS	exon	219444	219459	.	-	.	transcript_id g6775.t1; gene_id g6775;
ctg6	AUGUSTUS	start_codon	219457	219459	.	-	0	transcript_id g6775.t1; gene_id g6775;
ctg6	AUGUSTUS	gene	219700	221960	0.97	-	.	g6776
ctg6	AUGUSTUS	transcript	219700	221960	0.97	-	.	g6776.t1
ctg6	AUGUSTUS	stop_codon	219700	219702	.	-	0	transcript_id g6776.t1; gene_id g6776;
ctg6	AUGUSTUS	CDS	219700	219969	0.97	-	0	transcript_id g6776.t1; gene_id g6776;
ctg6	AUGUSTUS	exon	219700	219969	.	-	.	transcript_id g6776.t1; gene_id g6776;
ctg6	AUGUSTUS	intron	219970	220038	1	-	.	transcript_id g6776.t1; gene_id g6776;
ctg6	AUGUSTUS	CDS	220039	220551	1	-	0	transcript_id g6776.t1; gene_id g6776;
ctg6	AUGUSTUS	exon	220039	220551	.	-	.	transcript_id g6776.t1; gene_id g6776;
ctg6	AUGUSTUS	intron	220552	220604	1	-	.	transcript_id g6776.t1; gene_id g6776;
ctg6	AUGUSTUS	CDS	220605	220654	1	-	2	transcript_id g6776.t1; gene_id g6776;
ctg6	AUGUSTUS	exon	220605	220654	.	-	.	transcript_id g6776.t1; gene_id g6776;
ctg6	AUGUSTUS	intron	220655	220707	1	-	.	transcript_id g6776.t1; gene_id g6776;
ctg6	AUGUSTUS	CDS	220708	221112	1	-	2	transcript_id g6776.t1; gene_id g6776;
ctg6	AUGUSTUS	exon	220708	221112	.	-	.	transcript_id g6776.t1; gene_id g6776;
ctg6	AUGUSTUS	intron	221113	221161	1	-	.	transcript_id g6776.t1; gene_id g6776;
ctg6	AUGUSTUS	CDS	221162	221604	1	-	1	transcript_id g6776.t1; gene_id g6776;
ctg6	AUGUSTUS	exon	221162	221604	.	-	.	transcript_id g6776.t1; gene_id g6776;
ctg6	AUGUSTUS	intron	221605	221667	1	-	.	transcript_id g6776.t1; gene_id g6776;
ctg6	AUGUSTUS	CDS	221668	221809	1	-	2	transcript_id g6776.t1; gene_id g6776;
ctg6	AUGUSTUS	exon	221668	221809	.	-	.	transcript_id g6776.t1; gene_id g6776;
ctg6	AUGUSTUS	intron	221810	221863	1	-	.	transcript_id g6776.t1; gene_id g6776;
ctg6	AUGUSTUS	CDS	221864	221960	1	-	0	transcript_id g6776.t1; gene_id g6776;
ctg6	AUGUSTUS	exon	221864	221960	.	-	.	transcript_id g6776.t1; gene_id g6776;
ctg6	AUGUSTUS	start_codon	221958	221960	.	-	0	transcript_id g6776.t1; gene_id g6776;
ctg6	AUGUSTUS	gene	227208	229363	0.5	-	.	g6777
ctg6	AUGUSTUS	transcript	227208	229363	0.5	-	.	g6777.t1
ctg6	AUGUSTUS	stop_codon	227208	227210	.	-	0	transcript_id g6777.t1; gene_id g6777;
ctg6	AUGUSTUS	CDS	227208	227444	1	-	0	transcript_id g6777.t1; gene_id g6777;
ctg6	AUGUSTUS	exon	227208	227444	.	-	.	transcript_id g6777.t1; gene_id g6777;
ctg6	AUGUSTUS	intron	227445	227517	1	-	.	transcript_id g6777.t1; gene_id g6777;
ctg6	AUGUSTUS	CDS	227518	228312	0.83	-	0	transcript_id g6777.t1; gene_id g6777;
ctg6	AUGUSTUS	exon	227518	228312	.	-	.	transcript_id g6777.t1; gene_id g6777;
ctg6	AUGUSTUS	intron	228313	228362	1	-	.	transcript_id g6777.t1; gene_id g6777;
ctg6	AUGUSTUS	CDS	228363	229032	0.64	-	1	transcript_id g6777.t1; gene_id g6777;
ctg6	AUGUSTUS	exon	228363	229032	.	-	.	transcript_id g6777.t1; gene_id g6777;
ctg6	AUGUSTUS	intron	229033	229103	0.64	-	.	transcript_id g6777.t1; gene_id g6777;
ctg6	AUGUSTUS	CDS	229104	229363	0.57	-	0	transcript_id g6777.t1; gene_id g6777;
ctg6	AUGUSTUS	exon	229104	229363	.	-	.	transcript_id g6777.t1; gene_id g6777;
ctg6	AUGUSTUS	start_codon	229361	229363	.	-	0	transcript_id g6777.t1; gene_id g6777;
ctg6	AUGUSTUS	gene	229884	231672	0.3	+	.	g6778
ctg6	AUGUSTUS	transcript	229884	231672	0.3	+	.	g6778.t1
ctg6	AUGUSTUS	start_codon	229884	229886	.	+	0	transcript_id g6778.t1; gene_id g6778;
ctg6	AUGUSTUS	CDS	229884	229959	0.64	+	0	transcript_id g6778.t1; gene_id g6778;
ctg6	AUGUSTUS	exon	229884	229959	.	+	.	transcript_id g6778.t1; gene_id g6778;
ctg6	AUGUSTUS	intron	229960	230018	1	+	.	transcript_id g6778.t1; gene_id g6778;
ctg6	AUGUSTUS	CDS	230019	230141	0.45	+	2	transcript_id g6778.t1; gene_id g6778;
ctg6	AUGUSTUS	exon	230019	230141	.	+	.	transcript_id g6778.t1; gene_id g6778;
ctg6	AUGUSTUS	intron	230142	231577	0.43	+	.	transcript_id g6778.t1; gene_id g6778;
ctg6	AUGUSTUS	CDS	231578	231599	0.85	+	2	transcript_id g6778.t1; gene_id g6778;
ctg6	AUGUSTUS	exon	231578	231599	.	+	.	transcript_id g6778.t1; gene_id g6778;
ctg6	AUGUSTUS	intron	231600	231662	0.95	+	.	transcript_id g6778.t1; gene_id g6778;
ctg6	AUGUSTUS	CDS	231663	231672	0.85	+	1	transcript_id g6778.t1; gene_id g6778;
ctg6	AUGUSTUS	exon	231663	231672	.	+	.	transcript_id g6778.t1; gene_id g6778;
ctg6	AUGUSTUS	stop_codon	231670	231672	.	+	0	transcript_id g6778.t1; gene_id g6778;
ctg6	AUGUSTUS	gene	233296	234902	0.21	+	.	g6779
ctg6	AUGUSTUS	transcript	233296	234902	0.21	+	.	g6779.t1
ctg6	AUGUSTUS	start_codon	233296	233298	.	+	0	transcript_id g6779.t1; gene_id g6779;
ctg6	AUGUSTUS	CDS	233296	233460	0.54	+	0	transcript_id g6779.t1; gene_id g6779;
ctg6	AUGUSTUS	exon	233296	233460	.	+	.	transcript_id g6779.t1; gene_id g6779;
ctg6	AUGUSTUS	intron	233461	233522	0.87	+	.	transcript_id g6779.t1; gene_id g6779;
ctg6	AUGUSTUS	CDS	233523	233619	0.47	+	0	transcript_id g6779.t1; gene_id g6779;
ctg6	AUGUSTUS	exon	233523	233619	.	+	.	transcript_id g6779.t1; gene_id g6779;
ctg6	AUGUSTUS	intron	233620	233780	0.4	+	.	transcript_id g6779.t1; gene_id g6779;
ctg6	AUGUSTUS	CDS	233781	233874	0.4	+	2	transcript_id g6779.t1; gene_id g6779;
ctg6	AUGUSTUS	exon	233781	233874	.	+	.	transcript_id g6779.t1; gene_id g6779;
ctg6	AUGUSTUS	intron	233875	233946	1	+	.	transcript_id g6779.t1; gene_id g6779;
ctg6	AUGUSTUS	CDS	233947	234003	0.97	+	1	transcript_id g6779.t1; gene_id g6779;
ctg6	AUGUSTUS	exon	233947	234003	.	+	.	transcript_id g6779.t1; gene_id g6779;
ctg6	AUGUSTUS	intron	234004	234095	0.94	+	.	transcript_id g6779.t1; gene_id g6779;
ctg6	AUGUSTUS	CDS	234096	234126	0.92	+	1	transcript_id g6779.t1; gene_id g6779;
ctg6	AUGUSTUS	exon	234096	234126	.	+	.	transcript_id g6779.t1; gene_id g6779;
ctg6	AUGUSTUS	intron	234127	234172	0.92	+	.	transcript_id g6779.t1; gene_id g6779;
ctg6	AUGUSTUS	CDS	234173	234248	0.92	+	0	transcript_id g6779.t1; gene_id g6779;
ctg6	AUGUSTUS	exon	234173	234248	.	+	.	transcript_id g6779.t1; gene_id g6779;
ctg6	AUGUSTUS	intron	234249	234329	0.98	+	.	transcript_id g6779.t1; gene_id g6779;
ctg6	AUGUSTUS	CDS	234330	234401	0.98	+	2	transcript_id g6779.t1; gene_id g6779;
ctg6	AUGUSTUS	exon	234330	234401	.	+	.	transcript_id g6779.t1; gene_id g6779;
ctg6	AUGUSTUS	intron	234402	234460	1	+	.	transcript_id g6779.t1; gene_id g6779;
ctg6	AUGUSTUS	CDS	234461	234473	1	+	2	transcript_id g6779.t1; gene_id g6779;
ctg6	AUGUSTUS	exon	234461	234473	.	+	.	transcript_id g6779.t1; gene_id g6779;
ctg6	AUGUSTUS	intron	234474	234755	1	+	.	transcript_id g6779.t1; gene_id g6779;
ctg6	AUGUSTUS	CDS	234756	234790	1	+	1	transcript_id g6779.t1; gene_id g6779;
ctg6	AUGUSTUS	exon	234756	234790	.	+	.	transcript_id g6779.t1; gene_id g6779;
ctg6	AUGUSTUS	intron	234791	234840	1	+	.	transcript_id g6779.t1; gene_id g6779;
ctg6	AUGUSTUS	CDS	234841	234902	1	+	2	transcript_id g6779.t1; gene_id g6779;
ctg6	AUGUSTUS	exon	234841	234902	.	+	.	transcript_id g6779.t1; gene_id g6779;
ctg6	AUGUSTUS	stop_codon	234900	234902	.	+	0	transcript_id g6779.t1; gene_id g6779;
ctg6	AUGUSTUS	gene	240382	241213	0.25	+	.	g6780
ctg6	AUGUSTUS	transcript	240382	241213	0.25	+	.	g6780.t1
ctg6	AUGUSTUS	start_codon	240382	240384	.	+	0	transcript_id g6780.t1; gene_id g6780;
ctg6	AUGUSTUS	CDS	240382	240447	1	+	0	transcript_id g6780.t1; gene_id g6780;
ctg6	AUGUSTUS	exon	240382	240447	.	+	.	transcript_id g6780.t1; gene_id g6780;
ctg6	AUGUSTUS	intron	240448	240507	1	+	.	transcript_id g6780.t1; gene_id g6780;
ctg6	AUGUSTUS	CDS	240508	240540	1	+	0	transcript_id g6780.t1; gene_id g6780;
ctg6	AUGUSTUS	exon	240508	240540	.	+	.	transcript_id g6780.t1; gene_id g6780;
ctg6	AUGUSTUS	intron	240541	240610	1	+	.	transcript_id g6780.t1; gene_id g6780;
ctg6	AUGUSTUS	CDS	240611	240700	0.51	+	0	transcript_id g6780.t1; gene_id g6780;
ctg6	AUGUSTUS	exon	240611	240700	.	+	.	transcript_id g6780.t1; gene_id g6780;
ctg6	AUGUSTUS	intron	240701	240757	0.75	+	.	transcript_id g6780.t1; gene_id g6780;
ctg6	AUGUSTUS	CDS	240758	240801	0.75	+	0	transcript_id g6780.t1; gene_id g6780;
ctg6	AUGUSTUS	exon	240758	240801	.	+	.	transcript_id g6780.t1; gene_id g6780;
ctg6	AUGUSTUS	intron	240802	240863	1	+	.	transcript_id g6780.t1; gene_id g6780;
ctg6	AUGUSTUS	CDS	240864	240903	0.49	+	1	transcript_id g6780.t1; gene_id g6780;
ctg6	AUGUSTUS	exon	240864	240903	.	+	.	transcript_id g6780.t1; gene_id g6780;
ctg6	AUGUSTUS	intron	240904	240945	0.39	+	.	transcript_id g6780.t1; gene_id g6780;
ctg6	AUGUSTUS	CDS	240946	240983	0.39	+	0	transcript_id g6780.t1; gene_id g6780;
ctg6	AUGUSTUS	exon	240946	240983	.	+	.	transcript_id g6780.t1; gene_id g6780;
ctg6	AUGUSTUS	intron	240984	241035	1	+	.	transcript_id g6780.t1; gene_id g6780;
ctg6	AUGUSTUS	CDS	241036	241117	0.93	+	1	transcript_id g6780.t1; gene_id g6780;
ctg6	AUGUSTUS	exon	241036	241117	.	+	.	transcript_id g6780.t1; gene_id g6780;
ctg6	AUGUSTUS	intron	241118	241183	1	+	.	transcript_id g6780.t1; gene_id g6780;
ctg6	AUGUSTUS	CDS	241184	241213	1	+	0	transcript_id g6780.t1; gene_id g6780;
ctg6	AUGUSTUS	exon	241184	241213	.	+	.	transcript_id g6780.t1; gene_id g6780;
ctg6	AUGUSTUS	stop_codon	241211	241213	.	+	0	transcript_id g6780.t1; gene_id g6780;
ctg6	AUGUSTUS	gene	241939	242375	0.28	+	.	g6781
ctg6	AUGUSTUS	transcript	241939	242375	0.28	+	.	g6781.t1
ctg6	AUGUSTUS	start_codon	241939	241941	.	+	0	transcript_id g6781.t1; gene_id g6781;
ctg6	AUGUSTUS	CDS	241939	242037	0.95	+	0	transcript_id g6781.t1; gene_id g6781;
ctg6	AUGUSTUS	exon	241939	242037	.	+	.	transcript_id g6781.t1; gene_id g6781;
ctg6	AUGUSTUS	intron	242038	242093	1	+	.	transcript_id g6781.t1; gene_id g6781;
ctg6	AUGUSTUS	CDS	242094	242135	0.39	+	0	transcript_id g6781.t1; gene_id g6781;
ctg6	AUGUSTUS	exon	242094	242135	.	+	.	transcript_id g6781.t1; gene_id g6781;
ctg6	AUGUSTUS	intron	242136	242189	0.39	+	.	transcript_id g6781.t1; gene_id g6781;
ctg6	AUGUSTUS	CDS	242190	242310	0.3	+	0	transcript_id g6781.t1; gene_id g6781;
ctg6	AUGUSTUS	exon	242190	242310	.	+	.	transcript_id g6781.t1; gene_id g6781;
ctg6	AUGUSTUS	intron	242311	242370	1	+	.	transcript_id g6781.t1; gene_id g6781;
ctg6	AUGUSTUS	CDS	242371	242375	0.31	+	2	transcript_id g6781.t1; gene_id g6781;
ctg6	AUGUSTUS	exon	242371	242375	.	+	.	transcript_id g6781.t1; gene_id g6781;
ctg6	AUGUSTUS	stop_codon	242373	242375	.	+	0	transcript_id g6781.t1; gene_id g6781;
ctg6	AUGUSTUS	gene	242641	243487	0.84	-	.	g6782
ctg6	AUGUSTUS	transcript	242641	243487	0.84	-	.	g6782.t1
ctg6	AUGUSTUS	stop_codon	242641	242643	.	-	0	transcript_id g6782.t1; gene_id g6782;
ctg6	AUGUSTUS	CDS	242641	242943	1	-	0	transcript_id g6782.t1; gene_id g6782;
ctg6	AUGUSTUS	exon	242641	242943	.	-	.	transcript_id g6782.t1; gene_id g6782;
ctg6	AUGUSTUS	intron	242944	243004	1	-	.	transcript_id g6782.t1; gene_id g6782;
ctg6	AUGUSTUS	CDS	243005	243068	1	-	1	transcript_id g6782.t1; gene_id g6782;
ctg6	AUGUSTUS	exon	243005	243068	.	-	.	transcript_id g6782.t1; gene_id g6782;
ctg6	AUGUSTUS	intron	243069	243124	1	-	.	transcript_id g6782.t1; gene_id g6782;
ctg6	AUGUSTUS	CDS	243125	243276	1	-	0	transcript_id g6782.t1; gene_id g6782;
ctg6	AUGUSTUS	exon	243125	243276	.	-	.	transcript_id g6782.t1; gene_id g6782;
ctg6	AUGUSTUS	intron	243277	243337	1	-	.	transcript_id g6782.t1; gene_id g6782;
ctg6	AUGUSTUS	CDS	243338	243487	0.84	-	0	transcript_id g6782.t1; gene_id g6782;
ctg6	AUGUSTUS	exon	243338	243487	.	-	.	transcript_id g6782.t1; gene_id g6782;
ctg6	AUGUSTUS	start_codon	243485	243487	.	-	0	transcript_id g6782.t1; gene_id g6782;
ctg6	AUGUSTUS	gene	249140	252317	0.57	-	.	g6783
ctg6	AUGUSTUS	transcript	249140	252317	0.57	-	.	g6783.t1
ctg6	AUGUSTUS	stop_codon	249140	249142	.	-	0	transcript_id g6783.t1; gene_id g6783;
ctg6	AUGUSTUS	CDS	249140	249153	1	-	2	transcript_id g6783.t1; gene_id g6783;
ctg6	AUGUSTUS	exon	249140	249153	.	-	.	transcript_id g6783.t1; gene_id g6783;
ctg6	AUGUSTUS	intron	249154	249544	1	-	.	transcript_id g6783.t1; gene_id g6783;
ctg6	AUGUSTUS	CDS	249545	250028	0.88	-	0	transcript_id g6783.t1; gene_id g6783;
ctg6	AUGUSTUS	exon	249545	250028	.	-	.	transcript_id g6783.t1; gene_id g6783;
ctg6	AUGUSTUS	intron	250029	250100	0.87	-	.	transcript_id g6783.t1; gene_id g6783;
ctg6	AUGUSTUS	CDS	250101	250799	0.83	-	0	transcript_id g6783.t1; gene_id g6783;
ctg6	AUGUSTUS	exon	250101	250799	.	-	.	transcript_id g6783.t1; gene_id g6783;
ctg6	AUGUSTUS	intron	250800	250913	0.67	-	.	transcript_id g6783.t1; gene_id g6783;
ctg6	AUGUSTUS	CDS	250914	251037	0.74	-	1	transcript_id g6783.t1; gene_id g6783;
ctg6	AUGUSTUS	exon	250914	251037	.	-	.	transcript_id g6783.t1; gene_id g6783;
ctg6	AUGUSTUS	intron	251038	251097	1	-	.	transcript_id g6783.t1; gene_id g6783;
ctg6	AUGUSTUS	CDS	251098	252317	1	-	0	transcript_id g6783.t1; gene_id g6783;
ctg6	AUGUSTUS	exon	251098	252317	.	-	.	transcript_id g6783.t1; gene_id g6783;
ctg6	AUGUSTUS	start_codon	252315	252317	.	-	0	transcript_id g6783.t1; gene_id g6783;
ctg6	AUGUSTUS	gene	253637	253960	0.37	+	.	g6784
ctg6	AUGUSTUS	transcript	253637	253960	0.37	+	.	g6784.t1
ctg6	AUGUSTUS	start_codon	253637	253639	.	+	0	transcript_id g6784.t1; gene_id g6784;
ctg6	AUGUSTUS	CDS	253637	253652	0.94	+	0	transcript_id g6784.t1; gene_id g6784;
ctg6	AUGUSTUS	exon	253637	253652	.	+	.	transcript_id g6784.t1; gene_id g6784;
ctg6	AUGUSTUS	intron	253653	253748	1	+	.	transcript_id g6784.t1; gene_id g6784;
ctg6	AUGUSTUS	CDS	253749	253960	0.37	+	2	transcript_id g6784.t1; gene_id g6784;
ctg6	AUGUSTUS	exon	253749	253960	.	+	.	transcript_id g6784.t1; gene_id g6784;
ctg6	AUGUSTUS	stop_codon	253958	253960	.	+	0	transcript_id g6784.t1; gene_id g6784;
ctg6	AUGUSTUS	gene	255063	258340	0.13	+	.	g6785
ctg6	AUGUSTUS	transcript	255063	258340	0.13	+	.	g6785.t1
ctg6	AUGUSTUS	start_codon	255063	255065	.	+	0	transcript_id g6785.t1; gene_id g6785;
ctg6	AUGUSTUS	CDS	255063	255258	0.55	+	0	transcript_id g6785.t1; gene_id g6785;
ctg6	AUGUSTUS	exon	255063	255258	.	+	.	transcript_id g6785.t1; gene_id g6785;
ctg6	AUGUSTUS	intron	255259	255319	0.57	+	.	transcript_id g6785.t1; gene_id g6785;
ctg6	AUGUSTUS	CDS	255320	255349	0.86	+	2	transcript_id g6785.t1; gene_id g6785;
ctg6	AUGUSTUS	exon	255320	255349	.	+	.	transcript_id g6785.t1; gene_id g6785;
ctg6	AUGUSTUS	intron	255350	255405	1	+	.	transcript_id g6785.t1; gene_id g6785;
ctg6	AUGUSTUS	CDS	255406	255416	0.56	+	2	transcript_id g6785.t1; gene_id g6785;
ctg6	AUGUSTUS	exon	255406	255416	.	+	.	transcript_id g6785.t1; gene_id g6785;
ctg6	AUGUSTUS	intron	255417	255483	0.54	+	.	transcript_id g6785.t1; gene_id g6785;
ctg6	AUGUSTUS	CDS	255484	255642	0.54	+	0	transcript_id g6785.t1; gene_id g6785;
ctg6	AUGUSTUS	exon	255484	255642	.	+	.	transcript_id g6785.t1; gene_id g6785;
ctg6	AUGUSTUS	intron	255643	255716	1	+	.	transcript_id g6785.t1; gene_id g6785;
ctg6	AUGUSTUS	CDS	255717	255826	0.74	+	0	transcript_id g6785.t1; gene_id g6785;
ctg6	AUGUSTUS	exon	255717	255826	.	+	.	transcript_id g6785.t1; gene_id g6785;
ctg6	AUGUSTUS	intron	255827	255877	0.74	+	.	transcript_id g6785.t1; gene_id g6785;
ctg6	AUGUSTUS	CDS	255878	255973	0.74	+	1	transcript_id g6785.t1; gene_id g6785;
ctg6	AUGUSTUS	exon	255878	255973	.	+	.	transcript_id g6785.t1; gene_id g6785;
ctg6	AUGUSTUS	intron	255974	256026	0.83	+	.	transcript_id g6785.t1; gene_id g6785;
ctg6	AUGUSTUS	CDS	256027	256107	0.81	+	1	transcript_id g6785.t1; gene_id g6785;
ctg6	AUGUSTUS	exon	256027	256107	.	+	.	transcript_id g6785.t1; gene_id g6785;
ctg6	AUGUSTUS	intron	256108	257286	0.72	+	.	transcript_id g6785.t1; gene_id g6785;
ctg6	AUGUSTUS	CDS	257287	257316	0.8	+	1	transcript_id g6785.t1; gene_id g6785;
ctg6	AUGUSTUS	exon	257287	257316	.	+	.	transcript_id g6785.t1; gene_id g6785;
ctg6	AUGUSTUS	intron	257317	257385	0.98	+	.	transcript_id g6785.t1; gene_id g6785;
ctg6	AUGUSTUS	CDS	257386	257463	0.67	+	1	transcript_id g6785.t1; gene_id g6785;
ctg6	AUGUSTUS	exon	257386	257463	.	+	.	transcript_id g6785.t1; gene_id g6785;
ctg6	AUGUSTUS	intron	257464	258020	0.6	+	.	transcript_id g6785.t1; gene_id g6785;
ctg6	AUGUSTUS	CDS	258021	258254	0.8	+	1	transcript_id g6785.t1; gene_id g6785;
ctg6	AUGUSTUS	exon	258021	258254	.	+	.	transcript_id g6785.t1; gene_id g6785;
ctg6	AUGUSTUS	intron	258255	258306	1	+	.	transcript_id g6785.t1; gene_id g6785;
ctg6	AUGUSTUS	CDS	258307	258340	0.99	+	1	transcript_id g6785.t1; gene_id g6785;
ctg6	AUGUSTUS	exon	258307	258340	.	+	.	transcript_id g6785.t1; gene_id g6785;
ctg6	AUGUSTUS	stop_codon	258338	258340	.	+	0	transcript_id g6785.t1; gene_id g6785;
ctg6	AUGUSTUS	gene	260564	261132	0.57	+	.	g6786
ctg6	AUGUSTUS	transcript	260564	261132	0.57	+	.	g6786.t1
ctg6	AUGUSTUS	start_codon	260564	260566	.	+	0	transcript_id g6786.t1; gene_id g6786;
ctg6	AUGUSTUS	CDS	260564	260580	0.57	+	0	transcript_id g6786.t1; gene_id g6786;
ctg6	AUGUSTUS	exon	260564	260580	.	+	.	transcript_id g6786.t1; gene_id g6786;
ctg6	AUGUSTUS	intron	260581	260793	0.57	+	.	transcript_id g6786.t1; gene_id g6786;
ctg6	AUGUSTUS	CDS	260794	260816	0.68	+	1	transcript_id g6786.t1; gene_id g6786;
ctg6	AUGUSTUS	exon	260794	260816	.	+	.	transcript_id g6786.t1; gene_id g6786;
ctg6	AUGUSTUS	intron	260817	260885	0.95	+	.	transcript_id g6786.t1; gene_id g6786;
ctg6	AUGUSTUS	CDS	260886	260948	0.95	+	2	transcript_id g6786.t1; gene_id g6786;
ctg6	AUGUSTUS	exon	260886	260948	.	+	.	transcript_id g6786.t1; gene_id g6786;
ctg6	AUGUSTUS	intron	260949	261013	0.99	+	.	transcript_id g6786.t1; gene_id g6786;
ctg6	AUGUSTUS	CDS	261014	261132	0.99	+	2	transcript_id g6786.t1; gene_id g6786;
ctg6	AUGUSTUS	exon	261014	261132	.	+	.	transcript_id g6786.t1; gene_id g6786;
ctg6	AUGUSTUS	stop_codon	261130	261132	.	+	0	transcript_id g6786.t1; gene_id g6786;
ctg6	AUGUSTUS	gene	261718	262711	0.31	+	.	g6787
ctg6	AUGUSTUS	transcript	261718	262711	0.31	+	.	g6787.t1
ctg6	AUGUSTUS	start_codon	261718	261720	.	+	0	transcript_id g6787.t1; gene_id g6787;
ctg6	AUGUSTUS	CDS	261718	261757	0.94	+	0	transcript_id g6787.t1; gene_id g6787;
ctg6	AUGUSTUS	exon	261718	261757	.	+	.	transcript_id g6787.t1; gene_id g6787;
ctg6	AUGUSTUS	intron	261758	261813	0.99	+	.	transcript_id g6787.t1; gene_id g6787;
ctg6	AUGUSTUS	CDS	261814	261974	0.98	+	2	transcript_id g6787.t1; gene_id g6787;
ctg6	AUGUSTUS	exon	261814	261974	.	+	.	transcript_id g6787.t1; gene_id g6787;
ctg6	AUGUSTUS	intron	261975	262034	0.99	+	.	transcript_id g6787.t1; gene_id g6787;
ctg6	AUGUSTUS	CDS	262035	262152	0.37	+	0	transcript_id g6787.t1; gene_id g6787;
ctg6	AUGUSTUS	exon	262035	262152	.	+	.	transcript_id g6787.t1; gene_id g6787;
ctg6	AUGUSTUS	intron	262153	262567	0.34	+	.	transcript_id g6787.t1; gene_id g6787;
ctg6	AUGUSTUS	CDS	262568	262633	0.48	+	2	transcript_id g6787.t1; gene_id g6787;
ctg6	AUGUSTUS	exon	262568	262633	.	+	.	transcript_id g6787.t1; gene_id g6787;
ctg6	AUGUSTUS	intron	262634	262688	1	+	.	transcript_id g6787.t1; gene_id g6787;
ctg6	AUGUSTUS	CDS	262689	262711	0.52	+	2	transcript_id g6787.t1; gene_id g6787;
ctg6	AUGUSTUS	exon	262689	262711	.	+	.	transcript_id g6787.t1; gene_id g6787;
ctg6	AUGUSTUS	stop_codon	262709	262711	.	+	0	transcript_id g6787.t1; gene_id g6787;
ctg6	AUGUSTUS	gene	263732	265545	0.1	+	.	g6788
ctg6	AUGUSTUS	transcript	263732	265545	0.1	+	.	g6788.t1
ctg6	AUGUSTUS	start_codon	263732	263734	.	+	0	transcript_id g6788.t1; gene_id g6788;
ctg6	AUGUSTUS	CDS	263732	263802	0.86	+	0	transcript_id g6788.t1; gene_id g6788;
ctg6	AUGUSTUS	exon	263732	263802	.	+	.	transcript_id g6788.t1; gene_id g6788;
ctg6	AUGUSTUS	intron	263803	263859	0.87	+	.	transcript_id g6788.t1; gene_id g6788;
ctg6	AUGUSTUS	CDS	263860	263915	0.79	+	1	transcript_id g6788.t1; gene_id g6788;
ctg6	AUGUSTUS	exon	263860	263915	.	+	.	transcript_id g6788.t1; gene_id g6788;
ctg6	AUGUSTUS	intron	263916	264224	0.25	+	.	transcript_id g6788.t1; gene_id g6788;
ctg6	AUGUSTUS	CDS	264225	264235	0.35	+	2	transcript_id g6788.t1; gene_id g6788;
ctg6	AUGUSTUS	exon	264225	264235	.	+	.	transcript_id g6788.t1; gene_id g6788;
ctg6	AUGUSTUS	intron	264236	264296	0.96	+	.	transcript_id g6788.t1; gene_id g6788;
ctg6	AUGUSTUS	CDS	264297	264356	0.38	+	0	transcript_id g6788.t1; gene_id g6788;
ctg6	AUGUSTUS	exon	264297	264356	.	+	.	transcript_id g6788.t1; gene_id g6788;
ctg6	AUGUSTUS	intron	264357	264876	0.19	+	.	transcript_id g6788.t1; gene_id g6788;
ctg6	AUGUSTUS	CDS	264877	265005	0.29	+	0	transcript_id g6788.t1; gene_id g6788;
ctg6	AUGUSTUS	exon	264877	265005	.	+	.	transcript_id g6788.t1; gene_id g6788;
ctg6	AUGUSTUS	intron	265006	265051	0.68	+	.	transcript_id g6788.t1; gene_id g6788;
ctg6	AUGUSTUS	CDS	265052	265227	0.96	+	0	transcript_id g6788.t1; gene_id g6788;
ctg6	AUGUSTUS	exon	265052	265227	.	+	.	transcript_id g6788.t1; gene_id g6788;
ctg6	AUGUSTUS	intron	265228	265277	1	+	.	transcript_id g6788.t1; gene_id g6788;
ctg6	AUGUSTUS	CDS	265278	265344	1	+	1	transcript_id g6788.t1; gene_id g6788;
ctg6	AUGUSTUS	exon	265278	265344	.	+	.	transcript_id g6788.t1; gene_id g6788;
ctg6	AUGUSTUS	intron	265345	265395	1	+	.	transcript_id g6788.t1; gene_id g6788;
ctg6	AUGUSTUS	CDS	265396	265545	0.99	+	0	transcript_id g6788.t1; gene_id g6788;
ctg6	AUGUSTUS	exon	265396	265545	.	+	.	transcript_id g6788.t1; gene_id g6788;
ctg6	AUGUSTUS	stop_codon	265543	265545	.	+	0	transcript_id g6788.t1; gene_id g6788;
ctg6	AUGUSTUS	gene	265678	266426	1	+	.	g6789
ctg6	AUGUSTUS	transcript	265678	266426	1	+	.	g6789.t1
ctg6	AUGUSTUS	start_codon	265678	265680	.	+	0	transcript_id g6789.t1; gene_id g6789;
ctg6	AUGUSTUS	CDS	265678	265695	1	+	0	transcript_id g6789.t1; gene_id g6789;
ctg6	AUGUSTUS	exon	265678	265695	.	+	.	transcript_id g6789.t1; gene_id g6789;
ctg6	AUGUSTUS	intron	265696	265748	1	+	.	transcript_id g6789.t1; gene_id g6789;
ctg6	AUGUSTUS	CDS	265749	266426	1	+	0	transcript_id g6789.t1; gene_id g6789;
ctg6	AUGUSTUS	exon	265749	266426	.	+	.	transcript_id g6789.t1; gene_id g6789;
ctg6	AUGUSTUS	stop_codon	266424	266426	.	+	0	transcript_id g6789.t1; gene_id g6789;
ctg6	AUGUSTUS	gene	266710	267662	0.34	+	.	g6790
ctg6	AUGUSTUS	transcript	266710	267662	0.34	+	.	g6790.t1
ctg6	AUGUSTUS	start_codon	266710	266712	.	+	0	transcript_id g6790.t1; gene_id g6790;
ctg6	AUGUSTUS	CDS	266710	267089	0.34	+	0	transcript_id g6790.t1; gene_id g6790;
ctg6	AUGUSTUS	exon	266710	267089	.	+	.	transcript_id g6790.t1; gene_id g6790;
ctg6	AUGUSTUS	intron	267090	267145	0.58	+	.	transcript_id g6790.t1; gene_id g6790;
ctg6	AUGUSTUS	CDS	267146	267662	0.58	+	1	transcript_id g6790.t1; gene_id g6790;
ctg6	AUGUSTUS	exon	267146	267662	.	+	.	transcript_id g6790.t1; gene_id g6790;
ctg6	AUGUSTUS	stop_codon	267660	267662	.	+	0	transcript_id g6790.t1; gene_id g6790;
ctg6	AUGUSTUS	gene	266836	269309	0.23	-	.	g6791
ctg6	AUGUSTUS	transcript	266836	269309	0.23	-	.	g6791.t1
ctg6	AUGUSTUS	stop_codon	266836	266838	.	-	0	transcript_id g6791.t1; gene_id g6791;
ctg6	AUGUSTUS	CDS	266836	267106	0.64	-	1	transcript_id g6791.t1; gene_id g6791;
ctg6	AUGUSTUS	exon	266836	267106	.	-	.	transcript_id g6791.t1; gene_id g6791;
ctg6	AUGUSTUS	intron	267107	267176	0.64	-	.	transcript_id g6791.t1; gene_id g6791;
ctg6	AUGUSTUS	CDS	267177	267225	0.64	-	2	transcript_id g6791.t1; gene_id g6791;
ctg6	AUGUSTUS	exon	267177	267225	.	-	.	transcript_id g6791.t1; gene_id g6791;
ctg6	AUGUSTUS	intron	267226	267295	0.64	-	.	transcript_id g6791.t1; gene_id g6791;
ctg6	AUGUSTUS	CDS	267296	267667	0.53	-	2	transcript_id g6791.t1; gene_id g6791;
ctg6	AUGUSTUS	exon	267296	267667	.	-	.	transcript_id g6791.t1; gene_id g6791;
ctg6	AUGUSTUS	intron	267668	267988	0.26	-	.	transcript_id g6791.t1; gene_id g6791;
ctg6	AUGUSTUS	CDS	267989	268081	0.33	-	2	transcript_id g6791.t1; gene_id g6791;
ctg6	AUGUSTUS	exon	267989	268081	.	-	.	transcript_id g6791.t1; gene_id g6791;
ctg6	AUGUSTUS	intron	268082	268136	1	-	.	transcript_id g6791.t1; gene_id g6791;
ctg6	AUGUSTUS	CDS	268137	268203	1	-	0	transcript_id g6791.t1; gene_id g6791;
ctg6	AUGUSTUS	exon	268137	268203	.	-	.	transcript_id g6791.t1; gene_id g6791;
ctg6	AUGUSTUS	intron	268204	268254	1	-	.	transcript_id g6791.t1; gene_id g6791;
ctg6	AUGUSTUS	CDS	268255	268404	1	-	0	transcript_id g6791.t1; gene_id g6791;
ctg6	AUGUSTUS	exon	268255	268404	.	-	.	transcript_id g6791.t1; gene_id g6791;
ctg6	AUGUSTUS	intron	268405	268459	1	-	.	transcript_id g6791.t1; gene_id g6791;
ctg6	AUGUSTUS	CDS	268460	268568	1	-	1	transcript_id g6791.t1; gene_id g6791;
ctg6	AUGUSTUS	exon	268460	268568	.	-	.	transcript_id g6791.t1; gene_id g6791;
ctg6	AUGUSTUS	intron	268569	268619	1	-	.	transcript_id g6791.t1; gene_id g6791;
ctg6	AUGUSTUS	CDS	268620	268827	1	-	2	transcript_id g6791.t1; gene_id g6791;
ctg6	AUGUSTUS	exon	268620	268827	.	-	.	transcript_id g6791.t1; gene_id g6791;
ctg6	AUGUSTUS	intron	268828	269299	1	-	.	transcript_id g6791.t1; gene_id g6791;
ctg6	AUGUSTUS	CDS	269300	269309	0.9	-	0	transcript_id g6791.t1; gene_id g6791;
ctg6	AUGUSTUS	exon	269300	269309	.	-	.	transcript_id g6791.t1; gene_id g6791;
ctg6	AUGUSTUS	start_codon	269307	269309	.	-	0	transcript_id g6791.t1; gene_id g6791;
ctg6	AUGUSTUS	gene	269346	270178	0.89	+	.	g6792
ctg6	AUGUSTUS	transcript	269346	270178	0.89	+	.	g6792.t1
ctg6	AUGUSTUS	start_codon	269346	269348	.	+	0	transcript_id g6792.t1; gene_id g6792;
ctg6	AUGUSTUS	CDS	269346	269351	0.92	+	0	transcript_id g6792.t1; gene_id g6792;
ctg6	AUGUSTUS	exon	269346	269351	.	+	.	transcript_id g6792.t1; gene_id g6792;
ctg6	AUGUSTUS	intron	269352	269395	0.91	+	.	transcript_id g6792.t1; gene_id g6792;
ctg6	AUGUSTUS	CDS	269396	269513	0.89	+	0	transcript_id g6792.t1; gene_id g6792;
ctg6	AUGUSTUS	exon	269396	269513	.	+	.	transcript_id g6792.t1; gene_id g6792;
ctg6	AUGUSTUS	intron	269514	269566	1	+	.	transcript_id g6792.t1; gene_id g6792;
ctg6	AUGUSTUS	CDS	269567	270088	0.94	+	2	transcript_id g6792.t1; gene_id g6792;
ctg6	AUGUSTUS	exon	269567	270088	.	+	.	transcript_id g6792.t1; gene_id g6792;
ctg6	AUGUSTUS	intron	270089	270143	1	+	.	transcript_id g6792.t1; gene_id g6792;
ctg6	AUGUSTUS	CDS	270144	270178	1	+	2	transcript_id g6792.t1; gene_id g6792;
ctg6	AUGUSTUS	exon	270144	270178	.	+	.	transcript_id g6792.t1; gene_id g6792;
ctg6	AUGUSTUS	stop_codon	270176	270178	.	+	0	transcript_id g6792.t1; gene_id g6792;
ctg6	AUGUSTUS	gene	270863	271760	0.36	+	.	g6793
ctg6	AUGUSTUS	transcript	270863	271760	0.36	+	.	g6793.t1
ctg6	AUGUSTUS	start_codon	270863	270865	.	+	0	transcript_id g6793.t1; gene_id g6793;
ctg6	AUGUSTUS	CDS	270863	270884	0.36	+	0	transcript_id g6793.t1; gene_id g6793;
ctg6	AUGUSTUS	exon	270863	270884	.	+	.	transcript_id g6793.t1; gene_id g6793;
ctg6	AUGUSTUS	intron	270885	270952	1	+	.	transcript_id g6793.t1; gene_id g6793;
ctg6	AUGUSTUS	CDS	270953	271046	1	+	2	transcript_id g6793.t1; gene_id g6793;
ctg6	AUGUSTUS	exon	270953	271046	.	+	.	transcript_id g6793.t1; gene_id g6793;
ctg6	AUGUSTUS	intron	271047	271111	1	+	.	transcript_id g6793.t1; gene_id g6793;
ctg6	AUGUSTUS	CDS	271112	271125	1	+	1	transcript_id g6793.t1; gene_id g6793;
ctg6	AUGUSTUS	exon	271112	271125	.	+	.	transcript_id g6793.t1; gene_id g6793;
ctg6	AUGUSTUS	intron	271126	271195	1	+	.	transcript_id g6793.t1; gene_id g6793;
ctg6	AUGUSTUS	CDS	271196	271208	1	+	2	transcript_id g6793.t1; gene_id g6793;
ctg6	AUGUSTUS	exon	271196	271208	.	+	.	transcript_id g6793.t1; gene_id g6793;
ctg6	AUGUSTUS	intron	271209	271286	1	+	.	transcript_id g6793.t1; gene_id g6793;
ctg6	AUGUSTUS	CDS	271287	271463	1	+	1	transcript_id g6793.t1; gene_id g6793;
ctg6	AUGUSTUS	exon	271287	271463	.	+	.	transcript_id g6793.t1; gene_id g6793;
ctg6	AUGUSTUS	intron	271464	271534	1	+	.	transcript_id g6793.t1; gene_id g6793;
ctg6	AUGUSTUS	CDS	271535	271656	1	+	1	transcript_id g6793.t1; gene_id g6793;
ctg6	AUGUSTUS	exon	271535	271656	.	+	.	transcript_id g6793.t1; gene_id g6793;
ctg6	AUGUSTUS	intron	271657	271713	1	+	.	transcript_id g6793.t1; gene_id g6793;
ctg6	AUGUSTUS	CDS	271714	271760	1	+	2	transcript_id g6793.t1; gene_id g6793;
ctg6	AUGUSTUS	exon	271714	271760	.	+	.	transcript_id g6793.t1; gene_id g6793;
ctg6	AUGUSTUS	stop_codon	271758	271760	.	+	0	transcript_id g6793.t1; gene_id g6793;
ctg6	AUGUSTUS	gene	271998	274165	0.89	-	.	g6794
ctg6	AUGUSTUS	transcript	271998	274165	0.89	-	.	g6794.t1
ctg6	AUGUSTUS	stop_codon	271998	272000	.	-	0	transcript_id g6794.t1; gene_id g6794;
ctg6	AUGUSTUS	CDS	271998	272267	1	-	0	transcript_id g6794.t1; gene_id g6794;
ctg6	AUGUSTUS	exon	271998	272267	.	-	.	transcript_id g6794.t1; gene_id g6794;
ctg6	AUGUSTUS	intron	272268	272341	1	-	.	transcript_id g6794.t1; gene_id g6794;
ctg6	AUGUSTUS	CDS	272342	272824	1	-	0	transcript_id g6794.t1; gene_id g6794;
ctg6	AUGUSTUS	exon	272342	272824	.	-	.	transcript_id g6794.t1; gene_id g6794;
ctg6	AUGUSTUS	intron	272825	272877	1	-	.	transcript_id g6794.t1; gene_id g6794;
ctg6	AUGUSTUS	CDS	272878	273005	1	-	2	transcript_id g6794.t1; gene_id g6794;
ctg6	AUGUSTUS	exon	272878	273005	.	-	.	transcript_id g6794.t1; gene_id g6794;
ctg6	AUGUSTUS	intron	273006	273054	1	-	.	transcript_id g6794.t1; gene_id g6794;
ctg6	AUGUSTUS	CDS	273055	273148	1	-	0	transcript_id g6794.t1; gene_id g6794;
ctg6	AUGUSTUS	exon	273055	273148	.	-	.	transcript_id g6794.t1; gene_id g6794;
ctg6	AUGUSTUS	intron	273149	273203	1	-	.	transcript_id g6794.t1; gene_id g6794;
ctg6	AUGUSTUS	CDS	273204	273302	1	-	0	transcript_id g6794.t1; gene_id g6794;
ctg6	AUGUSTUS	exon	273204	273302	.	-	.	transcript_id g6794.t1; gene_id g6794;
ctg6	AUGUSTUS	intron	273303	273356	1	-	.	transcript_id g6794.t1; gene_id g6794;
ctg6	AUGUSTUS	CDS	273357	273464	1	-	0	transcript_id g6794.t1; gene_id g6794;
ctg6	AUGUSTUS	exon	273357	273464	.	-	.	transcript_id g6794.t1; gene_id g6794;
ctg6	AUGUSTUS	intron	273465	273527	1	-	.	transcript_id g6794.t1; gene_id g6794;
ctg6	AUGUSTUS	CDS	273528	273875	1	-	0	transcript_id g6794.t1; gene_id g6794;
ctg6	AUGUSTUS	exon	273528	273875	.	-	.	transcript_id g6794.t1; gene_id g6794;
ctg6	AUGUSTUS	intron	273876	273949	1	-	.	transcript_id g6794.t1; gene_id g6794;
ctg6	AUGUSTUS	CDS	273950	274165	0.89	-	0	transcript_id g6794.t1; gene_id g6794;
ctg6	AUGUSTUS	exon	273950	274165	.	-	.	transcript_id g6794.t1; gene_id g6794;
ctg6	AUGUSTUS	start_codon	274163	274165	.	-	0	transcript_id g6794.t1; gene_id g6794;
ctg6	AUGUSTUS	gene	275019	277851	0.43	-	.	g6795
ctg6	AUGUSTUS	transcript	275019	277851	0.43	-	.	g6795.t1
ctg6	AUGUSTUS	stop_codon	275019	275021	.	-	0	transcript_id g6795.t1; gene_id g6795;
ctg6	AUGUSTUS	CDS	275019	275810	0.99	-	0	transcript_id g6795.t1; gene_id g6795;
ctg6	AUGUSTUS	exon	275019	275810	.	-	.	transcript_id g6795.t1; gene_id g6795;
ctg6	AUGUSTUS	intron	275811	275883	1	-	.	transcript_id g6795.t1; gene_id g6795;
ctg6	AUGUSTUS	CDS	275884	277851	0.43	-	0	transcript_id g6795.t1; gene_id g6795;
ctg6	AUGUSTUS	exon	275884	277851	.	-	.	transcript_id g6795.t1; gene_id g6795;
ctg6	AUGUSTUS	start_codon	277849	277851	.	-	0	transcript_id g6795.t1; gene_id g6795;
ctg6	AUGUSTUS	gene	278007	279757	0.38	-	.	g6796
ctg6	AUGUSTUS	transcript	278007	279757	0.38	-	.	g6796.t1
ctg6	AUGUSTUS	stop_codon	278007	278009	.	-	0	transcript_id g6796.t1; gene_id g6796;
ctg6	AUGUSTUS	CDS	278007	279070	0.68	-	2	transcript_id g6796.t1; gene_id g6796;
ctg6	AUGUSTUS	exon	278007	279070	.	-	.	transcript_id g6796.t1; gene_id g6796;
ctg6	AUGUSTUS	intron	279071	279119	1	-	.	transcript_id g6796.t1; gene_id g6796;
ctg6	AUGUSTUS	CDS	279120	279248	1	-	2	transcript_id g6796.t1; gene_id g6796;
ctg6	AUGUSTUS	exon	279120	279248	.	-	.	transcript_id g6796.t1; gene_id g6796;
ctg6	AUGUSTUS	intron	279249	279299	1	-	.	transcript_id g6796.t1; gene_id g6796;
ctg6	AUGUSTUS	CDS	279300	279424	0.73	-	1	transcript_id g6796.t1; gene_id g6796;
ctg6	AUGUSTUS	exon	279300	279424	.	-	.	transcript_id g6796.t1; gene_id g6796;
ctg6	AUGUSTUS	intron	279425	279480	0.73	-	.	transcript_id g6796.t1; gene_id g6796;
ctg6	AUGUSTUS	CDS	279481	279637	0.74	-	2	transcript_id g6796.t1; gene_id g6796;
ctg6	AUGUSTUS	exon	279481	279637	.	-	.	transcript_id g6796.t1; gene_id g6796;
ctg6	AUGUSTUS	intron	279638	279682	1	-	.	transcript_id g6796.t1; gene_id g6796;
ctg6	AUGUSTUS	CDS	279683	279699	1	-	1	transcript_id g6796.t1; gene_id g6796;
ctg6	AUGUSTUS	exon	279683	279699	.	-	.	transcript_id g6796.t1; gene_id g6796;
ctg6	AUGUSTUS	intron	279700	279752	1	-	.	transcript_id g6796.t1; gene_id g6796;
ctg6	AUGUSTUS	CDS	279753	279757	0.71	-	0	transcript_id g6796.t1; gene_id g6796;
ctg6	AUGUSTUS	exon	279753	279757	.	-	.	transcript_id g6796.t1; gene_id g6796;
ctg6	AUGUSTUS	start_codon	279755	279757	.	-	0	transcript_id g6796.t1; gene_id g6796;
ctg6	AUGUSTUS	gene	281023	281835	0.42	-	.	g6797
ctg6	AUGUSTUS	transcript	281023	281835	0.42	-	.	g6797.t1
ctg6	AUGUSTUS	stop_codon	281023	281025	.	-	0	transcript_id g6797.t1; gene_id g6797;
ctg6	AUGUSTUS	CDS	281023	281269	1	-	1	transcript_id g6797.t1; gene_id g6797;
ctg6	AUGUSTUS	exon	281023	281269	.	-	.	transcript_id g6797.t1; gene_id g6797;
ctg6	AUGUSTUS	intron	281270	281328	1	-	.	transcript_id g6797.t1; gene_id g6797;
ctg6	AUGUSTUS	CDS	281329	281651	0.99	-	0	transcript_id g6797.t1; gene_id g6797;
ctg6	AUGUSTUS	exon	281329	281651	.	-	.	transcript_id g6797.t1; gene_id g6797;
ctg6	AUGUSTUS	intron	281652	281712	1	-	.	transcript_id g6797.t1; gene_id g6797;
ctg6	AUGUSTUS	CDS	281713	281835	0.42	-	0	transcript_id g6797.t1; gene_id g6797;
ctg6	AUGUSTUS	exon	281713	281835	.	-	.	transcript_id g6797.t1; gene_id g6797;
ctg6	AUGUSTUS	start_codon	281833	281835	.	-	0	transcript_id g6797.t1; gene_id g6797;
ctg6	AUGUSTUS	gene	282933	283695	0.98	-	.	g6798
ctg6	AUGUSTUS	transcript	282933	283695	0.98	-	.	g6798.t1
ctg6	AUGUSTUS	stop_codon	282933	282935	.	-	0	transcript_id g6798.t1; gene_id g6798;
ctg6	AUGUSTUS	CDS	282933	282968	0.98	-	0	transcript_id g6798.t1; gene_id g6798;
ctg6	AUGUSTUS	exon	282933	282968	.	-	.	transcript_id g6798.t1; gene_id g6798;
ctg6	AUGUSTUS	intron	282969	283021	1	-	.	transcript_id g6798.t1; gene_id g6798;
ctg6	AUGUSTUS	CDS	283022	283156	1	-	0	transcript_id g6798.t1; gene_id g6798;
ctg6	AUGUSTUS	exon	283022	283156	.	-	.	transcript_id g6798.t1; gene_id g6798;
ctg6	AUGUSTUS	intron	283157	283216	1	-	.	transcript_id g6798.t1; gene_id g6798;
ctg6	AUGUSTUS	CDS	283217	283366	1	-	0	transcript_id g6798.t1; gene_id g6798;
ctg6	AUGUSTUS	exon	283217	283366	.	-	.	transcript_id g6798.t1; gene_id g6798;
ctg6	AUGUSTUS	intron	283367	283474	1	-	.	transcript_id g6798.t1; gene_id g6798;
ctg6	AUGUSTUS	CDS	283475	283527	1	-	2	transcript_id g6798.t1; gene_id g6798;
ctg6	AUGUSTUS	exon	283475	283527	.	-	.	transcript_id g6798.t1; gene_id g6798;
ctg6	AUGUSTUS	intron	283528	283587	1	-	.	transcript_id g6798.t1; gene_id g6798;
ctg6	AUGUSTUS	CDS	283588	283612	1	-	0	transcript_id g6798.t1; gene_id g6798;
ctg6	AUGUSTUS	exon	283588	283612	.	-	.	transcript_id g6798.t1; gene_id g6798;
ctg6	AUGUSTUS	intron	283613	283680	1	-	.	transcript_id g6798.t1; gene_id g6798;
ctg6	AUGUSTUS	CDS	283681	283695	1	-	0	transcript_id g6798.t1; gene_id g6798;
ctg6	AUGUSTUS	exon	283681	283695	.	-	.	transcript_id g6798.t1; gene_id g6798;
ctg6	AUGUSTUS	start_codon	283693	283695	.	-	0	transcript_id g6798.t1; gene_id g6798;
ctg6	AUGUSTUS	gene	283880	284673	0.45	+	.	g6799
ctg6	AUGUSTUS	transcript	283880	284673	0.45	+	.	g6799.t1
ctg6	AUGUSTUS	start_codon	283880	283882	.	+	0	transcript_id g6799.t1; gene_id g6799;
ctg6	AUGUSTUS	CDS	283880	284009	0.99	+	0	transcript_id g6799.t1; gene_id g6799;
ctg6	AUGUSTUS	exon	283880	284009	.	+	.	transcript_id g6799.t1; gene_id g6799;
ctg6	AUGUSTUS	intron	284010	284062	1	+	.	transcript_id g6799.t1; gene_id g6799;
ctg6	AUGUSTUS	CDS	284063	284213	0.69	+	2	transcript_id g6799.t1; gene_id g6799;
ctg6	AUGUSTUS	exon	284063	284213	.	+	.	transcript_id g6799.t1; gene_id g6799;
ctg6	AUGUSTUS	intron	284214	284267	1	+	.	transcript_id g6799.t1; gene_id g6799;
ctg6	AUGUSTUS	CDS	284268	284296	0.69	+	1	transcript_id g6799.t1; gene_id g6799;
ctg6	AUGUSTUS	exon	284268	284296	.	+	.	transcript_id g6799.t1; gene_id g6799;
ctg6	AUGUSTUS	intron	284297	284376	0.45	+	.	transcript_id g6799.t1; gene_id g6799;
ctg6	AUGUSTUS	CDS	284377	284426	0.76	+	2	transcript_id g6799.t1; gene_id g6799;
ctg6	AUGUSTUS	exon	284377	284426	.	+	.	transcript_id g6799.t1; gene_id g6799;
ctg6	AUGUSTUS	intron	284427	284658	1	+	.	transcript_id g6799.t1; gene_id g6799;
ctg6	AUGUSTUS	CDS	284659	284673	1	+	0	transcript_id g6799.t1; gene_id g6799;
ctg6	AUGUSTUS	exon	284659	284673	.	+	.	transcript_id g6799.t1; gene_id g6799;
ctg6	AUGUSTUS	stop_codon	284671	284673	.	+	0	transcript_id g6799.t1; gene_id g6799;
ctg6	AUGUSTUS	gene	284727	285300	0.98	+	.	g6800
ctg6	AUGUSTUS	transcript	284727	285300	0.98	+	.	g6800.t1
ctg6	AUGUSTUS	start_codon	284727	284729	.	+	0	transcript_id g6800.t1; gene_id g6800;
ctg6	AUGUSTUS	CDS	284727	284744	1	+	0	transcript_id g6800.t1; gene_id g6800;
ctg6	AUGUSTUS	exon	284727	284744	.	+	.	transcript_id g6800.t1; gene_id g6800;
ctg6	AUGUSTUS	intron	284745	284797	1	+	.	transcript_id g6800.t1; gene_id g6800;
ctg6	AUGUSTUS	CDS	284798	284879	1	+	0	transcript_id g6800.t1; gene_id g6800;
ctg6	AUGUSTUS	exon	284798	284879	.	+	.	transcript_id g6800.t1; gene_id g6800;
ctg6	AUGUSTUS	intron	284880	284936	1	+	.	transcript_id g6800.t1; gene_id g6800;
ctg6	AUGUSTUS	CDS	284937	285016	1	+	2	transcript_id g6800.t1; gene_id g6800;
ctg6	AUGUSTUS	exon	284937	285016	.	+	.	transcript_id g6800.t1; gene_id g6800;
ctg6	AUGUSTUS	intron	285017	285071	1	+	.	transcript_id g6800.t1; gene_id g6800;
ctg6	AUGUSTUS	CDS	285072	285127	1	+	0	transcript_id g6800.t1; gene_id g6800;
ctg6	AUGUSTUS	exon	285072	285127	.	+	.	transcript_id g6800.t1; gene_id g6800;
ctg6	AUGUSTUS	intron	285128	285179	1	+	.	transcript_id g6800.t1; gene_id g6800;
ctg6	AUGUSTUS	CDS	285180	285300	0.98	+	1	transcript_id g6800.t1; gene_id g6800;
ctg6	AUGUSTUS	exon	285180	285300	.	+	.	transcript_id g6800.t1; gene_id g6800;
ctg6	AUGUSTUS	stop_codon	285298	285300	.	+	0	transcript_id g6800.t1; gene_id g6800;
ctg6	AUGUSTUS	gene	285432	287974	0.85	-	.	g6801
ctg6	AUGUSTUS	transcript	285432	287974	0.85	-	.	g6801.t1
ctg6	AUGUSTUS	stop_codon	285432	285434	.	-	0	transcript_id g6801.t1; gene_id g6801;
ctg6	AUGUSTUS	CDS	285432	285591	0.85	-	1	transcript_id g6801.t1; gene_id g6801;
ctg6	AUGUSTUS	exon	285432	285591	.	-	.	transcript_id g6801.t1; gene_id g6801;
ctg6	AUGUSTUS	intron	285592	285652	1	-	.	transcript_id g6801.t1; gene_id g6801;
ctg6	AUGUSTUS	CDS	285653	285695	1	-	2	transcript_id g6801.t1; gene_id g6801;
ctg6	AUGUSTUS	exon	285653	285695	.	-	.	transcript_id g6801.t1; gene_id g6801;
ctg6	AUGUSTUS	intron	285696	285752	1	-	.	transcript_id g6801.t1; gene_id g6801;
ctg6	AUGUSTUS	CDS	285753	285781	1	-	1	transcript_id g6801.t1; gene_id g6801;
ctg6	AUGUSTUS	exon	285753	285781	.	-	.	transcript_id g6801.t1; gene_id g6801;
ctg6	AUGUSTUS	intron	285782	285838	1	-	.	transcript_id g6801.t1; gene_id g6801;
ctg6	AUGUSTUS	CDS	285839	285861	1	-	0	transcript_id g6801.t1; gene_id g6801;
ctg6	AUGUSTUS	exon	285839	285861	.	-	.	transcript_id g6801.t1; gene_id g6801;
ctg6	AUGUSTUS	intron	285862	285919	1	-	.	transcript_id g6801.t1; gene_id g6801;
ctg6	AUGUSTUS	CDS	285920	286072	1	-	0	transcript_id g6801.t1; gene_id g6801;
ctg6	AUGUSTUS	exon	285920	286072	.	-	.	transcript_id g6801.t1; gene_id g6801;
ctg6	AUGUSTUS	intron	286073	286135	1	-	.	transcript_id g6801.t1; gene_id g6801;
ctg6	AUGUSTUS	CDS	286136	286278	1	-	2	transcript_id g6801.t1; gene_id g6801;
ctg6	AUGUSTUS	exon	286136	286278	.	-	.	transcript_id g6801.t1; gene_id g6801;
ctg6	AUGUSTUS	intron	286279	286342	1	-	.	transcript_id g6801.t1; gene_id g6801;
ctg6	AUGUSTUS	CDS	286343	286643	1	-	0	transcript_id g6801.t1; gene_id g6801;
ctg6	AUGUSTUS	exon	286343	286643	.	-	.	transcript_id g6801.t1; gene_id g6801;
ctg6	AUGUSTUS	intron	286644	286704	1	-	.	transcript_id g6801.t1; gene_id g6801;
ctg6	AUGUSTUS	CDS	286705	286929	1	-	0	transcript_id g6801.t1; gene_id g6801;
ctg6	AUGUSTUS	exon	286705	286929	.	-	.	transcript_id g6801.t1; gene_id g6801;
ctg6	AUGUSTUS	intron	286930	286987	1	-	.	transcript_id g6801.t1; gene_id g6801;
ctg6	AUGUSTUS	CDS	286988	287124	1	-	2	transcript_id g6801.t1; gene_id g6801;
ctg6	AUGUSTUS	exon	286988	287124	.	-	.	transcript_id g6801.t1; gene_id g6801;
ctg6	AUGUSTUS	intron	287125	287176	1	-	.	transcript_id g6801.t1; gene_id g6801;
ctg6	AUGUSTUS	CDS	287177	287254	1	-	2	transcript_id g6801.t1; gene_id g6801;
ctg6	AUGUSTUS	exon	287177	287254	.	-	.	transcript_id g6801.t1; gene_id g6801;
ctg6	AUGUSTUS	intron	287255	287568	1	-	.	transcript_id g6801.t1; gene_id g6801;
ctg6	AUGUSTUS	CDS	287569	287623	1	-	0	transcript_id g6801.t1; gene_id g6801;
ctg6	AUGUSTUS	exon	287569	287623	.	-	.	transcript_id g6801.t1; gene_id g6801;
ctg6	AUGUSTUS	intron	287624	287674	1	-	.	transcript_id g6801.t1; gene_id g6801;
ctg6	AUGUSTUS	CDS	287675	287691	1	-	2	transcript_id g6801.t1; gene_id g6801;
ctg6	AUGUSTUS	exon	287675	287691	.	-	.	transcript_id g6801.t1; gene_id g6801;
ctg6	AUGUSTUS	intron	287692	287740	1	-	.	transcript_id g6801.t1; gene_id g6801;
ctg6	AUGUSTUS	CDS	287741	287779	1	-	2	transcript_id g6801.t1; gene_id g6801;
ctg6	AUGUSTUS	exon	287741	287779	.	-	.	transcript_id g6801.t1; gene_id g6801;
ctg6	AUGUSTUS	intron	287780	287847	1	-	.	transcript_id g6801.t1; gene_id g6801;
ctg6	AUGUSTUS	CDS	287848	287974	1	-	0	transcript_id g6801.t1; gene_id g6801;
ctg6	AUGUSTUS	exon	287848	287974	.	-	.	transcript_id g6801.t1; gene_id g6801;
ctg6	AUGUSTUS	start_codon	287972	287974	.	-	0	transcript_id g6801.t1; gene_id g6801;
ctg6	AUGUSTUS	gene	288732	289546	0.46	-	.	g6802
ctg6	AUGUSTUS	transcript	288732	289546	0.46	-	.	g6802.t1
ctg6	AUGUSTUS	stop_codon	288732	288734	.	-	0	transcript_id g6802.t1; gene_id g6802;
ctg6	AUGUSTUS	CDS	288732	289119	0.73	-	1	transcript_id g6802.t1; gene_id g6802;
ctg6	AUGUSTUS	exon	288732	289119	.	-	.	transcript_id g6802.t1; gene_id g6802;
ctg6	AUGUSTUS	intron	289120	289184	0.67	-	.	transcript_id g6802.t1; gene_id g6802;
ctg6	AUGUSTUS	CDS	289185	289273	0.67	-	0	transcript_id g6802.t1; gene_id g6802;
ctg6	AUGUSTUS	exon	289185	289273	.	-	.	transcript_id g6802.t1; gene_id g6802;
ctg6	AUGUSTUS	intron	289274	289324	1	-	.	transcript_id g6802.t1; gene_id g6802;
ctg6	AUGUSTUS	CDS	289325	289546	0.74	-	0	transcript_id g6802.t1; gene_id g6802;
ctg6	AUGUSTUS	exon	289325	289546	.	-	.	transcript_id g6802.t1; gene_id g6802;
ctg6	AUGUSTUS	start_codon	289544	289546	.	-	0	transcript_id g6802.t1; gene_id g6802;
ctg6	AUGUSTUS	gene	290158	290592	0.71	+	.	g6803
ctg6	AUGUSTUS	transcript	290158	290592	0.71	+	.	g6803.t1
ctg6	AUGUSTUS	start_codon	290158	290160	.	+	0	transcript_id g6803.t1; gene_id g6803;
ctg6	AUGUSTUS	CDS	290158	290219	0.71	+	0	transcript_id g6803.t1; gene_id g6803;
ctg6	AUGUSTUS	exon	290158	290219	.	+	.	transcript_id g6803.t1; gene_id g6803;
ctg6	AUGUSTUS	intron	290220	290273	1	+	.	transcript_id g6803.t1; gene_id g6803;
ctg6	AUGUSTUS	CDS	290274	290345	1	+	1	transcript_id g6803.t1; gene_id g6803;
ctg6	AUGUSTUS	exon	290274	290345	.	+	.	transcript_id g6803.t1; gene_id g6803;
ctg6	AUGUSTUS	intron	290346	290399	1	+	.	transcript_id g6803.t1; gene_id g6803;
ctg6	AUGUSTUS	CDS	290400	290592	1	+	1	transcript_id g6803.t1; gene_id g6803;
ctg6	AUGUSTUS	exon	290400	290592	.	+	.	transcript_id g6803.t1; gene_id g6803;
ctg6	AUGUSTUS	stop_codon	290590	290592	.	+	0	transcript_id g6803.t1; gene_id g6803;
ctg6	AUGUSTUS	gene	290870	291784	0.97	-	.	g6804
ctg6	AUGUSTUS	transcript	290870	291784	0.97	-	.	g6804.t1
ctg6	AUGUSTUS	stop_codon	290870	290872	.	-	0	transcript_id g6804.t1; gene_id g6804;
ctg6	AUGUSTUS	CDS	290870	291134	1	-	1	transcript_id g6804.t1; gene_id g6804;
ctg6	AUGUSTUS	exon	290870	291134	.	-	.	transcript_id g6804.t1; gene_id g6804;
ctg6	AUGUSTUS	intron	291135	291194	1	-	.	transcript_id g6804.t1; gene_id g6804;
ctg6	AUGUSTUS	CDS	291195	291296	1	-	1	transcript_id g6804.t1; gene_id g6804;
ctg6	AUGUSTUS	exon	291195	291296	.	-	.	transcript_id g6804.t1; gene_id g6804;
ctg6	AUGUSTUS	intron	291297	291373	1	-	.	transcript_id g6804.t1; gene_id g6804;
[truncated: 194,576 more rows]
